# Supplementary material for: Rate volatility and asymmetric segregation diversify mutation burden in cells with mutator alleles
Source: Commun Biol. 2021 Jan 4;4:21. doi: 10.1038/s42003-020-01544-6 (PMC7782790; doi:10.1038/s42003-020-01544-6)
Supplement: Supplementary file 4 — Supplementary Data 1 [file 42003_2020_1544_MOESM4_ESM.xlsx]

## Sheet: Table of Contents
Table of Contents	pol3-01/pol3-01 msh6Δ/msh6Δ sequencing data
Page	Description
SRA submission	List of sequence files submitted to the Short Read Archive (SRA)
Mutation Summary	Summary of mutation counts from different single cell lineages
MutInSegGroups	Table of mutation counts broken down into segregant groups
MutInSegGroupsChr	Segregant group table further broken down by chromosome
Full Mutation List	All mutations observed, organized by segregant groups.
Lineage 151	Sorted spreadsheet from Lineage 151 showing variants in segregant groups
Lineage 153	Sorted spreadsheet from Lineage 153 showing variants in segregant groups
Lineage 156	Sorted spreadsheet from Lineage 156 showing variants in segregant groups
Lineage 157	Sorted spreadsheet from Lineage 157 showing variants in segregant groups
Lineage 158	Sorted spreadsheet from Lineage 158 showing variants in segregant groups
Lineage 160	Sorted spreadsheet from Lineage 160 showing variants in segregant groups
Lineage 162	Sorted spreadsheet from Lineage 162 showing variants in segregant groups

## Sheet: SRA submission
Lineage	Strain	ID	Seq. File Name	Date Sequenced	Seq. File Name prefix	Description	Reference File
151	AH15105	d2	AH15105_pe-recalibrated.bam	2015-11-10	AH15105_pe-recalibrated	Sequencing of Sc: Whole Colony	S288C_reference_sequence_R64-2-1_20150113.fsa
151	AH15106	gd2-1	AH15106_pe-recalibrated.bam	2015-11-10	AH15106_pe-recalibrated	Sequencing of Sc: Whole Colony	S288C_reference_sequence_R64-2-1_20150113.fsa
151	AH15107	gd2-2	AH15107_pe-recalibrated.bam	2015-11-10	AH15107_pe-recalibrated	Sequencing of Sc: Whole Colony	S288C_reference_sequence_R64-2-1_20150113.fsa
151	AH15108	ggd2-1	AH15108_pe-recalibrated.bam	2015-11-10	AH15108_pe-recalibrated	Sequencing of Sc: Whole Colony	S288C_reference_sequence_R64-2-1_20150113.fsa
151	AH15109	d3	AH15109_pe-recalibrated.bam	2015-11-10	AH15109_pe-recalibrated	Sequencing of Sc: Whole Colony	S288C_reference_sequence_R64-2-1_20150113.fsa
151	AH15110	gd3-1	AH15110_pe-recalibrated.bam	2015-11-10	AH15110_pe-recalibrated	Sequencing of Sc: Whole Colony	S288C_reference_sequence_R64-2-1_20150113.fsa
151	AH15111	gd3-2	AH15111_pe-recalibrated.bam	2015-11-10	AH15111_pe-recalibrated	Sequencing of Sc: Whole Colony	S288C_reference_sequence_R64-2-1_20150113.fsa
151	AH15112	ggd3-1	AH15112_pe-recalibrated.bam	2015-11-10	AH15112_pe-recalibrated	Sequencing of Sc: Whole Colony	S288C_reference_sequence_R64-2-1_20150113.fsa
151	AH15113	d4	AH15113_pe-recalibrated.bam	2015-11-10	AH15113_pe-recalibrated	Sequencing of Sc: Whole Colony	S288C_reference_sequence_R64-2-1_20150113.fsa
151	AH15114	gd4-1	AH15114_pe-recalibrated.bam	2015-11-10	AH15114_pe-recalibrated	Sequencing of Sc: Whole Colony	S288C_reference_sequence_R64-2-1_20150113.fsa
151	AH15115	gd4-2	AH15115_pe-recalibrated.bam	2015-11-10	AH15115_pe-recalibrated	Sequencing of Sc: Whole Colony	S288C_reference_sequence_R64-2-1_20150113.fsa
151	AH15116	ggd4-1	AH15116_pe-recalibrated.bam	2015-11-10	AH15116_pe-recalibrated	Sequencing of Sc: Whole Colony	S288C_reference_sequence_R64-2-1_20150113.fsa
151	AH15117	d5	AH15117_pe-recalibrated.bam	2015-11-10	AH15117_pe-recalibrated	Sequencing of Sc: Whole Colony	S288C_reference_sequence_R64-2-1_20150113.fsa
151	AH15118	gd5-1	AH15118_pe-recalibrated.bam	2015-11-10	AH15118_pe-recalibrated	Sequencing of Sc: Whole Colony	S288C_reference_sequence_R64-2-1_20150113.fsa
151	AH15119	gd5-2	AH15119_pe-recalibrated.bam	2015-11-10	AH15119_pe-recalibrated	Sequencing of Sc: Whole Colony	S288C_reference_sequence_R64-2-1_20150113.fsa
151	AH15120	ggd5-1	AH15120_pe-recalibrated.bam	2015-11-10	AH15120_pe-recalibrated	Sequencing of Sc: Whole Colony	S288C_reference_sequence_R64-2-1_20150113.fsa
151	AH15121	d6	AH15121_pe-recalibrated.bam	2015-11-10	AH15121_pe-recalibrated	Sequencing of Sc: Whole Colony	S288C_reference_sequence_R64-2-1_20150113.fsa
151	AH15122	gd6-1	AH15122_pe-recalibrated.bam	2015-11-10	AH15122_pe-recalibrated	Sequencing of Sc: Whole Colony	S288C_reference_sequence_R64-2-1_20150113.fsa
151	AH15123	gd6-2	AH15123_pe-recalibrated.bam	2015-11-10	AH15123_pe-recalibrated	Sequencing of Sc: Whole Colony	S288C_reference_sequence_R64-2-1_20150113.fsa
151	AH15124	ggd6-1	AH15124_pe-recalibrated.bam	2015-11-10	AH15124_pe-recalibrated	Sequencing of Sc: Whole Colony	S288C_reference_sequence_R64-2-1_20150113.fsa
151	AH15125	d7	AH15125_pe-recalibrated.bam	2015-11-10	AH15125_pe-recalibrated	Sequencing of Sc: Whole Colony	S288C_reference_sequence_R64-2-1_20150113.fsa
151	AH15126	gd7-1	AH15126_pe-recalibrated.bam	2015-11-10	AH15126_pe-recalibrated	Sequencing of Sc: Whole Colony	S288C_reference_sequence_R64-2-1_20150113.fsa
151	AH15127	gd7-2	AH15127_pe-recalibrated.bam	2015-11-10	AH15127_pe-recalibrated	Sequencing of Sc: Whole Colony	S288C_reference_sequence_R64-2-1_20150113.fsa
151	AH15128	ggd7-1	AH15128_pe-recalibrated.bam	2015-11-10	AH15128_pe-recalibrated	Sequencing of Sc: Whole Colony	S288C_reference_sequence_R64-2-1_20150113.fsa
151	AH15129	d8	AH15129_pe-recalibrated.bam	2015-11-10	AH15129_pe-recalibrated	Sequencing of Sc: Whole Colony	S288C_reference_sequence_R64-2-1_20150113.fsa
151	AH15130	gd8-1	AH15130_pe-recalibrated.bam	2015-11-10	AH15130_pe-recalibrated	Sequencing of Sc: Whole Colony	S288C_reference_sequence_R64-2-1_20150113.fsa
151	AH15131	d9	AH15131_pe-recalibrated.bam	2015-11-10	AH15131_pe-recalibrated	Sequencing of Sc: Whole Colony	S288C_reference_sequence_R64-2-1_20150113.fsa
151	AH15135	d10	AH15135_pe-recalibrated.bam	2015-11-10	AH15135_pe-recalibrated	Sequencing of Sc: Whole Colony	S288C_reference_sequence_R64-2-1_20150113.fsa
153	AH15336	d10	AH15336_pe-recalibrated.bam	2015-11-10	AH15336_pe-recalibrated	Sequencing of Sc: Whole Colony	S288C_reference_sequence_R64-2-1_20150113.fsa
153	AH15337	gd10-1	AH15337_pe-recalibrated.bam	2015-11-10	AH15337_pe-recalibrated	Sequencing of Sc: Whole Colony	S288C_reference_sequence_R64-2-1_20150113.fsa
153	AH15338	gd10-2	AH15338_pe-recalibrated.bam	2015-11-10	AH15338_pe-recalibrated	Sequencing of Sc: Whole Colony	S288C_reference_sequence_R64-2-1_20150113.fsa
153	AH15339	ggd10-1	AH15339_pe-recalibrated.bam	2015-11-10	AH15339_pe-recalibrated	Sequencing of Sc: Whole Colony	S288C_reference_sequence_R64-2-1_20150113.fsa
153	AH15340	d11	AH15340_pe-recalibrated.bam	2015-11-10	AH15340_pe-recalibrated	Sequencing of Sc: Whole Colony	S288C_reference_sequence_R64-2-1_20150113.fsa
153	AH15341	gd11-1	AH15341_pe-recalibrated.bam	2015-11-10	AH15341_pe-recalibrated	Sequencing of Sc: Whole Colony	S288C_reference_sequence_R64-2-1_20150113.fsa
153	AH15342	gd11-2	AH15342_pe-recalibrated.bam	2015-11-10	AH15342_pe-recalibrated	Sequencing of Sc: Whole Colony	S288C_reference_sequence_R64-2-1_20150113.fsa
153	AH15343	ggd11-1	AH15343_pe-recalibrated.bam	2015-11-10	AH15343_pe-recalibrated	Sequencing of Sc: Whole Colony	S288C_reference_sequence_R64-2-1_20150113.fsa
153	AH15344	d12	AH15344_pe-recalibrated.bam	2015-11-10	AH15344_pe-recalibrated	Sequencing of Sc: Whole Colony	S288C_reference_sequence_R64-2-1_20150113.fsa
153	AH15345	gd12-1	AH15345_pe-recalibrated.bam	2015-11-10	AH15345_pe-recalibrated	Sequencing of Sc: Whole Colony	S288C_reference_sequence_R64-2-1_20150113.fsa
153	AH15346	gd12-2	AH15346_pe-recalibrated.bam	2015-11-10	AH15346_pe-recalibrated	Sequencing of Sc: Whole Colony	S288C_reference_sequence_R64-2-1_20150113.fsa
153	AH15347	ggd12-1	AH15347_pe-recalibrated.bam	2015-11-10	AH15347_pe-recalibrated	Sequencing of Sc: Whole Colony	S288C_reference_sequence_R64-2-1_20150113.fsa
153	AH15348	d13	AH15348_pe-recalibrated.bam	2015-11-10	AH15348_pe-recalibrated	Sequencing of Sc: Whole Colony	S288C_reference_sequence_R64-2-1_20150113.fsa
153	AH15349	gd13-1	AH15349_pe-recalibrated.bam	2015-11-10	AH15349_pe-recalibrated	Sequencing of Sc: Whole Colony	S288C_reference_sequence_R64-2-1_20150113.fsa
153	AH15350	gd13-2	AH15350_pe-recalibrated.bam	2015-11-10	AH15350_pe-recalibrated	Sequencing of Sc: Whole Colony	S288C_reference_sequence_R64-2-1_20150113.fsa
153	AH15351	ggd13-1	AH15351_pe-recalibrated.bam	2015-11-10	AH15351_pe-recalibrated	Sequencing of Sc: Whole Colony	S288C_reference_sequence_R64-2-1_20150113.fsa
153	AH15352	d15	AH15352_pe-recalibrated.bam	2015-11-10	AH15352_pe-recalibrated	Sequencing of Sc: Whole Colony	S288C_reference_sequence_R64-2-1_20150113.fsa
153	AH15353	gd15-1	AH15353_pe-recalibrated.bam	2015-11-10	AH15353_pe-recalibrated	Sequencing of Sc: Whole Colony	S288C_reference_sequence_R64-2-1_20150113.fsa
153	AH15354	gd15-2	AH15354_pe-recalibrated.bam	2015-11-10	AH15354_pe-recalibrated	Sequencing of Sc: Whole Colony	S288C_reference_sequence_R64-2-1_20150113.fsa
153	AH15355	ggd15-1	AH15355_pe-recalibrated.bam	2015-11-10	AH15355_pe-recalibrated	Sequencing of Sc: Whole Colony	S288C_reference_sequence_R64-2-1_20150113.fsa
153	AH15356	d16	AH15356_pe-recalibrated.bam	2015-11-10	AH15356_pe-recalibrated	Sequencing of Sc: Whole Colony	S288C_reference_sequence_R64-2-1_20150113.fsa
153	AH15357	gd16-1	AH15357_pe-recalibrated.bam	2015-11-10	AH15357_pe-recalibrated	Sequencing of Sc: Whole Colony	S288C_reference_sequence_R64-2-1_20150113.fsa
153	AH15360	d14	AH15360_pe-recalibrated.bam	2015-11-10	AH15360_pe-recalibrated	Sequencing of Sc: Whole Colony	S288C_reference_sequence_R64-2-1_20150113.fsa
153	AH15364	gd14-1	AH15364_pe-recalibrated.bam	2015-11-10	AH15364_pe-recalibrated	Sequencing of Sc: Whole Colony	S288C_reference_sequence_R64-2-1_20150113.fsa
153	AH15361	gd14-2	AH15361_pe-recalibrated.bam	2015-11-10	AH15361_pe-recalibrated	Sequencing of Sc: Whole Colony	S288C_reference_sequence_R64-2-1_20150113.fsa
153	AH15365	ggd14-1	AH15365_pe-recalibrated.bam	2015-11-10	AH15365_pe-recalibrated	Sequencing of Sc: Whole Colony	S288C_reference_sequence_R64-2-1_20150113.fsa
153	AH15368	d17	AH15368_pe-recalibrated.bam	2015-11-10	AH15368_pe-recalibrated	Sequencing of Sc: Whole Colony	S288C_reference_sequence_R64-2-1_20150113.fsa
153	AH15370	d18	AH15370_pe-recalibrated.bam	2015-11-10	AH15370_pe-recalibrated	Sequencing of Sc: Whole Colony	S288C_reference_sequence_R64-2-1_20150113.fsa
156	AH15605	d2	AH15605_pe-recalibrated.bam	2015-11-10	AH15605_pe-recalibrated	Sequencing of Sc: Whole Colony	S288C_reference_sequence_R64-2-1_20150113.fsa
156	AH15606	gd2-1	AH15606_pe-recalibrated.bam	2015-11-10	AH15606_pe-recalibrated	Sequencing of Sc: Whole Colony	S288C_reference_sequence_R64-2-1_20150113.fsa
156	AH15607	gd2-2	AH15607_pe-recalibrated.bam	2015-11-10	AH15607_pe-recalibrated	Sequencing of Sc: Whole Colony	S288C_reference_sequence_R64-2-1_20150113.fsa
156	AH15608	ggd2-1	AH15608_pe-recalibrated.bam	2015-11-10	AH15608_pe-recalibrated	Sequencing of Sc: Whole Colony	S288C_reference_sequence_R64-2-1_20150113.fsa
156	AH15609	d3	AH15609_pe-recalibrated.bam	2015-11-10	AH15609_pe-recalibrated	Sequencing of Sc: Whole Colony	S288C_reference_sequence_R64-2-1_20150113.fsa
156	AH15610	gd3-1	AH15610_pe-recalibrated.bam	2015-11-10	AH15610_pe-recalibrated	Sequencing of Sc: Whole Colony	S288C_reference_sequence_R64-2-1_20150113.fsa
156	AH15611	gd3-2	AH15611_pe-recalibrated.bam	2015-11-10	AH15611_pe-recalibrated	Sequencing of Sc: Whole Colony	S288C_reference_sequence_R64-2-1_20150113.fsa
156	AH15612	ggd3-1	AH15612_pe-recalibrated.bam	2015-11-10	AH15612_pe-recalibrated	Sequencing of Sc: Whole Colony	S288C_reference_sequence_R64-2-1_20150113.fsa
156	AH15613	d4	AH15613_pe-recalibrated.bam	2015-11-10	AH15613_pe-recalibrated	Sequencing of Sc: Whole Colony	S288C_reference_sequence_R64-2-1_20150113.fsa
156	AH15614	gd4-1	AH15614_pe-recalibrated.bam	2015-11-10	AH15614_pe-recalibrated	Sequencing of Sc: Whole Colony	S288C_reference_sequence_R64-2-1_20150113.fsa
156	AH15615	gd4-2	AH15615_pe-recalibrated.bam	2015-11-10	AH15615_pe-recalibrated	Sequencing of Sc: Whole Colony	S288C_reference_sequence_R64-2-1_20150113.fsa
156	AH15616	ggd4-1	AH15616_pe-recalibrated.bam	2015-11-10	AH15616_pe-recalibrated	Sequencing of Sc: Whole Colony	S288C_reference_sequence_R64-2-1_20150113.fsa
156	AH15617	d5	AH15617_pe-recalibrated.bam	2015-11-10	AH15617_pe-recalibrated	Sequencing of Sc: Whole Colony	S288C_reference_sequence_R64-2-1_20150113.fsa
156	AH15618	gd5-1	AH15618_pe-recalibrated.bam	2015-11-10	AH15618_pe-recalibrated	Sequencing of Sc: Whole Colony	S288C_reference_sequence_R64-2-1_20150113.fsa
156	AH15619	gd5-2	AH15619_pe-recalibrated.bam	2015-11-10	AH15619_pe-recalibrated	Sequencing of Sc: Whole Colony	S288C_reference_sequence_R64-2-1_20150113.fsa
156	AH15620	ggd5-1	AH15620_pe-recalibrated.bam	2015-11-10	AH15620_pe-recalibrated	Sequencing of Sc: Whole Colony	S288C_reference_sequence_R64-2-1_20150113.fsa
156	AH15621	d6	AH15621_pe-recalibrated.bam	2015-11-10	AH15621_pe-recalibrated	Sequencing of Sc: Whole Colony	S288C_reference_sequence_R64-2-1_20150113.fsa
156	AH15622	gd6-1	AH15622_pe-recalibrated.bam	2015-11-10	AH15622_pe-recalibrated	Sequencing of Sc: Whole Colony	S288C_reference_sequence_R64-2-1_20150113.fsa
156	AH15623	gd6-2	AH15623_pe-recalibrated.bam	2015-11-10	AH15623_pe-recalibrated	Sequencing of Sc: Whole Colony	S288C_reference_sequence_R64-2-1_20150113.fsa
156	AH15624	ggd6-1	AH15624_pe-recalibrated.bam	2015-11-10	AH15624_pe-recalibrated	Sequencing of Sc: Whole Colony	S288C_reference_sequence_R64-2-1_20150113.fsa
156	AH15625	d7	AH15625_pe-recalibrated.bam	2015-11-10	AH15625_pe-recalibrated	Sequencing of Sc: Whole Colony	S288C_reference_sequence_R64-2-1_20150113.fsa
156	AH15626	gd7-1	AH15626_pe-recalibrated.bam	2015-11-10	AH15626_pe-recalibrated	Sequencing of Sc: Whole Colony	S288C_reference_sequence_R64-2-1_20150113.fsa
156	AH15627	gd7-2	AH15627_pe-recalibrated.bam	2015-11-10	AH15627_pe-recalibrated	Sequencing of Sc: Whole Colony	S288C_reference_sequence_R64-2-1_20150113.fsa
156	AH15628	ggd7-1	AH15628_pe-recalibrated.bam	2015-11-10	AH15628_pe-recalibrated	Sequencing of Sc: Whole Colony	S288C_reference_sequence_R64-2-1_20150113.fsa
156	AH15629	d9	AH15629_pe-recalibrated.bam	2015-11-10	AH15629_pe-recalibrated	Sequencing of Sc: Whole Colony	S288C_reference_sequence_R64-2-1_20150113.fsa
156	AH15630	gd8-1	AH15630_pe-recalibrated.bam	2015-11-10	AH15630_pe-recalibrated	Sequencing of Sc: Whole Colony	S288C_reference_sequence_R64-2-1_20150113.fsa
156	AH15631	gd9-1	AH15631_pe-recalibrated.bam	2015-11-10	AH15631_pe-recalibrated	Sequencing of Sc: Whole Colony	S288C_reference_sequence_R64-2-1_20150113.fsa
156	AH15632	ggd8-1	AH15632_pe-recalibrated.bam	2015-11-10	AH15632_pe-recalibrated	Sequencing of Sc: Whole Colony	S288C_reference_sequence_R64-2-1_20150113.fsa
156	AH15633_combine	d8	AH15633_combine_pe-recalibrated.bam	2015-11-10	AH15633_combine_pe-recalibrated	Sequencing of Sc: Whole Colony	S288C_reference_sequence_R64-2-1_20150113.fsa
156	AH15634	gd8-2	AH15634_pe-recalibrated.bam	2015-11-10	AH15634_pe-recalibrated	Sequencing of Sc: Whole Colony	S288C_reference_sequence_R64-2-1_20150113.fsa
156	AH15637	d10	AH15637_pe-recalibrated.bam	2015-11-10	AH15637_pe-recalibrated	Sequencing of Sc: Whole Colony	S288C_reference_sequence_R64-2-1_20150113.fsa
156	AH15638	gd10-1	AH15638_pe-recalibrated.bam	2015-11-10	AH15638_pe-recalibrated	Sequencing of Sc: Whole Colony	S288C_reference_sequence_R64-2-1_20150113.fsa
156	AH15639	gd10-2	AH15639_pe-recalibrated.bam	2015-11-10	AH15639_pe-recalibrated	Sequencing of Sc: Whole Colony	S288C_reference_sequence_R64-2-1_20150113.fsa
156	AH15640	ggd10-1	AH15640_pe-recalibrated.bam	2015-11-10	AH15640_pe-recalibrated	Sequencing of Sc: Whole Colony	S288C_reference_sequence_R64-2-1_20150113.fsa
156	AH15641	d11	AH15641_pe-recalibrated.bam	2015-11-10	AH15641_pe-recalibrated	Sequencing of Sc: Whole Colony	S288C_reference_sequence_R64-2-1_20150113.fsa
156	AH15642	gd11-1	AH15642_pe-recalibrated.bam	2015-11-10	AH15642_pe-recalibrated	Sequencing of Sc: Whole Colony	S288C_reference_sequence_R64-2-1_20150113.fsa
156	AH15643	gd11-2	AH15643_pe-recalibrated.bam	2015-11-10	AH15643_pe-recalibrated	Sequencing of Sc: Whole Colony	S288C_reference_sequence_R64-2-1_20150113.fsa
156	AH15644	ggd11-1	AH15644_pe-recalibrated.bam	2015-11-10	AH15644_pe-recalibrated	Sequencing of Sc: Whole Colony	S288C_reference_sequence_R64-2-1_20150113.fsa
156	AH15645	d12	AH15645_pe-recalibrated.bam	2015-11-10	AH15645_pe-recalibrated	Sequencing of Sc: Whole Colony	S288C_reference_sequence_R64-2-1_20150113.fsa
156	AH15646	gd12-1	AH15646_pe-recalibrated.bam	2015-11-10	AH15646_pe-recalibrated	Sequencing of Sc: Whole Colony	S288C_reference_sequence_R64-2-1_20150113.fsa
156	AH15647	gd12-2	AH15647_pe-recalibrated.bam	2015-11-10	AH15647_pe-recalibrated	Sequencing of Sc: Whole Colony	S288C_reference_sequence_R64-2-1_20150113.fsa
156	AH15648	ggd12-1	AH15648_pe-recalibrated.bam	2015-11-10	AH15648_pe-recalibrated	Sequencing of Sc: Whole Colony	S288C_reference_sequence_R64-2-1_20150113.fsa
156	AH15649	d13	AH15649_pe-recalibrated.bam	2015-11-10	AH15649_pe-recalibrated	Sequencing of Sc: Whole Colony	S288C_reference_sequence_R64-2-1_20150113.fsa
156	AH15650	gd13-1	AH15650_pe-recalibrated.bam	2015-11-10	AH15650_pe-recalibrated	Sequencing of Sc: Whole Colony	S288C_reference_sequence_R64-2-1_20150113.fsa
156	AH15653	d14	AH15653_pe-recalibrated.bam	2015-11-10	AH15653_pe-recalibrated	Sequencing of Sc: Whole Colony	S288C_reference_sequence_R64-2-1_20150113.fsa
156	AH15654	d15	AH15654_pe-recalibrated.bam	2015-11-10	AH15654_pe-recalibrated	Sequencing of Sc: Whole Colony	S288C_reference_sequence_R64-2-1_20150113.fsa
157	AH15705	d2	AH15705_pe-recalibrated.bam	2015-11-10	AH15705_pe-recalibrated	Sequencing of Sc: Whole Colony	S288C_reference_sequence_R64-2-1_20150113.fsa
157	AH15706	gd2-1	AH15706_pe-recalibrated.bam	2015-11-10	AH15706_pe-recalibrated	Sequencing of Sc: Whole Colony	S288C_reference_sequence_R64-2-1_20150113.fsa
157	AH15707	gd2-2	AH15707_pe-recalibrated.bam	2015-11-10	AH15707_pe-recalibrated	Sequencing of Sc: Whole Colony	S288C_reference_sequence_R64-2-1_20150113.fsa
157	AH15708	ggd2-1	AH15708_pe-recalibrated.bam	2015-11-10	AH15708_pe-recalibrated	Sequencing of Sc: Whole Colony	S288C_reference_sequence_R64-2-1_20150113.fsa
157	AH15709	d3	AH15709_pe-recalibrated.bam	2015-11-10	AH15709_pe-recalibrated	Sequencing of Sc: Whole Colony	S288C_reference_sequence_R64-2-1_20150113.fsa
157	AH15710	gd3-1	AH15710_pe-recalibrated.bam	2015-11-10	AH15710_pe-recalibrated	Sequencing of Sc: Whole Colony	S288C_reference_sequence_R64-2-1_20150113.fsa
157	AH15711	gd3-2	AH15711_pe-recalibrated.bam	2015-11-10	AH15711_pe-recalibrated	Sequencing of Sc: Whole Colony	S288C_reference_sequence_R64-2-1_20150113.fsa
157	AH15712	ggd3-1	AH15712_pe-recalibrated.bam	2015-11-10	AH15712_pe-recalibrated	Sequencing of Sc: Whole Colony	S288C_reference_sequence_R64-2-1_20150113.fsa
157	AH15713	d4	AH15713_pe-recalibrated.bam	2015-11-10	AH15713_pe-recalibrated	Sequencing of Sc: Whole Colony	S288C_reference_sequence_R64-2-1_20150113.fsa
157	AH15714	gd4-1	AH15714_pe-recalibrated.bam	2015-11-10	AH15714_pe-recalibrated	Sequencing of Sc: Whole Colony	S288C_reference_sequence_R64-2-1_20150113.fsa
157	AH15715	gd4-2	AH15715_pe-recalibrated.bam	2015-11-10	AH15715_pe-recalibrated	Sequencing of Sc: Whole Colony	S288C_reference_sequence_R64-2-1_20150113.fsa
157	AH15716	ggd4-1	AH15716_pe-recalibrated.bam	2015-11-10	AH15716_pe-recalibrated	Sequencing of Sc: Whole Colony	S288C_reference_sequence_R64-2-1_20150113.fsa
157	AH15717	d5	AH15717_pe-recalibrated.bam	2015-11-10	AH15717_pe-recalibrated	Sequencing of Sc: Whole Colony	S288C_reference_sequence_R64-2-1_20150113.fsa
157	AH15718	gd5-1	AH15718_pe-recalibrated.bam	2015-11-10	AH15718_pe-recalibrated	Sequencing of Sc: Whole Colony	S288C_reference_sequence_R64-2-1_20150113.fsa
157	AH15719	gd5-2	AH15719_pe-recalibrated.bam	2015-11-10	AH15719_pe-recalibrated	Sequencing of Sc: Whole Colony	S288C_reference_sequence_R64-2-1_20150113.fsa
157	AH15720	ggd5-1	AH15720_pe-recalibrated.bam	2015-11-10	AH15720_pe-recalibrated	Sequencing of Sc: Whole Colony	S288C_reference_sequence_R64-2-1_20150113.fsa
157	AH15721	d6	AH15721_pe-recalibrated.bam	2015-11-10	AH15721_pe-recalibrated	Sequencing of Sc: Whole Colony	S288C_reference_sequence_R64-2-1_20150113.fsa
157	AH15722	gd6-1	AH15722_pe-recalibrated.bam	2015-11-10	AH15722_pe-recalibrated	Sequencing of Sc: Whole Colony	S288C_reference_sequence_R64-2-1_20150113.fsa
157	AH15723	gd6-2	AH15723_pe-recalibrated.bam	2015-11-10	AH15723_pe-recalibrated	Sequencing of Sc: Whole Colony	S288C_reference_sequence_R64-2-1_20150113.fsa
157	AH15724	ggd6-1	AH15724_pe-recalibrated.bam	2015-11-10	AH15724_pe-recalibrated	Sequencing of Sc: Whole Colony	S288C_reference_sequence_R64-2-1_20150113.fsa
157	AH15725	d7	AH15725_pe-recalibrated.bam	2015-11-10	AH15725_pe-recalibrated	Sequencing of Sc: Whole Colony	S288C_reference_sequence_R64-2-1_20150113.fsa
157	AH15726	gd7-1	AH15726_pe-recalibrated.bam	2015-11-10	AH15726_pe-recalibrated	Sequencing of Sc: Whole Colony	S288C_reference_sequence_R64-2-1_20150113.fsa
157	AH15727	gd7-2	AH15727_pe-recalibrated.bam	2015-11-10	AH15727_pe-recalibrated	Sequencing of Sc: Whole Colony	S288C_reference_sequence_R64-2-1_20150113.fsa
157	AH15728	ggd7-1	AH15728_pe-recalibrated.bam	2015-11-10	AH15728_pe-recalibrated	Sequencing of Sc: Whole Colony	S288C_reference_sequence_R64-2-1_20150113.fsa
157	AH15729	d8	AH15729_pe-recalibrated.bam	2015-11-10	AH15729_pe-recalibrated	Sequencing of Sc: Whole Colony	S288C_reference_sequence_R64-2-1_20150113.fsa
157	AH15730	gd8-1	AH15730_pe-recalibrated.bam	2015-11-10	AH15730_pe-recalibrated	Sequencing of Sc: Whole Colony	S288C_reference_sequence_R64-2-1_20150113.fsa
157	AH15731	d9	AH15731_pe-recalibrated.bam	2015-11-10	AH15731_pe-recalibrated	Sequencing of Sc: Whole Colony	S288C_reference_sequence_R64-2-1_20150113.fsa
157	AH15735	d10	AH15735_pe-recalibrated.bam	2015-11-10	AH15735_pe-recalibrated	Sequencing of Sc: Whole Colony	S288C_reference_sequence_R64-2-1_20150113.fsa
158	AH15803	d2	AH15803_pe-recalibrated.bam	2015-11-10	AH15803_pe-recalibrated	Sequencing of Sc: Whole Colony	S288C_reference_sequence_R64-2-1_20150113.fsa
158	AH15804	gd2-1	AH15804_pe-recalibrated.bam	2015-11-10	AH15804_pe-recalibrated	Sequencing of Sc: Whole Colony	S288C_reference_sequence_R64-2-1_20150113.fsa
158	AH15805	gd2-2	AH15805_pe-recalibrated.bam	2015-11-10	AH15805_pe-recalibrated	Sequencing of Sc: Whole Colony	S288C_reference_sequence_R64-2-1_20150113.fsa
158	AH15806	ggd2-1	AH15806_pe-recalibrated.bam	2015-11-10	AH15806_pe-recalibrated	Sequencing of Sc: Whole Colony	S288C_reference_sequence_R64-2-1_20150113.fsa
158	AH15807	d3	AH15807_pe-recalibrated.bam	2015-11-10	AH15807_pe-recalibrated	Sequencing of Sc: Whole Colony	S288C_reference_sequence_R64-2-1_20150113.fsa
158	AH15808	gd3-1	AH15808_pe-recalibrated.bam	2015-11-10	AH15808_pe-recalibrated	Sequencing of Sc: Whole Colony	S288C_reference_sequence_R64-2-1_20150113.fsa
158	AH15809	gd3-2	AH15809_pe-recalibrated.bam	2015-11-10	AH15809_pe-recalibrated	Sequencing of Sc: Whole Colony	S288C_reference_sequence_R64-2-1_20150113.fsa
158	AH15810	ggd3-1	AH15810_pe-recalibrated.bam	2015-11-10	AH15810_pe-recalibrated	Sequencing of Sc: Whole Colony	S288C_reference_sequence_R64-2-1_20150113.fsa
158	AH15811	d4	AH15811_pe-recalibrated.bam	2015-11-10	AH15811_pe-recalibrated	Sequencing of Sc: Whole Colony	S288C_reference_sequence_R64-2-1_20150113.fsa
158	AH15812	gd4-1	AH15812_pe-recalibrated.bam	2015-11-10	AH15812_pe-recalibrated	Sequencing of Sc: Whole Colony	S288C_reference_sequence_R64-2-1_20150113.fsa
158	AH15815	d5	AH15815_pe-recalibrated.bam	2015-11-10	AH15815_pe-recalibrated	Sequencing of Sc: Whole Colony	S288C_reference_sequence_R64-2-1_20150113.fsa
158	AH15816	gd5-1	AH15816_pe-recalibrated.bam	2015-11-10	AH15816_pe-recalibrated	Sequencing of Sc: Whole Colony	S288C_reference_sequence_R64-2-1_20150113.fsa
158	AH15817	gd5-2	AH15817_pe-recalibrated.bam	2015-11-10	AH15817_pe-recalibrated	Sequencing of Sc: Whole Colony	S288C_reference_sequence_R64-2-1_20150113.fsa
158	AH15818	ggd5-1	AH15818_pe-recalibrated.bam	2015-11-10	AH15818_pe-recalibrated	Sequencing of Sc: Whole Colony	S288C_reference_sequence_R64-2-1_20150113.fsa
158	AH15819	d6	AH15819_pe-recalibrated.bam	2015-11-10	AH15819_pe-recalibrated	Sequencing of Sc: Whole Colony	S288C_reference_sequence_R64-2-1_20150113.fsa
158	AH15820	gd6-1	AH15820_pe-recalibrated.bam	2015-11-10	AH15820_pe-recalibrated	Sequencing of Sc: Whole Colony	S288C_reference_sequence_R64-2-1_20150113.fsa
158	AH15821	gd6-2	AH15821_pe-recalibrated.bam	2015-11-10	AH15821_pe-recalibrated	Sequencing of Sc: Whole Colony	S288C_reference_sequence_R64-2-1_20150113.fsa
158	AH15822	ggd6-1	AH15822_pe-recalibrated.bam	2015-11-10	AH15822_pe-recalibrated	Sequencing of Sc: Whole Colony	S288C_reference_sequence_R64-2-1_20150113.fsa
158	AH15823	d7	AH15823_pe-recalibrated.bam	2015-11-10	AH15823_pe-recalibrated	Sequencing of Sc: Whole Colony	S288C_reference_sequence_R64-2-1_20150113.fsa
158	AH15824	gd7-1	AH15824_pe-recalibrated.bam	2015-11-10	AH15824_pe-recalibrated	Sequencing of Sc: Whole Colony	S288C_reference_sequence_R64-2-1_20150113.fsa
158	AH15827	d8	AH15827_pe-recalibrated.bam	2015-11-10	AH15827_pe-recalibrated	Sequencing of Sc: Whole Colony	S288C_reference_sequence_R64-2-1_20150113.fsa
158	AH15828	gd8-1	AH15828_pe-recalibrated.bam	2015-11-10	AH15828_pe-recalibrated	Sequencing of Sc: Whole Colony	S288C_reference_sequence_R64-2-1_20150113.fsa
158	AH15829	gd8-2	AH15829_pe-recalibrated.bam	2015-11-10	AH15829_pe-recalibrated	Sequencing of Sc: Whole Colony	S288C_reference_sequence_R64-2-1_20150113.fsa
158	AH15830	ggd8-1	AH15830_pe-recalibrated.bam	2015-11-10	AH15830_pe-recalibrated	Sequencing of Sc: Whole Colony	S288C_reference_sequence_R64-2-1_20150113.fsa
158	AH15831	d9	AH15831_pe-recalibrated.bam	2015-11-10	AH15831_pe-recalibrated	Sequencing of Sc: Whole Colony	S288C_reference_sequence_R64-2-1_20150113.fsa
158	AH15832	gd9-1	AH15832_pe-recalibrated.bam	2015-11-10	AH15832_pe-recalibrated	Sequencing of Sc: Whole Colony	S288C_reference_sequence_R64-2-1_20150113.fsa
158	AH15835	d10	AH15835_pe-recalibrated.bam	2015-11-10	AH15835_pe-recalibrated	Sequencing of Sc: Whole Colony	S288C_reference_sequence_R64-2-1_20150113.fsa
158	AH15839	d11	AH15839_pe-recalibrated.bam	2015-11-10	AH15839_pe-recalibrated	Sequencing of Sc: Whole Colony	S288C_reference_sequence_R64-2-1_20150113.fsa
160	AH16005	d2	AH16005_pe-recalibrated.bam	2015-11-10	AH16005_pe-recalibrated	Sequencing of Sc: Whole Colony	S288C_reference_sequence_R64-2-1_20150113.fsa
160	AH16006	gd2-1	AH16006_pe-recalibrated.bam	2015-11-10	AH16006_pe-recalibrated	Sequencing of Sc: Whole Colony	S288C_reference_sequence_R64-2-1_20150113.fsa
160	AH16007	gd2-2	AH16007_pe-recalibrated.bam	2015-11-10	AH16007_pe-recalibrated	Sequencing of Sc: Whole Colony	S288C_reference_sequence_R64-2-1_20150113.fsa
160	AH16008	ggd2-1	AH16008_pe-recalibrated.bam	2015-11-10	AH16008_pe-recalibrated	Sequencing of Sc: Whole Colony	S288C_reference_sequence_R64-2-1_20150113.fsa
160	AH16009	d3	AH16009_pe-recalibrated.bam	2015-11-10	AH16009_pe-recalibrated	Sequencing of Sc: Whole Colony	S288C_reference_sequence_R64-2-1_20150113.fsa
160	AH16010	gd3-1	AH16010_pe-recalibrated.bam	2015-11-10	AH16010_pe-recalibrated	Sequencing of Sc: Whole Colony	S288C_reference_sequence_R64-2-1_20150113.fsa
160	AH16011	gd3-2	AH16011_pe-recalibrated.bam	2015-11-10	AH16011_pe-recalibrated	Sequencing of Sc: Whole Colony	S288C_reference_sequence_R64-2-1_20150113.fsa
160	AH16012	ggd3-1	AH16012_pe-recalibrated.bam	2015-11-10	AH16012_pe-recalibrated	Sequencing of Sc: Whole Colony	S288C_reference_sequence_R64-2-1_20150113.fsa
160	AH16013	d4	AH16013_pe-recalibrated.bam	2015-11-10	AH16013_pe-recalibrated	Sequencing of Sc: Whole Colony	S288C_reference_sequence_R64-2-1_20150113.fsa
160	AH16014	gd4-1	AH16014_pe-recalibrated.bam	2015-11-10	AH16014_pe-recalibrated	Sequencing of Sc: Whole Colony	S288C_reference_sequence_R64-2-1_20150113.fsa
160	AH16015	gd4-2	AH16015_pe-recalibrated.bam	2015-11-10	AH16015_pe-recalibrated	Sequencing of Sc: Whole Colony	S288C_reference_sequence_R64-2-1_20150113.fsa
160	AH16016	ggd4-1	AH16016_pe-recalibrated.bam	2015-11-10	AH16016_pe-recalibrated	Sequencing of Sc: Whole Colony	S288C_reference_sequence_R64-2-1_20150113.fsa
160	AH16017	gd5-1	AH16017_pe-recalibrated.bam	2015-11-10	AH16017_pe-recalibrated	Sequencing of Sc: Whole Colony	S288C_reference_sequence_R64-2-1_20150113.fsa
160	AH16018	gd5-2	AH16018_pe-recalibrated.bam	2015-11-10	AH16018_pe-recalibrated	Sequencing of Sc: Whole Colony	S288C_reference_sequence_R64-2-1_20150113.fsa
160	AH16020_combine	d6	AH16020_combine_pe-recalibrated.bam	2015-11-10	AH16020_combine_pe-recalibrated	Sequencing of Sc: Whole Colony	S288C_reference_sequence_R64-2-1_20150113.fsa
160	AH16021	gd6-1	AH16021_pe-recalibrated.bam	2015-11-10	AH16021_pe-recalibrated	Sequencing of Sc: Whole Colony	S288C_reference_sequence_R64-2-1_20150113.fsa
160	AH16022	gd6-2	AH16022_pe-recalibrated.bam	2015-11-10	AH16022_pe-recalibrated	Sequencing of Sc: Whole Colony	S288C_reference_sequence_R64-2-1_20150113.fsa
160	AH16023	ggd6-1	AH16023_pe-recalibrated.bam	2015-11-10	AH16023_pe-recalibrated	Sequencing of Sc: Whole Colony	S288C_reference_sequence_R64-2-1_20150113.fsa
160	AH16024	d7	AH16024_pe-recalibrated.bam	2015-11-10	AH16024_pe-recalibrated	Sequencing of Sc: Whole Colony	S288C_reference_sequence_R64-2-1_20150113.fsa
160	AH16025	gd7-1	AH16025_pe-recalibrated.bam	2015-11-10	AH16025_pe-recalibrated	Sequencing of Sc: Whole Colony	S288C_reference_sequence_R64-2-1_20150113.fsa
160	AH16028	d8	AH16028_pe-recalibrated.bam	2015-11-10	AH16028_pe-recalibrated	Sequencing of Sc: Whole Colony	S288C_reference_sequence_R64-2-1_20150113.fsa
160	AH16029	gd8-1	AH16029_pe-recalibrated.bam	2015-11-10	AH16029_pe-recalibrated	Sequencing of Sc: Whole Colony	S288C_reference_sequence_R64-2-1_20150113.fsa
160	AH16030	gd8-2	AH16030_pe-recalibrated.bam	2015-11-10	AH16030_pe-recalibrated	Sequencing of Sc: Whole Colony	S288C_reference_sequence_R64-2-1_20150113.fsa
160	AH16031	ggd8-1	AH16031_pe-recalibrated.bam	2015-11-10	AH16031_pe-recalibrated	Sequencing of Sc: Whole Colony	S288C_reference_sequence_R64-2-1_20150113.fsa
160	AH16032	d9	AH16032_pe-recalibrated.bam	2015-11-10	AH16032_pe-recalibrated	Sequencing of Sc: Whole Colony	S288C_reference_sequence_R64-2-1_20150113.fsa
160	AH16033	gd9-1	AH16033_pe-recalibrated.bam	2015-11-10	AH16033_pe-recalibrated	Sequencing of Sc: Whole Colony	S288C_reference_sequence_R64-2-1_20150113.fsa
160	AH16034	gd9-2	AH16034_pe-recalibrated.bam	2015-11-10	AH16034_pe-recalibrated	Sequencing of Sc: Whole Colony	S288C_reference_sequence_R64-2-1_20150113.fsa
160	AH16035	ggd9-1	AH16035_pe-recalibrated.bam	2015-11-10	AH16035_pe-recalibrated	Sequencing of Sc: Whole Colony	S288C_reference_sequence_R64-2-1_20150113.fsa
160	AH16036	d10	AH16036_pe-recalibrated.bam	2015-11-10	AH16036_pe-recalibrated	Sequencing of Sc: Whole Colony	S288C_reference_sequence_R64-2-1_20150113.fsa
160	AH16037	gd10-1	AH16037_pe-recalibrated.bam	2015-11-10	AH16037_pe-recalibrated	Sequencing of Sc: Whole Colony	S288C_reference_sequence_R64-2-1_20150113.fsa
160	AH16040	d11	AH16040_pe-recalibrated.bam	2015-11-10	AH16040_pe-recalibrated	Sequencing of Sc: Whole Colony	S288C_reference_sequence_R64-2-1_20150113.fsa
160	AH16044_combine	d12	AH16044_combine_pe-recalibrated.bam	2015-11-10	AH16044_combine_pe-recalibrated	Sequencing of Sc: Whole Colony	S288C_reference_sequence_R64-2-1_20150113.fsa
162	AH16201	d2	AH16201_pe-recalibrated.bam	2015-11-10	AH16201_pe-recalibrated	Sequencing of Sc: Whole Colony	S288C_reference_sequence_R64-2-1_20150113.fsa
162	AH16202	gd2-1	AH16202_pe-recalibrated.bam	2015-11-10	AH16202_pe-recalibrated	Sequencing of Sc: Whole Colony	S288C_reference_sequence_R64-2-1_20150113.fsa
162	AH16203	gd2-2	AH16203_pe-recalibrated.bam	2015-11-10	AH16203_pe-recalibrated	Sequencing of Sc: Whole Colony	S288C_reference_sequence_R64-2-1_20150113.fsa
162	AH16204	ggd2-1	AH16204_pe-recalibrated.bam	2015-11-10	AH16204_pe-recalibrated	Sequencing of Sc: Whole Colony	S288C_reference_sequence_R64-2-1_20150113.fsa
162	AH16205	d3	AH16205_pe-recalibrated.bam	2015-11-10	AH16205_pe-recalibrated	Sequencing of Sc: Whole Colony	S288C_reference_sequence_R64-2-1_20150113.fsa
162	AH16206	gd3-1	AH16206_pe-recalibrated.bam	2015-11-10	AH16206_pe-recalibrated	Sequencing of Sc: Whole Colony	S288C_reference_sequence_R64-2-1_20150113.fsa
162	AH16207	gd3-2	AH16207_pe-recalibrated.bam	2015-11-10	AH16207_pe-recalibrated	Sequencing of Sc: Whole Colony	S288C_reference_sequence_R64-2-1_20150113.fsa
162	AH16208	ggd3-1	AH16208_pe-recalibrated.bam	2015-11-10	AH16208_pe-recalibrated	Sequencing of Sc: Whole Colony	S288C_reference_sequence_R64-2-1_20150113.fsa
162	AH16209_combine	d4	AH16209_combine_pe-recalibrated.bam	2015-11-10	AH16209_combine_pe-recalibrated	Sequencing of Sc: Whole Colony	S288C_reference_sequence_R64-2-1_20150113.fsa
162	AH16210	gd4-1	AH16210_pe-recalibrated.bam	2015-11-10	AH16210_pe-recalibrated	Sequencing of Sc: Whole Colony	S288C_reference_sequence_R64-2-1_20150113.fsa
162	AH16211	gd4-2	AH16211_pe-recalibrated.bam	2015-11-10	AH16211_pe-recalibrated	Sequencing of Sc: Whole Colony	S288C_reference_sequence_R64-2-1_20150113.fsa
162	AH16212	ggd4-1	AH16212_pe-recalibrated.bam	2015-11-10	AH16212_pe-recalibrated	Sequencing of Sc: Whole Colony	S288C_reference_sequence_R64-2-1_20150113.fsa
162	AH16213	d5	AH16213_pe-recalibrated.bam	2015-11-10	AH16213_pe-recalibrated	Sequencing of Sc: Whole Colony	S288C_reference_sequence_R64-2-1_20150113.fsa
162	AH16214	gd5-1	AH16214_pe-recalibrated.bam	2015-11-10	AH16214_pe-recalibrated	Sequencing of Sc: Whole Colony	S288C_reference_sequence_R64-2-1_20150113.fsa
162	AH16215	gd5-2	AH16215_pe-recalibrated.bam	2015-11-10	AH16215_pe-recalibrated	Sequencing of Sc: Whole Colony	S288C_reference_sequence_R64-2-1_20150113.fsa
162	AH16216	ggd5-1	AH16216_pe-recalibrated.bam	2015-11-10	AH16216_pe-recalibrated	Sequencing of Sc: Whole Colony	S288C_reference_sequence_R64-2-1_20150113.fsa
162	AH16217	d6	AH16217_pe-recalibrated.bam	2015-11-10	AH16217_pe-recalibrated	Sequencing of Sc: Whole Colony	S288C_reference_sequence_R64-2-1_20150113.fsa
162	AH16218	gd6-1	AH16218_pe-recalibrated.bam	2015-11-10	AH16218_pe-recalibrated	Sequencing of Sc: Whole Colony	S288C_reference_sequence_R64-2-1_20150113.fsa
162	AH16221	d7	AH16221_pe-recalibrated.bam	2015-11-10	AH16221_pe-recalibrated	Sequencing of Sc: Whole Colony	S288C_reference_sequence_R64-2-1_20150113.fsa
162	AH16222	gd7-1	AH16222_pe-recalibrated.bam	2015-11-10	AH16222_pe-recalibrated	Sequencing of Sc: Whole Colony	S288C_reference_sequence_R64-2-1_20150113.fsa
162	AH16223	gd7-2	AH16223_pe-recalibrated.bam	2015-11-10	AH16223_pe-recalibrated	Sequencing of Sc: Whole Colony	S288C_reference_sequence_R64-2-1_20150113.fsa
162	AH16224	ggd7-1	AH16224_pe-recalibrated.bam	2015-11-10	AH16224_pe-recalibrated	Sequencing of Sc: Whole Colony	S288C_reference_sequence_R64-2-1_20150113.fsa
162	AH16225_combine	d8	AH16225_combine_pe-recalibrated.bam	2015-11-10	AH16225_combine_pe-recalibrated	Sequencing of Sc: Whole Colony	S288C_reference_sequence_R64-2-1_20150113.fsa
162	AH16226	gd8-1	AH16226_pe-recalibrated.bam	2015-11-10	AH16226_pe-recalibrated	Sequencing of Sc: Whole Colony	S288C_reference_sequence_R64-2-1_20150113.fsa
162	AH16227	gd8-2	AH16227_pe-recalibrated.bam	2015-11-10	AH16227_pe-recalibrated	Sequencing of Sc: Whole Colony	S288C_reference_sequence_R64-2-1_20150113.fsa
162	AH16228	ggd8-1	AH16228_pe-recalibrated.bam	2015-11-10	AH16228_pe-recalibrated	Sequencing of Sc: Whole Colony	S288C_reference_sequence_R64-2-1_20150113.fsa
162	AH16229	d9	AH16229_pe-recalibrated.bam	2015-11-10	AH16229_pe-recalibrated	Sequencing of Sc: Whole Colony	S288C_reference_sequence_R64-2-1_20150113.fsa
162	AH16230	gd9-1	AH16230_pe-recalibrated.bam	2015-11-10	AH16230_pe-recalibrated	Sequencing of Sc: Whole Colony	S288C_reference_sequence_R64-2-1_20150113.fsa
162	AH16233	gd10-1	AH16233_pe-recalibrated.bam	2015-11-10	AH16233_pe-recalibrated	Sequencing of Sc: Whole Colony	S288C_reference_sequence_R64-2-1_20150113.fsa
162	AH16235	d11	AH16235_pe-recalibrated.bam	2015-11-10	AH16235_pe-recalibrated	Sequencing of Sc: Whole Colony	S288C_reference_sequence_R64-2-1_20150113.fsa
162	AH16236	gd11-1	AH16236_pe-recalibrated.bam	2015-11-10	AH16236_pe-recalibrated	Sequencing of Sc: Whole Colony	S288C_reference_sequence_R64-2-1_20150113.fsa
162	AH16237	gd11-2	AH16237_pe-recalibrated.bam	2015-11-10	AH16237_pe-recalibrated	Sequencing of Sc: Whole Colony	S288C_reference_sequence_R64-2-1_20150113.fsa
162	AH16238	ggd11-1	AH16238_pe-recalibrated.bam	2015-11-10	AH16238_pe-recalibrated	Sequencing of Sc: Whole Colony	S288C_reference_sequence_R64-2-1_20150113.fsa
162	AH16239	d12	AH16239_pe-recalibrated.bam	2015-11-10	AH16239_pe-recalibrated	Sequencing of Sc: Whole Colony	S288C_reference_sequence_R64-2-1_20150113.fsa
162	AH16240	gd12-1	AH16240_pe-recalibrated.bam	2015-11-10	AH16240_pe-recalibrated	Sequencing of Sc: Whole Colony	S288C_reference_sequence_R64-2-1_20150113.fsa
162	AH16241	gd12-2	AH16241_pe-recalibrated.bam	2015-11-10	AH16241_pe-recalibrated	Sequencing of Sc: Whole Colony	S288C_reference_sequence_R64-2-1_20150113.fsa
162	AH16242	ggd12-1	AH16242_pe-recalibrated.bam	2015-11-10	AH16242_pe-recalibrated	Sequencing of Sc: Whole Colony	S288C_reference_sequence_R64-2-1_20150113.fsa
162	AH16243_combine	d13	AH16243_combine_pe-recalibrated.bam	2015-11-10	AH16243_combine_pe-recalibrated	Sequencing of Sc: Whole Colony	S288C_reference_sequence_R64-2-1_20150113.fsa
162	AH16244	gd13-1	AH16244_pe-recalibrated.bam	2015-11-10	AH16244_pe-recalibrated	Sequencing of Sc: Whole Colony	S288C_reference_sequence_R64-2-1_20150113.fsa
162	AH16245	gd13-2	AH16245_pe-recalibrated.bam	2015-11-10	AH16245_pe-recalibrated	Sequencing of Sc: Whole Colony	S288C_reference_sequence_R64-2-1_20150113.fsa
162	AH16246	ggd13-1	AH16246_pe-recalibrated.bam	2015-11-10	AH16246_pe-recalibrated	Sequencing of Sc: Whole Colony	S288C_reference_sequence_R64-2-1_20150113.fsa
162	AH16247	d14	AH16247_combine_pe-recalibrated.bam	2015-11-10	AH16247_combine_pe-recalibrated	Sequencing of Sc: Whole Colony	S288C_reference_sequence_R64-2-1_20150113.fsa
162	AH16248	gd14-1	AH16248_pe-recalibrated.bam	2015-11-10	AH16248_pe-recalibrated	Sequencing of Sc: Whole Colony	S288C_reference_sequence_R64-2-1_20150113.fsa
162	AH16249	gd14-2	AH16249_pe-recalibrated.bam	2015-11-10	AH16249_pe-recalibrated	Sequencing of Sc: Whole Colony	S288C_reference_sequence_R64-2-1_20150113.fsa
162	AH16250	ggd14-1	AH16250_pe-recalibrated.bam	2015-11-10	AH16250_pe-recalibrated	Sequencing of Sc: Whole Colony	S288C_reference_sequence_R64-2-1_20150113.fsa
162	AH16251	d15	AH16251_pe-recalibrated.bam	2015-11-10	AH16251_pe-recalibrated	Sequencing of Sc: Whole Colony	S288C_reference_sequence_R64-2-1_20150113.fsa
162	AH16252	gd15-1	AH16252_pe-recalibrated.bam	2015-11-10	AH16252_pe-recalibrated	Sequencing of Sc: Whole Colony	S288C_reference_sequence_R64-2-1_20150113.fsa
162	AH16253	gd15-2	AH16253_pe-recalibrated.bam	2015-11-10	AH16253_pe-recalibrated	Sequencing of Sc: Whole Colony	S288C_reference_sequence_R64-2-1_20150113.fsa
162	AH16254	ggd15-1	AH16254_pe-recalibrated.bam	2015-11-10	AH16254_pe-recalibrated	Sequencing of Sc: Whole Colony	S288C_reference_sequence_R64-2-1_20150113.fsa
162	AH16255	d16	AH16255_combine_pe-recalibrated.bam	2015-11-10	AH16255_combine_pe-recalibrated	Sequencing of Sc: Whole Colony	S288C_reference_sequence_R64-2-1_20150113.fsa
162	AH16256	gd16-1	AH16256_pe-recalibrated.bam	2015-11-10	AH16256_pe-recalibrated	Sequencing of Sc: Whole Colony	S288C_reference_sequence_R64-2-1_20150113.fsa
162	AH16257	gd16-2	AH16257_pe-recalibrated.bam	2015-11-10	AH16257_pe-recalibrated	Sequencing of Sc: Whole Colony	S288C_reference_sequence_R64-2-1_20150113.fsa
162	AH16258	ggd16-1	AH16258_pe-recalibrated.bam	2015-11-10	AH16258_pe-recalibrated	Sequencing of Sc: Whole Colony	S288C_reference_sequence_R64-2-1_20150113.fsa
162	AH16259	d17	AH16259_pe-recalibrated.bam	2015-11-10	AH16259_pe-recalibrated	Sequencing of Sc: Whole Colony	S288C_reference_sequence_R64-2-1_20150113.fsa
162	AH16260	gd17-1	AH16260_pe-recalibrated.bam	2015-11-10	AH16260_pe-recalibrated	Sequencing of Sc: Whole Colony	S288C_reference_sequence_R64-2-1_20150113.fsa
162	AH16263	d18	AH16263_pe-recalibrated.bam	2015-11-10	AH16263_pe-recalibrated	Sequencing of Sc: Whole Colony	S288C_reference_sequence_R64-2-1_20150113.fsa
162	AH16264	d19	AH16264_pe-recalibrated.bam	2015-11-10	AH16264_pe-recalibrated	Sequencing of Sc: Whole Colony	S288C_reference_sequence_R64-2-1_20150113.fsa

## Sheet: Mutation Summary
Lineage 151	Division ID	41	42	43	44	45	46							Variants flagged for uncertainty (increased scrutiny and verified in IGV)
	Lineage Division	2	3	4	5	6	7							trusted
Da	dn - gdn.2	74	62	75	74	71	52							minor uncertainty (1)
Db	gdn.1 - ggdn.1	49	39	40	69	92	83							low uncertainty (2)
Ma	d(n+1) - gd(n+1).1	66	52	87	70	50	50							Uncertainty (3)
Mb	d(n+2) - d(n+3)	59	47	53	115	75	93							Uncertainty (4+)
	Total Mutations	248	200	255	328	288	278
														>=1 changed between two groups after investigation/confirmation
Lineage 153	Division ID	35	36	37	38	39	40							Censored from Analysis
	Lineage Division	10	11	12	13	14	15
Da	dn - gdn.2	42	73	56	70	74	98
Db	gdn.1 - ggdn.1	93	46	73	47	74	54
Ma	d(n+1) - gd(n+1).1	72	53	50	57	34	54
Mb	d(n+2) - d(n+3)	77	56	77	77	80	95
	Total Mutations	284	228	256	251	262	301
Lineage 156	Division ID	1	2	3	4	5	6	7	8	9	10
	Lineage Division	2	3	4	5	6	7	8	10	11	12
Da	dn - gdn.2	38	71	90	76	56	94	62	51	64	70
Db	gdn.1 - ggdn.1	79	61	57	58	94	75	96	120	93	83
Ma	d(n+1) - gd(n+1).1	67	80	75	76	79	47	77	120	73	78
Mb	d(n+2) - d(n+3)	69	76	75	60	49	99	71	65	77	75
	Total Mutations	253	288	297	270	278	315	306	356	307	306
Lineage 157	Division ID	11	12	13	14	15	16
	Lineage Division	2	3	4	5	6	7
Da	dn - gdn.2	81	63	94	67	52	74
Db	gdn.1 - ggdn.1	55	83	31	69	20	90
Ma	d(n+1) - gd(n+1).1	73	77	79	87	47	85
Mb	d(n+2) - d(n+3)	60	65	46	80	36	85
	Total Mutations	269	288	250	303	155	334
Lineage 158	Division ID	47	48	49	50	51
	Lineage Division	2	3	5	6	8
Da	dn - gdn.2	48	82	76	65	61
Db	gdn.1 - ggdn.1	58	38	63	79	80
Ma	d(n+1) - gd(n+1).1	57	72	62	91	96
Mb	d(n+2) - d(n+3)	66	43	97	67	46
	Total Mutations	229	235	298	302	283
Lineage 160	Division ID	17*	18	19	20	21	22
	Lineage Division	2	3	4	6	8	9
Da	dn - gdn.2	23	84	47	67	79	94
Db	gdn.1 - ggdn.1	48	103	99	71	67	62
Ma	d(n+1) - gd(n+1).1	23	60	80	84	79	87
Mb	d(n+2) - d(n+3)	23	76	86	66	63	89
	Total Mutations	117	323	312	288	288	332
Lineage 162	Division ID	23	24	25	26	27	28	29	30	31	32	33	34
	Lineage Division	2	3	4	5	7	8	11	12	13	14	15	16
Da	dn - gdn.2	30	56	83	81	60	85	51	53	26	72	62	54
Db	gdn.1 - ggdn.1	106	104	70	68	70	43	55	66	89	69	46	53
Ma	d(n+1) - gd(n+1).1	35	34	110	69	90	62	57	77	82	39	47	68
Mb	d(n+2) - d(n+3)	81	89	56	80	61	64	61	56	66	100	77	44
	Total Mutations	252	283	319	298	281	254	224	252	263	280	232	219

## Sheet: MutInSegGroups
ID #	Lineage	LinDiv #	Da	Db	Dm	Ma	Mb	Mm	sum		Index of dispersion
1	AH156	2	38	79	117	67	69	136	253			Average	Stdev.s	Index of D
2	AH156	3	71	61	132	80	76	156	288		Full counts	276.02	37.7021	5.1498
3	AH156	4	90	57	147	75	75	150	297
4	AH156	5	76	58	134	76	60	136	270		Mismatches	138.01	21.0014	3.19586
5	AH156	6	56	94	150	79	49	128	278
6	AH156	7	94	75	169	47	99	146	315		Fixed Mutations	69.005	18.334	4.87118
7	AH156	8	62	96	158	77	71	148	306
8	AH156	10	51	120	171	120	65	185	356
9	AH156	11	64	93	157	73	77	150	307
10	AH156	12	70	83	153	78	75	153	306
11	AH157	2	81	55	136	73	60	133	269
12	AH157	3	63	83	146	77	65	142	288
13	AH157	4	94	31	125	79	46	125	250
14	AH157	5	67	69	136	87	80	167	303
15	AH157	6	52	20	72	47	36	83	155
16	AH157	7	74	90	164	85	85	170	334
18	AH160	3	84	103	187	60	76	136	323
19	AH160	4	47	99	146	80	86	166	312
20	AH160	6	67	71	138	84	66	150	288
21	AH160	8	79	67	146	79	63	142	288
22	AH160	9	94	62	156	87	89	176	332
23	AH162	2	30	106	136	35	81	116	252
24	AH162	3	56	104	160	34	89	123	283
25	AH162	4	83	70	153	110	56	166	319
26	AH162	5	81	68	149	69	80	149	298
27	AH162	7	60	70	130	90	61	151	281
28	AH162	8	85	43	128	62	64	126	254
29	AH162	11	51	55	106	57	61	118	224
30	AH162	12	53	66	119	77	56	133	252
31	AH162	13	26	89	115	82	66	148	263
32	AH162	14	72	69	141	39	100	139	280
33	AH162	15	62	46	108	47	77	124	232
34	AH162	16	54	53	107	68	44	112	219
35	AH153	10	42	93	135	72	77	149	284
36	AH153	11	73	46	119	53	56	109	228
37	AH153	12	56	73	129	50	77	127	256
38	AH153	13	70	47	117	57	77	134	251
39	AH153	14	74	74	148	34	80	114	262
40	AH153	15	98	54	152	54	95	149	301
41	AH151	2	74	49	123	66	59	125	248
42	AH151	3	62	39	101	52	47	99	200
43	AH151	4	75	40	115	87	53	140	255
44	AH151	5	74	69	143	70	115	185	328
45	AH151	6	71	92	163	50	75	125	288
46	AH151	7	52	83	135	50	93	143	278
47	AH158	2	48	58	106	57	66	123	229
48	AH158	3	82	38	120	72	43	115	235
49	AH158	5	76	63	139	62	97	159	298
50	AH158	6	65	79	144	91	67	158	302
51	AH158	8	61	80	141	96	46	142	283

## Sheet: MutInSegGroupsChr
DivisionID	Chrm	Da	Db	Ma	Mb	Dm	Mm
1	1	3	0	7	0	3	7
1	2	2	7	9	0	9	9
1	3	4	0	0	5	4	5
1	4	5	6	13	1	11	14
1	5	3	3	8	0	6	8
1	6	0	3	1	0	3	1
1	7	2	7	5	6	9	11
1	8	0	1	4	0	1	4
1	9	1	3	4	0	4	4
1	10	0	7	0	11	7	11
1	11	7	1	0	5	8	5
1	12	5	6	5	7	11	12
1	13	0	10	5	5	10	10
1	14	0	11	0	11	11	11
1	15	6	7	6	7	13	13
1	16	0	7	0	11	7	11
2	1	2	1	3	0	3	3
2	2	1	9	2	1	10	3
2	3	1	1	0	3	2	3
2	4	9	6	0	24	15	24
2	5	0	4	5	2	4	7
2	6	1	2	2	0	3	2
2	7	10	0	14	0	10	14
2	8	0	7	0	6	7	6
2	9	7	0	0	6	7	6
2	10	6	3	0	3	9	3
2	11	9	0	1	12	9	13
2	12	0	10	0	11	10	11
2	13	12	0	13	0	12	13
2	14	2	5	4	7	7	11
2	15	6	8	23	0	14	23
2	16	5	5	13	0	10	13
3	1	0	3	0	3	3	3
3	2	6	4	5	8	10	13
3	3	0	0	0	1	0	1
3	4	0	18	7	10	18	17
3	5	11	0	6	0	11	6
3	6	3	0	2	2	3	4
3	7	15	0	11	9	15	20
3	8	0	8	0	6	8	6
3	9	4	0	0	3	4	3
3	10	4	2	6	5	6	11
3	11	12	0	7	7	12	14
3	12	19	0	8	0	19	8
3	13	7	7	7	6	14	13
3	14	0	6	7	9	6	16
3	15	4	4	10	0	8	10
3	16	5	5	0	6	10	6
4	1	0	1	1	2	1	3
4	2	8	2	5	2	10	7
4	3	4	1	0	3	5	3
4	4	8	5	9	8	13	17
4	5	1	4	0	6	5	6
4	6	0	2	2	0	2	2
4	7	3	4	8	0	7	8
4	8	0	4	9	0	4	9
4	9	5	0	3	3	5	6
4	10	6	6	8	0	12	8
4	11	7	3	4	0	10	4
4	12	13	0	4	6	13	10
4	13	8	6	6	5	14	11
4	14	8	0	11	0	8	11
4	15	5	9	6	9	14	15
4	16	0	11	0	16	11	16
5	1	2	2	2	0	4	2
5	2	0	8	3	1	8	4
5	3	1	3	0	4	4	4
5	4	12	2	18	0	14	18
5	5	2	4	3	2	6	5
5	6	0	0	0	5	0	5
5	7	0	13	8	4	13	12
5	8	7	0	1	3	7	4
5	9	4	3	6	2	7	8
5	10	4	3	6	0	7	6
5	11	0	4	1	3	4	4
5	12	5	13	8	2	18	10
5	13	0	16	8	6	16	14
5	14	1	8	4	3	9	7
5	15	8	11	0	13	19	13
5	16	10	4	11	0	14	11
6	1	1	1	0	2	2	2
6	2	11	0	1	8	11	9
6	3	2	6	2	4	8	6
6	4	9	18	10	12	27	22
6	5	6	1	5	0	7	5
6	6	0	2	5	0	2	5
6	7	12	2	0	19	14	19
6	8	0	8	0	7	8	7
6	9	2	0	1	0	2	1
6	10	3	5	0	11	8	11
6	11	5	5	0	6	10	6
6	12	0	11	8	9	11	17
6	13	10	9	0	8	19	8
6	14	13	0	0	8	13	8
6	15	9	7	13	0	16	13
6	16	11	1	2	5	12	7
7	1	0	0	1	1	0	2
7	2	9	0	5	6	9	11
7	3	1	2	3	1	3	4
7	4	0	15	5	6	15	11
7	5	6	4	9	4	10	13
7	6	0	4	2	4	4	6
7	7	0	15	11	0	15	11
7	8	0	11	3	3	11	6
7	9	1	3	3	0	4	3
7	10	12	0	5	5	12	10
7	11	5	3	6	6	8	12
7	12	8	5	8	6	13	14
7	13	10	0	7	9	10	16
7	14	0	8	3	4	8	7
7	15	11	8	0	10	19	10
7	16	0	19	6	6	19	12
8	1	1	0	4	0	1	4
8	2	1	12	5	6	13	11
8	3	2	0	5	0	2	5
8	4	7	11	16	0	18	16
8	5	0	9	4	3	9	7
8	6	2	0	2	4	2	6
8	7	3	8	18	0	11	18
8	8	0	12	11	0	12	11
8	9	0	6	2	4	6	6
8	10	14	0	0	11	14	11
8	11	14	0	4	2	14	6
8	12	7	10	0	20	17	20
8	13	0	13	9	0	13	9
8	14	0	10	9	6	10	15
8	15	0	17	23	0	17	23
8	16	0	12	8	9	12	17
9	1	6	0	5	0	6	5
9	2	7	11	8	1	18	9
9	3	2	4	2	2	6	4
9	4	0	21	0	16	21	16
9	5	8	0	3	5	8	8
9	6	0	3	2	1	3	3
9	7	4	6	0	12	10	12
9	8	3	4	3	3	7	6
9	9	2	1	2	5	3	7
9	10	0	8	3	3	8	6
9	11	3	5	17	0	8	17
9	12	5	10	5	10	15	15
9	13	3	3	0	6	6	6
9	14	10	0	0	11	10	11
9	15	11	0	17	0	11	17
9	16	0	17	6	2	17	8
10	1	0	1	1	4	1	5
10	2	11	0	6	1	11	7
10	3	0	3	2	1	3	3
10	4	15	8	5	12	23	17
10	5	0	4	6	0	4	6
10	6	1	2	2	3	3	5
10	7	15	0	10	13	15	23
10	8	0	6	2	7	6	9
10	9	0	6	4	0	6	4
10	10	11	0	3	3	11	6
10	11	0	14	5	2	14	7
10	12	5	0	1	13	5	14
10	13	0	12	9	0	12	9
10	14	8	5	10	0	13	10
10	15	0	18	4	12	18	16
10	16	4	4	8	4	8	12
11	1	0	5	2	1	5	3
11	2	0	13	14	0	13	14
11	3	1	1	5	0	2	5
11	4	13	7	28	0	20	28
11	5	8	0	3	2	8	5
11	6	0	3	0	3	3	3
11	7	8	4	3	6	12	9
11	8	0	8	6	0	8	6
11	9	5	0	2	2	5	4
11	10	8	0	0	6	8	6
11	11	7	0	5	0	7	5
11	12	6	4	0	11	10	11
11	13	0	11	0	11	11	11
11	14	12	0	0	7	12	7
11	15	9	0	0	10	9	10
11	16	4	0	5	1	4	6
12	1	0	0	1	0	0	1
12	2	3	1	0	10	4	10
12	3	2	0	2	4	2	6
12	4	12	12	11	12	24	23
12	5	3	3	4	2	6	6
12	6	0	3	1	0	3	1
12	7	0	18	0	9	18	9
12	8	7	4	2	4	11	6
12	9	4	0	3	0	4	3
12	10	0	8	10	0	8	10
12	11	5	6	10	0	11	10
12	12	0	7	12	0	7	12
12	13	8	8	0	11	16	11
12	14	9	0	6	2	9	8
12	15	0	14	6	6	14	12
12	16	10	0	9	5	10	14
13	1	0	1	2	0	1	2
13	2	11	0	2	1	11	3
13	3	0	4	0	5	4	5
13	4	12	6	16	0	18	16
13	5	4	4	4	0	8	4
13	6	6	0	1	2	6	3
13	7	6	1	12	1	7	13
13	8	5	1	9	0	6	9
13	9	5	0	3	0	5	3
13	10	9	0	3	2	9	5
13	11	6	0	9	0	6	9
13	12	13	0	3	7	13	10
13	13	0	7	0	9	7	9
13	14	7	4	0	8	11	8
13	15	4	1	10	9	5	19
13	16	6	2	5	2	8	7
14	1	0	1	2	0	1	2
14	2	5	2	3	2	7	5
14	3	3	1	6	0	4	6
14	4	14	9	0	15	23	15
14	5	0	8	6	4	8	10
14	6	0	1	0	4	1	4
14	7	15	0	12	7	15	19
14	8	3	0	4	3	3	7
14	9	3	1	3	3	4	6
14	10	7	6	0	9	13	9
14	11	4	4	7	0	8	7
14	12	6	4	10	10	10	20
14	13	0	12	0	11	12	11
14	14	7	0	9	6	7	15
14	15	0	16	18	0	16	18
14	16	0	4	7	6	4	13
15	1	0	0	0	0	0	0
15	2	0	2	4	4	2	8
15	3	2	0	0	0	2	0
15	4	9	4	6	3	13	9
15	5	3	3	4	6	6	10
15	6	0	0	0	0	0	0
15	7	9	1	2	1	10	3
15	8	4	1	2	2	5	4
15	9	2	0	3	1	2	4
15	10	3	1	2	5	4	7
15	11	1	1	6	3	2	9
15	12	5	1	2	5	6	7
15	13	3	3	5	0	6	5
15	14	2	1	5	0	3	5
15	15	2	2	5	4	4	9
15	16	7	0	1	2	7	3
16	1	0	8	1	0	8	1
16	2	0	10	7	2	10	9
16	3	0	4	5	0	4	5
16	4	14	0	15	10	14	25
16	5	1	9	2	5	10	7
16	6	5	0	5	0	5	5
16	7	8	6	7	6	14	13
16	8	1	5	11	0	6	11
16	9	5	0	6	0	5	6
16	10	8	5	0	9	13	9
16	11	0	10	0	11	10	11
16	12	10	6	6	9	16	15
16	13	7	12	0	15	19	15
16	14	0	8	0	9	8	9
16	15	10	0	11	0	10	11
16	16	5	7	9	9	12	18
18	1	3	0	6	0	3	6
18	2	0	10	7	6	10	13
18	3	3	4	1	2	7	3
18	4	8	12	17	0	20	17
18	5	5	3	5	2	8	7
18	6	1	4	1	2	5	3
18	7	0	14	1	7	14	8
18	8	4	4	2	5	8	7
18	9	2	3	0	1	5	1
18	10	17	0	10	0	17	10
18	11	7	0	0	9	7	9
18	12	9	13	7	9	22	16
18	13	7	9	0	12	16	12
18	14	6	7	0	9	13	9
18	15	12	6	3	8	18	11
18	16	0	14	0	4	14	4
19	1	0	1	0	1	1	1
19	2	7	7	10	7	14	17
19	3	2	0	3	3	2	6
19	4	11	0	0	19	11	19
19	5	1	2	8	0	3	8
19	6	0	5	3	3	5	6
19	7	7	10	12	9	17	21
19	8	4	0	0	8	4	8
19	9	0	4	0	2	4	2
19	10	0	14	8	0	14	8
19	11	0	13	3	3	13	6
19	12	9	4	0	9	13	9
19	13	6	4	2	8	10	10
19	14	0	14	6	4	14	10
19	15	0	11	10	10	11	20
19	16	0	10	15	0	10	15
20	1	0	0	1	1	0	2
20	2	0	9	6	5	9	11
20	3	2	0	3	3	2	6
20	4	16	0	11	11	16	22
20	5	4	6	7	0	10	7
20	6	0	2	2	0	2	2
20	7	5	6	0	13	11	13
20	8	0	13	7	2	13	9
20	9	1	2	0	3	3	3
20	10	6	0	6	4	6	10
20	11	6	0	9	6	6	15
20	12	4	6	6	4	10	10
20	13	2	8	10	0	10	10
20	14	12	0	3	4	12	7
20	15	0	13	9	7	13	16
20	16	9	6	4	3	15	7
21	1	0	1	1	0	1	1
21	2	9	3	3	10	12	13
21	3	5	0	5	0	5	5
21	4	0	21	1	16	21	17
21	5	2	3	0	8	5	8
21	6	0	3	0	0	3	0
21	7	14	0	17	0	14	17
21	8	4	0	1	7	4	8
21	9	1	4	0	7	5	7
21	10	4	3	7	3	7	10
21	11	9	0	7	1	9	8
21	12	12	0	16	0	12	16
21	13	5	5	6	2	10	8
21	14	0	6	2	5	6	7
21	15	7	12	6	4	19	10
21	16	7	6	14	0	13	14
22	1	0	7	2	0	7	2
22	2	2	4	0	12	6	12
22	3	0	5	1	4	5	5
22	4	7	12	24	1	19	25
22	5	6	1	0	7	7	7
22	6	6	0	0	2	6	2
22	7	23	0	10	10	23	20
22	8	3	1	4	6	4	10
22	9	3	0	2	0	3	2
22	10	4	3	4	8	7	12
22	11	2	5	0	12	7	12
22	12	14	0	17	1	14	18
22	13	7	5	1	11	12	12
22	14	5	4	6	4	9	10
22	15	8	6	7	11	14	18
22	16	6	8	10	0	14	10
23	1	0	0	2	1	0	3
23	2	0	16	4	4	16	8
23	3	1	3	2	1	4	3
23	4	8	3	0	12	11	12
23	5	0	4	0	7	4	7
23	6	0	4	2	1	4	3
23	7	0	18	14	0	18	14
23	8	0	9	0	3	9	3
23	9	0	4	0	2	4	2
23	10	1	1	2	3	2	5
23	11	0	10	2	4	10	6
23	12	7	2	7	2	9	9
23	13	0	14	0	8	14	8
23	14	0	13	0	11	13	11
23	15	8	5	0	8	13	8
23	16	5	0	0	14	5	14
24	1	0	0	0	5	0	5
24	2	0	7	0	7	7	7
24	3	0	1	0	5	1	5
24	4	10	14	1	18	24	19
24	5	0	9	4	0	9	4
24	6	5	0	1	1	5	2
24	7	0	16	13	0	16	13
24	8	3	6	4	0	9	4
24	9	4	1	4	2	5	6
24	10	4	7	0	8	11	8
24	11	0	9	0	5	9	5
24	12	3	6	2	9	9	11
24	13	0	14	2	2	14	4
24	14	10	0	0	10	10	10
24	15	9	6	3	8	15	11
24	16	7	8	0	9	15	9
25	1	0	0	0	0	0	0
25	2	3	7	10	7	10	17
25	3	0	6	5	3	6	8
25	4	1	15	22	0	16	22
25	5	0	1	5	5	1	10
25	6	0	2	3	2	2	5
25	7	7	9	9	10	16	19
25	8	0	4	6	0	4	6
25	9	1	3	11	0	4	11
25	10	0	9	7	4	9	11
25	11	0	8	7	0	8	7
25	12	5	6	2	11	11	13
25	13	16	0	8	0	16	8
25	14	7	0	0	7	7	7
25	15	19	0	14	0	19	14
25	16	24	0	1	7	24	8
26	1	3	0	2	0	3	2
26	2	0	12	0	13	12	13
26	3	1	4	0	4	5	4
26	4	20	0	0	19	20	19
26	5	4	10	4	3	14	7
26	6	2	0	0	3	2	3
26	7	11	0	18	0	11	18
26	8	3	1	9	0	4	9
26	9	1	5	1	1	6	2
26	10	3	9	8	0	12	8
26	11	2	2	6	0	4	6
26	12	9	2	6	8	11	14
26	13	5	0	0	8	5	8
26	14	10	0	5	4	10	9
26	15	7	9	7	6	16	13
26	16	0	14	3	9	14	12
27	1	2	0	2	1	2	3
27	2	3	5	13	0	8	13
27	3	0	3	0	2	3	2
27	4	0	15	16	4	15	20
27	5	5	2	3	4	7	7
27	6	3	0	0	4	3	4
27	7	4	7	12	0	11	12
27	8	0	3	6	4	3	10
27	9	3	4	0	7	7	7
27	10	7	1	4	2	8	6
27	11	6	4	12	0	10	12
27	12	4	5	4	9	9	13
27	13	16	0	2	8	16	10
27	14	0	4	9	0	4	9
27	15	7	6	7	7	13	14
27	16	0	14	0	9	14	9
28	1	0	1	0	1	1	1
28	2	7	2	11	0	9	11
28	3	2	0	0	5	2	5
28	4	10	7	0	14	17	14
28	5	10	0	0	3	10	3
28	6	2	0	3	4	2	7
28	7	12	6	10	0	18	10
28	8	5	0	3	0	5	3
28	9	0	5	1	4	5	5
28	10	4	4	0	9	8	9
28	11	5	0	6	0	5	6
28	12	3	5	8	0	8	8
28	13	0	13	5	2	13	7
28	14	6	0	6	4	6	10
28	15	12	0	9	8	12	17
28	16	7	0	0	10	7	10
29	1	2	0	0	1	2	1
29	2	4	1	11	3	5	14
29	3	1	4	0	3	5	3
29	4	12	0	17	0	12	17
29	5	4	4	5	4	8	9
29	6	3	2	2	4	5	6
29	7	3	7	0	15	10	15
29	8	1	1	0	2	2	2
29	9	1	1	3	1	2	4
29	10	0	9	0	5	9	5
29	11	4	8	3	0	12	3
29	12	0	11	2	8	11	10
29	13	5	0	5	4	5	9
29	14	6	0	0	8	6	8
29	15	5	0	0	3	5	3
29	16	0	7	9	0	7	9
30	1	0	1	0	1	1	1
30	2	4	4	6	5	8	11
30	3	3	1	1	3	4	4
30	4	8	8	8	11	16	19
30	5	2	4	7	4	6	11
30	6	1	0	3	0	1	3
30	7	4	5	0	4	9	4
30	8	0	6	3	5	6	8
30	9	0	0	1	3	0	4
30	10	0	11	5	3	11	8
30	11	0	8	9	0	8	9
30	12	6	4	12	2	10	14
30	13	0	11	2	8	11	10
30	14	4	2	4	4	6	8
30	15	9	0	13	0	9	13
30	16	12	1	3	4	13	7
31	1	2	0	0	1	2	1
31	2	4	3	4	5	7	9
31	3	0	4	6	5	4	11
31	4	0	15	12	11	15	23
31	5	1	2	1	5	3	6
31	6	0	2	4	0	2	4
31	7	2	6	8	7	8	15
31	8	4	2	0	9	6	9
31	9	0	2	7	0	2	7
31	10	6	3	0	8	9	8
31	11	0	9	10	0	9	10
31	12	2	7	4	6	9	10
31	13	1	3	7	0	4	7
31	14	0	14	7	0	14	7
31	15	4	6	0	10	10	10
31	16	0	11	12	0	11	12
32	1	0	3	0	0	3	0
32	2	0	7	8	6	7	14
32	3	0	4	0	8	4	8
32	4	5	8	0	14	13	14
32	5	3	4	0	8	7	8
32	6	1	0	0	3	1	3
32	7	0	10	1	14	10	15
32	8	2	5	6	5	7	11
32	9	1	2	2	0	3	2
32	10	4	4	6	3	8	9
32	11	4	5	0	7	9	7
32	12	19	1	2	9	20	11
32	13	5	2	10	0	7	10
32	14	13	0	3	5	13	8
32	15	10	6	0	12	16	12
32	16	5	8	1	6	13	7
33	1	1	0	1	1	1	2
33	2	2	3	0	10	5	10
33	3	0	1	3	0	1	3
33	4	4	10	6	13	14	19
33	5	5	3	2	1	8	3
33	6	1	1	0	2	2	2
33	7	11	0	2	9	11	11
33	8	5	2	1	5	7	6
33	9	5	0	4	0	5	4
33	10	5	2	3	3	7	6
33	11	0	4	5	5	4	10
33	12	2	7	7	5	9	12
33	13	3	3	2	5	6	7
33	14	4	7	9	0	11	9
33	15	4	3	0	14	7	14
33	16	10	0	2	4	10	6
34	1	1	1	0	2	2	2
34	2	2	3	10	0	5	10
34	3	1	1	0	2	2	2
34	4	1	10	8	0	11	8
34	5	3	0	3	0	3	3
34	6	0	3	0	1	3	1
34	7	1	7	5	4	8	9
34	8	3	0	3	0	3	3
34	9	1	3	1	3	4	4
34	10	5	2	4	4	7	8
34	11	8	0	9	7	8	16
34	12	0	12	0	10	12	10
34	13	3	3	4	0	6	4
34	14	8	2	0	9	10	9
34	15	5	6	13	0	11	13
34	16	12	0	8	2	12	10
35	1	1	4	2	5	5	7
35	2	3	6	5	5	9	10
35	3	3	2	7	0	5	7
35	4	7	8	5	15	15	20
35	5	4	4	0	4	8	4
35	6	0	3	0	6	3	6
35	7	5	8	7	3	13	10
35	8	2	5	3	1	7	4
35	9	0	3	6	0	3	6
35	10	5	4	3	4	9	7
35	11	5	2	0	12	7	12
35	12	0	9	8	5	9	13
35	13	7	5	5	5	12	10
35	14	0	13	8	4	13	12
35	15	0	12	9	5	12	14
35	16	0	5	4	3	5	7
36	1	0	2	1	0	2	1
36	2	2	3	9	0	5	9
36	3	2	1	0	1	3	1
36	4	7	7	15	0	14	15
36	5	9	0	2	4	9	6
36	6	2	0	0	4	2	4
36	7	4	4	4	3	8	7
36	8	6	0	3	3	6	6
36	9	2	3	3	0	5	3
36	10	12	0	6	0	12	6
36	11	4	0	2	5	4	7
36	12	1	7	0	11	8	11
36	13	11	0	0	6	11	6
36	14	0	6	0	7	6	7
36	15	7	6	8	6	13	14
36	16	4	7	0	6	11	6
37	1	0	2	0	3	2	3
37	2	3	5	0	9	8	9
37	3	6	1	0	5	7	5
37	4	0	22	15	0	22	15
37	5	0	8	0	9	8	9
37	6	0	0	0	1	0	1
37	7	4	8	5	3	12	8
37	8	4	0	0	3	4	3
37	9	1	2	3	0	3	3
37	10	3	2	9	0	5	9
37	11	0	4	0	9	4	9
37	12	5	10	6	5	15	11
37	13	5	0	4	2	5	6
37	14	8	0	2	5	8	7
37	15	7	9	0	16	16	16
37	16	10	0	6	7	10	13
38	1	0	1	1	0	1	1
38	2	10	0	4	3	10	7
38	3	0	1	1	3	1	4
38	4	18	0	5	5	18	10
38	5	9	0	5	4	9	9
38	6	0	6	3	1	6	4
38	7	7	1	0	11	8	11
38	8	2	1	2	5	3	7
38	9	1	2	2	5	3	7
38	10	2	4	0	10	6	10
38	11	0	5	6	4	5	10
38	12	8	0	5	7	8	12
38	13	0	10	7	4	10	11
38	14	9	0	0	6	9	6
38	15	0	11	0	9	11	9
38	16	4	5	16	0	9	16
39	1	4	0	0	1	4	1
39	2	7	6	0	13	13	13
39	3	0	5	2	2	5	4
39	4	5	10	10	3	15	13
39	5	4	1	0	5	5	5
39	6	4	0	2	0	4	2
39	7	20	0	0	13	20	13
39	8	6	0	2	0	6	2
39	9	3	3	0	4	6	4
39	10	3	0	0	10	3	10
39	11	5	6	0	5	11	5
39	12	1	12	7	3	13	10
39	13	0	14	5	2	14	7
39	14	0	8	2	4	8	6
39	15	6	5	1	9	11	10
39	16	6	4	3	6	10	9
40	1	0	0	2	0	0	2
40	2	14	0	0	10	14	10
40	3	0	4	1	3	4	4
40	4	7	9	15	10	16	25
40	5	5	0	4	2	5	6
40	6	2	0	2	2	2	4
40	7	10	0	7	9	10	16
40	8	11	1	4	3	12	7
40	9	0	6	5	3	6	8
40	10	7	6	3	5	13	8
40	11	1	2	0	12	3	12
40	12	6	7	6	0	13	6
40	13	15	0	0	11	15	11
40	14	6	10	3	7	16	10
40	15	8	6	1	6	14	7
40	16	6	3	1	12	9	13
41	1	2	0	3	2	2	5
41	2	2	3	0	6	5	6
41	3	3	0	2	1	3	3
41	4	26	0	7	3	26	10
41	5	3	1	1	4	4	5
41	6	1	0	0	2	1	2
41	7	12	0	14	0	12	14
41	8	3	6	2	6	9	8
41	9	0	2	3	2	2	5
41	10	1	5	0	5	6	5
41	11	4	5	0	12	9	12
41	12	0	6	6	4	6	10
41	13	10	0	8	0	10	8
41	14	0	11	11	0	11	11
41	15	5	4	6	8	9	14
41	16	2	6	3	4	8	7
42	1	0	2	3	0	2	3
42	2	8	0	6	0	8	6
42	3	3	1	0	3	4	3
42	4	0	13	0	13	13	13
42	5	2	0	0	3	2	3
42	6	1	0	1	0	1	1
42	7	9	0	0	9	9	9
42	8	0	7	2	1	7	3
42	9	3	0	2	2	3	4
42	10	4	2	0	8	6	8
42	11	0	7	3	0	7	3
42	12	5	2	4	2	7	6
42	13	7	0	13	0	7	13
42	14	9	1	14	0	10	14
42	15	11	0	4	1	11	5
42	16	0	4	0	5	4	5
43	1	0	2	2	2	2	4
43	2	0	9	3	4	9	7
43	3	0	0	3	1	0	4
43	4	13	0	19	0	13	19
43	5	4	3	8	3	7	11
43	6	0	0	0	3	0	3
43	7	7	0	15	0	7	15
43	8	6	5	6	0	11	6
43	9	0	4	2	0	4	2
43	10	7	0	6	9	7	15
43	11	3	4	1	6	7	7
43	12	13	0	0	17	13	17
43	13	3	2	4	4	5	8
43	14	3	3	2	4	6	6
43	15	11	4	11	0	15	11
43	16	5	4	5	0	9	5
44	1	2	3	1	1	5	2
44	2	14	0	1	5	14	6
44	3	2	0	4	4	2	8
44	4	8	5	0	24	13	24
44	5	2	4	7	4	6	11
44	6	0	3	0	3	3	3
44	7	0	12	5	10	12	15
44	8	7	0	0	13	7	13
44	9	0	4	6	0	4	6
44	10	5	4	0	13	9	13
44	11	5	6	4	11	11	15
44	12	6	6	2	7	12	9
44	13	7	6	14	0	13	14
44	14	5	5	5	6	10	11
44	15	7	6	18	5	13	23
44	16	4	5	3	9	9	12
45	1	4	0	5	1	4	6
45	2	0	12	5	2	12	7
45	3	0	1	2	1	1	3
45	4	11	10	9	8	21	17
45	5	2	5	2	5	7	7
45	6	0	4	2	0	4	2
45	7	10	8	0	12	18	12
45	8	0	10	2	6	10	8
45	9	0	7	0	3	7	3
45	10	7	3	7	0	10	7
45	11	3	5	0	6	8	6
45	12	0	12	0	9	12	9
45	13	14	0	4	4	14	8
45	14	5	0	3	6	5	9
45	15	0	15	0	12	15	12
45	16	15	0	9	0	15	9
46	1	0	2	0	2	2	2
46	2	4	0	0	11	4	11
46	3	4	4	2	1	8	3
46	4	0	16	10	14	16	24
46	5	0	4	3	1	4	4
46	6	0	7	2	2	7	4
46	7	15	0	5	8	15	13
46	8	3	1	0	5	4	5
46	9	0	8	0	1	8	1
46	10	0	8	9	5	8	14
46	11	5	5	0	10	10	10
46	12	0	16	6	6	16	12
46	13	0	2	7	4	2	11
46	14	0	8	6	3	8	9
46	15	14	0	0	13	14	13
46	16	7	3	0	7	10	7
47	1	1	0	1	2	1	3
47	2	2	0	5	4	2	9
47	3	2	0	3	0	2	3
47	4	0	16	12	0	16	12
47	5	0	5	0	7	5	7
47	6	0	5	1	0	5	1
47	7	7	4	0	11	11	11
47	8	4	0	6	0	4	6
47	9	4	0	3	0	4	3
47	10	4	2	4	6	6	10
47	11	3	3	0	2	6	2
47	12	9	2	0	15	11	15
47	13	7	0	8	7	7	15
47	14	2	3	0	6	5	6
47	15	0	14	11	0	14	11
47	16	3	6	3	6	9	9
48	1	4	2	2	0	6	2
48	2	11	0	2	7	11	9
48	3	3	0	0	4	3	4
48	4	12	2	8	13	14	21
48	5	5	0	1	5	5	6
48	6	0	3	0	3	3	3
48	7	8	5	5	0	13	5
48	8	5	0	4	1	5	5
48	9	0	7	8	0	7	8
48	10	5	6	4	1	11	5
48	11	4	0	3	2	4	5
48	12	5	3	13	0	8	13
48	13	12	0	2	3	12	5
48	14	0	3	11	0	3	11
48	15	8	0	6	0	8	6
48	16	0	7	3	5	7	8
49	1	1	0	0	4	1	4
49	2	5	11	0	13	16	13
49	3	1	0	0	4	1	4
49	4	0	10	20	1	10	21
49	5	1	4	0	12	5	12
49	6	5	0	4	0	5	4
49	7	14	0	5	12	14	17
49	8	9	0	0	7	9	7
49	9	6	0	3	0	6	3
49	10	6	6	0	5	12	5
49	11	2	3	6	5	5	11
49	12	8	5	7	9	13	16
49	13	0	11	0	9	11	9
49	14	5	6	7	3	11	10
49	15	7	5	3	2	12	5
49	16	6	2	7	11	8	18
50	1	1	1	0	2	2	2
50	2	8	5	15	0	13	15
50	3	0	2	0	3	2	3
50	4	0	19	7	16	19	23
50	5	0	5	6	0	5	6
50	6	3	0	5	0	3	5
50	7	7	3	11	0	10	11
50	8	3	1	0	7	4	7
50	9	9	0	2	4	9	6
50	10	1	5	5	4	6	9
50	11	7	0	6	0	7	6
50	12	5	7	9	2	12	11
50	13	8	6	0	12	14	12
50	14	6	6	16	0	12	16
50	15	7	6	0	17	13	17
50	16	0	13	9	0	13	9
51	1	0	2	1	2	2	3
51	2	0	9	12	2	9	14
51	3	0	4	4	0	4	4
51	4	0	22	15	8	22	23
51	5	11	0	4	7	11	11
51	6	1	3	3	0	4	3
51	7	12	0	20	0	12	20
51	8	1	2	6	0	3	6
51	9	4	1	1	0	5	1
51	10	11	0	5	4	11	9
51	11	0	6	4	1	6	5
51	12	2	5	3	6	7	9
51	13	7	3	8	3	10	11
51	14	3	8	1	5	11	6
51	15	0	13	5	8	13	13
51	16	9	2	4	0	11	4

## Sheet: Full Mutation List
Lineage	Division No.	Colony Group	Chromosome:Position	Segregation ID	Division ID	Mutation	Genomic Position	Strain Name 1	Strain Name 2	Chromosome	Position	Additional Notes
156	2	d2_gd2-2	ref|NC_001133|:118574	D:1	1	G:T	118574	AH15605	AH15607	1	118574
156	2	d2_gd2-2	ref|NC_001133|:144143	D:1	1	C:T	144143	AH15605	AH15607	1	144143
156	2	d2_gd2-2	ref|NC_001133|:166706	D:1	1	A:T	166706	AH15605	AH15607	1	166706
156	2	d2_gd2-2	ref|NC_001134|:322116	D:1	1	A:C	552334	AH15605	AH15607	2	322116
156	2	d2_gd2-2	ref|NC_001134|:465067	D:1	1	T:C	695285	AH15605	AH15607	2	465067
156	2	d2_gd2-2	ref|NC_001135|:24944	D:1	1	C:T	1068346	AH15605	AH15607	3	24944
156	2	d2_gd2-2	ref|NC_001135|:287293	D:1	1	C:A	1330695	AH15605	AH15607	3	287293
156	2	d2_gd2-2	ref|NC_001135|:296809	D:1	1	G:A	1340211	AH15605	AH15607	3	296809
156	2	d2_gd2-2	ref|NC_001135|:92559	D:1	1	G:A	1135961	AH15605	AH15607	3	92559
156	2	d2_gd2-2	ref|NC_001136|:1197854	D:1	1	G:A	2557876	AH15605	AH15607	4	1197854
156	2	d2_gd2-2	ref|NC_001136|:1425867	D:1	1	A:G	2785889	AH15605	AH15607	4	1425867
156	2	d2_gd2-2	ref|NC_001136|:364714	D:1	1	G:A	1724736	AH15605	AH15607	4	364714
156	2	d2_gd2-2	ref|NC_001136|:835373	D:1	1	G:A	2195395	AH15605	AH15607	4	835373
156	2	d2_gd2-2	ref|NC_001136|:945060	D:1	1	G:A	2305082	AH15605	AH15607	4	945060
156	2	d2_gd2-2	ref|NC_001137|:142606	D:1	1	A:G	3034561	AH15605	AH15607	5	142606
156	2	d2_gd2-2	ref|NC_001137|:274025	D:1	1	T:C	3165980	AH15605	AH15607	5	274025
156	2	d2_gd2-2	ref|NC_001137|:425202	D:1	1	C:T	3317157	AH15605	AH15607	5	425202
156	2	d2_gd2-2	ref|NC_001139|:148223	D:1	1	A:G	3887213	AH15605	AH15607	7	148223
156	2	d2_gd2-2	ref|NC_001139|:652310	D:1	1	C:T	4391300	AH15605	AH15607	7	652310
156	2	d2_gd2-2	ref|NC_001141|:154381	D:1	1	G:T	5546954	AH15605	AH15607	9	154381
156	2	d2_gd2-2	ref|NC_001143|:14460	D:1	1	C:T	6592672	AH15605	AH15607	11	14460
156	2	d2_gd2-2	ref|NC_001143|:185043	D:1	1	C:T	6763255	AH15605	AH15607	11	185043
156	2	d2_gd2-2	ref|NC_001143|:210022	D:1	1	C:T	6788234	AH15605	AH15607	11	210022
156	2	d2_gd2-2	ref|NC_001143|:22025	D:1	1	G:T	6600237	AH15605	AH15607	11	22025
156	2	d2_gd2-2	ref|NC_001143|:40180	D:1	1	G:T	6618392	AH15605	AH15607	11	40180
156	2	d2_gd2-2	ref|NC_001143|:493941	D:1	1	T:A	7072153	AH15605	AH15607	11	493941
156	2	d2_gd2-2	ref|NC_001143|:597384	D:1	1	C:T	7175596	AH15605	AH15607	11	597384
156	2	d2_gd2-2	ref|NC_001144|:163278	D:1	1	T:G	7408306	AH15605	AH15607	12	163278
156	2	d2_gd2-2	ref|NC_001144|:182933	D:1	1	C:T	7427961	AH15605	AH15607	12	182933
156	2	d2_gd2-2	ref|NC_001144|:289695	D:1	1	T:C	7534723	AH15605	AH15607	12	289695
156	2	d2_gd2-2	ref|NC_001144|:665998	D:1	1	G:A	7911026	AH15605	AH15607	12	665998
156	2	d2_gd2-2	ref|NC_001144|:835159	D:1	1	G:A	8080187	AH15605	AH15607	12	835159
156	2	d2_gd2-2	ref|NC_001147|:146876	D:1	1	T:A	10178845	AH15605	AH15607	15	146876
156	2	d2_gd2-2	ref|NC_001147|:32661	D:1	1	G:A	10064630	AH15605	AH15607	15	32661
156	2	d2_gd2-2	ref|NC_001147|:416584	D:1	1	A:G	10448553	AH15605	AH15607	15	416584
156	2	d2_gd2-2	ref|NC_001147|:578139	D:1	1	C:T	10610108	AH15605	AH15607	15	578139
156	2	d2_gd2-2	ref|NC_001147|:727928	D:1	1	A:G	10759897	AH15605	AH15607	15	727928
156	2	d2_gd2-2	ref|NC_001147|:762515	D:1	1	C:T	10794484	AH15605	AH15607	15	762515
156	2	d3_gd3-1	ref|NC_001133|:105885	M:1	1	C:T	105885	AH15609	AH15610	1	105885
156	2	d3_gd3-1	ref|NC_001133|:148997	M:1	1	C:T	148997	AH15609	AH15610	1	148997
156	2	d3_gd3-1	ref|NC_001133|:167349	M:1	1	T:C	167349	AH15609	AH15610	1	167349
156	2	d3_gd3-1	ref|NC_001133|:167697	M:1	1	T:G	167697	AH15609	AH15610	1	167697
156	2	d3_gd3-1	ref|NC_001133|:175385	M:1	1	C:T	175385	AH15609	AH15610	1	175385
156	2	d3_gd3-1	ref|NC_001133|:195691	M:1	1	G:A	195691	AH15609	AH15610	1	195691
156	2	d3_gd3-1	ref|NC_001133|:70570	M:1	1	T:C	70570	AH15609	AH15610	1	70570
156	2	d3_gd3-1	ref|NC_001134|:107906	M:1	1	G:A	338124	AH15609	AH15610	2	107906
156	2	d3_gd3-1	ref|NC_001134|:176899	M:1	1	C:A	407117	AH15609	AH15610	2	176899
156	2	d3_gd3-1	ref|NC_001134|:272934	M:1	1	A:G	503152	AH15609	AH15610	2	272934
156	2	d3_gd3-1	ref|NC_001134|:352092	M:1	1	G:A	582310	AH15609	AH15610	2	352092
156	2	d3_gd3-1	ref|NC_001134|:549225	M:1	1	A:T	779443	AH15609	AH15610	2	549225
156	2	d3_gd3-1	ref|NC_001134|:714883	M:1	1	C:A	945101	AH15609	AH15610	2	714883
156	2	d3_gd3-1	ref|NC_001134|:733256	M:1	1	C:T	963474	AH15609	AH15610	2	733256
156	2	d3_gd3-1	ref|NC_001134|:775686	M:1	1	C:G	1005904	AH15609	AH15610	2	775686
156	2	d3_gd3-1	ref|NC_001134|:782176	M:1	1	C:A	1012394	AH15609	AH15610	2	782176
156	2	d3_gd3-1	ref|NC_001136|:1229172	M:1	1	A:G	2589194	AH15609	AH15610	4	1229172
156	2	d3_gd3-1	ref|NC_001136|:123152	M:1	1	C:T	1483174	AH15609	AH15610	4	123152
156	2	d3_gd3-1	ref|NC_001136|:1327616	M:1	1	G:T	2687638	AH15609	AH15610	4	1327616
156	2	d3_gd3-1	ref|NC_001136|:1401067	M:1	1	G:T	2761089	AH15609	AH15610	4	1401067
156	2	d3_gd3-1	ref|NC_001136|:192998	M:1	1	A:G	1553020	AH15609	AH15610	4	192998
156	2	d3_gd3-1	ref|NC_001136|:210148	M:1	1	A:G	1570170	AH15609	AH15610	4	210148
156	2	d3_gd3-1	ref|NC_001136|:385166	M:1	1	G:T	1745188	AH15609	AH15610	4	385166
156	2	d3_gd3-1	ref|NC_001136|:542236	M:1	1	A:G	1902258	AH15609	AH15610	4	542236
156	2	d3_gd3-1	ref|NC_001136|:573518	M:1	1	G:A	1933540	AH15609	AH15610	4	573518
156	2	d3_gd3-1	ref|NC_001136|:621838	M:1	1	G:A	1981860	AH15609	AH15610	4	621838
156	2	d3_gd3-1	ref|NC_001136|:675310	M:1	1	C:T	2035332	AH15609	AH15610	4	675310
156	2	d3_gd3-1	ref|NC_001136|:888771	M:1	1	C:T	2248793	AH15609	AH15610	4	888771
156	2	d3_gd3-1	ref|NC_001136|:895260	M:1	1	A:C	2255282	AH15609	AH15610	4	895260
156	2	d3_gd3-1	ref|NC_001137|:247986	M:1	1	A:C	3139941	AH15609	AH15610	5	247986
156	2	d3_gd3-1	ref|NC_001137|:381989	M:1	1	T:A	3273944	AH15609	AH15610	5	381989
156	2	d3_gd3-1	ref|NC_001137|:463085	M:1	1	G:A	3355040	AH15609	AH15610	5	463085
156	2	d3_gd3-1	ref|NC_001137|:503537	M:1	1	T:C	3395492	AH15609	AH15610	5	503537
156	2	d3_gd3-1	ref|NC_001137|:50816	M:1	1	A:G	2942771	AH15609	AH15610	5	50816
156	2	d3_gd3-1	ref|NC_001137|:550665	M:1	1	A:G	3442620	AH15609	AH15610	5	550665
156	2	d3_gd3-1	ref|NC_001137|:85015	M:1	1	A:C	2976970	AH15609	AH15610	5	85015
156	2	d3_gd3-1	ref|NC_001137|:91374	M:1	1	G:T	2983329	AH15609	AH15610	5	91374
156	2	d3_gd3-1	ref|NC_001138|:99112	M:1	1	A:G	3567941	AH15609	AH15610	6	99112
156	2	d3_gd3-1	ref|NC_001139|:298303	M:1	1	C:A	4037293	AH15609	AH15610	7	298303
156	2	d3_gd3-1	ref|NC_001139|:374888	M:1	1	C:A	4113878	AH15609	AH15610	7	374888
156	2	d3_gd3-1	ref|NC_001139|:672506	M:1	1	T:C	4411496	AH15609	AH15610	7	672506
156	2	d3_gd3-1	ref|NC_001139|:724734	M:1	1	T:C	4463724	AH15609	AH15610	7	724734
156	2	d3_gd3-1	ref|NC_001139|:784704	M:1	1	T:G	4523694	AH15609	AH15610	7	784704
156	2	d3_gd3-1	ref|NC_001140|:167574	M:1	1	G:A	4997504	AH15609	AH15610	8	167574
156	2	d3_gd3-1	ref|NC_001140|:172483	M:1	1	T:G	5002413	AH15609	AH15610	8	172483
156	2	d3_gd3-1	ref|NC_001140|:180186	M:1	1	G:A	5010116	AH15609	AH15610	8	180186
156	2	d3_gd3-1	ref|NC_001140|:460389	M:1	1	T:C	5290319	AH15609	AH15610	8	460389
156	2	d3_gd3-1	ref|NC_001141|:144707	M:1	1	T:G	5537280	AH15609	AH15610	9	144707
156	2	d3_gd3-1	ref|NC_001141|:262086	M:1	1	G:A	5654659	AH15609	AH15610	9	262086
156	2	d3_gd3-1	ref|NC_001141|:263377	M:1	1	G:A	5655950	AH15609	AH15610	9	263377
156	2	d3_gd3-1	ref|NC_001141|:305160	M:1	1	A:G	5697733	AH15609	AH15610	9	305160
156	2	d3_gd3-1	ref|NC_001144|:1015088	M:1	1	T:C	8260116	AH15609	AH15610	12	1015088
156	2	d3_gd3-1	ref|NC_001144|:422580	M:1	1	G:A	7667608	AH15609	AH15610	12	422580
156	2	d3_gd3-1	ref|NC_001144|:530687	M:1	1	T:C	7775715	AH15609	AH15610	12	530687
156	2	d3_gd3-1	ref|NC_001144|:811752	M:1	1	G:A	8056780	AH15609	AH15610	12	811752
156	2	d3_gd3-1	ref|NC_001144|:932905	M:1	1	G:A	8177933	AH15609	AH15610	12	932905
156	2	d3_gd3-1	ref|NC_001145|:231334	M:1	1	A:G	8554539	AH15609	AH15610	13	231334
156	2	d3_gd3-1	ref|NC_001145|:237247	M:1	1	C:T	8560452	AH15609	AH15610	13	237247
156	2	d3_gd3-1	ref|NC_001145|:259982	M:1	1	A:C	8583187	AH15609	AH15610	13	259982
156	2	d3_gd3-1	ref|NC_001145|:282053	M:1	1	A:G	8605258	AH15609	AH15610	13	282053
156	2	d3_gd3-1	ref|NC_001145|:419584	M:1	1	A:G	8742789	AH15609	AH15610	13	419584
156	2	d3_gd3-1	ref|NC_001147|:1007584	M:1	1	C:A	11039553	AH15609	AH15610	15	1007584
156	2	d3_gd3-1	ref|NC_001147|:314044	M:1	1	C:A	10346013	AH15609	AH15610	15	314044
156	2	d3_gd3-1	ref|NC_001147|:41422	M:1	1	T:C	10073391	AH15609	AH15610	15	41422
156	2	d3_gd3-1	ref|NC_001147|:507508	M:1	1	G:A	10539477	AH15609	AH15610	15	507508
156	2	d3_gd3-1	ref|NC_001147|:869541	M:1	1	G:A	10901510	AH15609	AH15610	15	869541
156	2	d3_gd3-1	ref|NC_001147|:943951	M:1	1	T:C	10975920	AH15609	AH15610	15	943951
156	2	d4_d5	ref|NC_001135|:140158	M:2	1	G:A	1183560	AH15613	AH15617	3	140158
156	2	d4_d5	ref|NC_001135|:152170	M:2	1	G:A	1195572	AH15613	AH15617	3	152170
156	2	d4_d5	ref|NC_001135|:16339	M:2	1	C:T	1059741	AH15613	AH15617	3	16339
156	2	d4_d5	ref|NC_001135|:272427	M:2	1	C:T	1315829	AH15613	AH15617	3	272427
156	2	d4_d5	ref|NC_001135|:54020	M:2	1	T:C	1097422	AH15613	AH15617	3	54020
156	2	d4_d5	ref|NC_001136|:1063592	M:2	1	G:A	2423614	AH15613	AH15617	4	1063592
156	2	d4_d5	ref|NC_001139|:206356	M:2	1	G:A	3945346	AH15613	AH15617	7	206356
156	2	d4_d5	ref|NC_001139|:289889	M:2	1	G:A	4028879	AH15613	AH15617	7	289889
156	2	d4_d5	ref|NC_001139|:424362	M:2	1	T:C	4163352	AH15613	AH15617	7	424362
156	2	d4_d5	ref|NC_001139|:605397	M:2	1	T:G	4344387	AH15613	AH15617	7	605397
156	2	d4_d5	ref|NC_001139|:617190	M:2	1	C:A	4356180	AH15613	AH15617	7	617190
156	2	d4_d5	ref|NC_001139|:838661	M:2	1	C:A	4577651	AH15613	AH15617	7	838661
156	2	d4_d5	ref|NC_001142|:135667	M:2	1	C:T	5968128	AH15613	AH15617	10	135667
156	2	d4_d5	ref|NC_001142|:143744	M:2	1	C:T	5976205	AH15613	AH15617	10	143744
156	2	d4_d5	ref|NC_001142|:169420	M:2	1	A:G	6001881	AH15613	AH15617	10	169420
156	2	d4_d5	ref|NC_001142|:196484	M:2	1	C:T	6028945	AH15613	AH15617	10	196484
156	2	d4_d5	ref|NC_001142|:338672	M:2	1	C:T	6171133	AH15613	AH15617	10	338672
156	2	d4_d5	ref|NC_001142|:34523	M:2	1	C:T	5866984	AH15613	AH15617	10	34523
156	2	d4_d5	ref|NC_001142|:359364	M:2	1	C:T	6191825	AH15613	AH15617	10	359364
156	2	d4_d5	ref|NC_001142|:363208	M:2	1	A:G	6195669	AH15613	AH15617	10	363208
156	2	d4_d5	ref|NC_001142|:497979	M:2	1	G:T	6330440	AH15613	AH15617	10	497979
156	2	d4_d5	ref|NC_001142|:528794	M:2	1	A:G	6361255	AH15613	AH15617	10	528794
156	2	d4_d5	ref|NC_001142|:673596	M:2	1	C:T	6506057	AH15613	AH15617	10	673596
156	2	d4_d5	ref|NC_001143|:109184	M:2	1	G:A	6687396	AH15613	AH15617	11	109184
156	2	d4_d5	ref|NC_001143|:111285	M:2	1	G:A	6689497	AH15613	AH15617	11	111285
156	2	d4_d5	ref|NC_001143|:331455	M:2	1	C:A	6909667	AH15613	AH15617	11	331455
156	2	d4_d5	ref|NC_001143|:554791	M:2	1	T:G	7133003	AH15613	AH15617	11	554791
156	2	d4_d5	ref|NC_001143|:592821	M:2	1	C:A	7171033	AH15613	AH15617	11	592821
156	2	d4_d5	ref|NC_001144|:136403	M:2	1	A:G	7381431	AH15613	AH15617	12	136403
156	2	d4_d5	ref|NC_001144|:57207	M:2	1	G:T	7302235	AH15613	AH15617	12	57207
156	2	d4_d5	ref|NC_001144|:592398	M:2	1	C:T	7837426	AH15613	AH15617	12	592398
156	2	d4_d5	ref|NC_001144|:868899	M:2	1	G:T	8113927	AH15613	AH15617	12	868899
156	2	d4_d5	ref|NC_001144|:876014	M:2	1	G:T	8121042	AH15613	AH15617	12	876014
156	2	d4_d5	ref|NC_001144|:880171	M:2	1	C:T	8125199	AH15613	AH15617	12	880171
156	2	d4_d5	ref|NC_001144|:884813	M:2	1	C:T	8129841	AH15613	AH15617	12	884813
156	2	d4_d5	ref|NC_001145|:27476	M:2	1	A:G	8350681	AH15613	AH15617	13	27476
156	2	d4_d5	ref|NC_001145|:499417	M:2	1	G:T	8822622	AH15613	AH15617	13	499417
156	2	d4_d5	ref|NC_001145|:524393	M:2	1	A:C	8847598	AH15613	AH15617	13	524393
156	2	d4_d5	ref|NC_001145|:74237	M:2	1	C:T	8397442	AH15613	AH15617	13	74237
156	2	d4_d5	ref|NC_001145|:807501	M:2	1	A:G	9130706	AH15613	AH15617	13	807501
156	2	d4_d5	ref|NC_001146|:225985	M:2	1	G:T	9473621	AH15613	AH15617	14	225985
156	2	d4_d5	ref|NC_001146|:245848	M:2	1	A:G	9493484	AH15613	AH15617	14	245848
156	2	d4_d5	ref|NC_001146|:26514	M:2	1	A:G	9274150	AH15613	AH15617	14	26514
156	2	d4_d5	ref|NC_001146|:269697	M:2	1	A:C	9517333	AH15613	AH15617	14	269697
156	2	d4_d5	ref|NC_001146|:305164	M:2	1	A:G	9552800	AH15613	AH15617	14	305164
156	2	d4_d5	ref|NC_001146|:307903	M:2	1	G:T	9555539	AH15613	AH15617	14	307903
156	2	d4_d5	ref|NC_001146|:409261	M:2	1	A:G	9656897	AH15613	AH15617	14	409261
156	2	d4_d5	ref|NC_001146|:437063	M:2	1	A:G	9684699	AH15613	AH15617	14	437063
156	2	d4_d5	ref|NC_001146|:447723	M:2	1	C:T	9695359	AH15613	AH15617	14	447723
156	2	d4_d5	ref|NC_001146|:532098	M:2	1	A:G	9779734	AH15613	AH15617	14	532098
156	2	d4_d5	ref|NC_001146|:735904	M:2	1	C:T	9983540	AH15613	AH15617	14	735904
156	2	d4_d5	ref|NC_001147|:1012383	M:2	1	A:T	11044352	AH15613	AH15617	15	1012383
156	2	d4_d5	ref|NC_001147|:1018383	M:2	1	C:T	11050352	AH15613	AH15617	15	1018383
156	2	d4_d5	ref|NC_001147|:13672	M:2	1	C:T	10045641	AH15613	AH15617	15	13672
156	2	d4_d5	ref|NC_001147|:146708	M:2	1	A:G	10178677	AH15613	AH15617	15	146708
156	2	d4_d5	ref|NC_001147|:547421	M:2	1	A:G	10579390	AH15613	AH15617	15	547421
156	2	d4_d5	ref|NC_001147|:964044	M:2	1	C:T	10996013	AH15613	AH15617	15	964044
156	2	d4_d5	ref|NC_001147|:978824	M:2	1	A:C	11010793	AH15613	AH15617	15	978824
156	2	d4_d5	ref|NC_001148|:256442	M:2	1	G:A	11379702	AH15613	AH15617	16	256442
156	2	d4_d5	ref|NC_001148|:265779	M:2	1	G:T	11389039	AH15613	AH15617	16	265779
156	2	d4_d5	ref|NC_001148|:420261	M:2	1	G:A	11543521	AH15613	AH15617	16	420261
156	2	d4_d5	ref|NC_001148|:606284	M:2	1	A:G	11729544	AH15613	AH15617	16	606284
156	2	d4_d5	ref|NC_001148|:618562	M:2	1	C:T	11741822	AH15613	AH15617	16	618562
156	2	d4_d5	ref|NC_001148|:619848	M:2	1	A:G	11743108	AH15613	AH15617	16	619848
156	2	d4_d5	ref|NC_001148|:661632	M:2	1	C:T	11784892	AH15613	AH15617	16	661632
156	2	d4_d5	ref|NC_001148|:662173	M:2	1	A:G	11785433	AH15613	AH15617	16	662173
156	2	d4_d5	ref|NC_001148|:773737	M:2	1	A:G	11896997	AH15613	AH15617	16	773737
156	2	d4_d5	ref|NC_001148|:913021	M:2	1	C:T	12036281	AH15613	AH15617	16	913021
156	2	d4_d5	ref|NC_001148|:922703	M:2	1	A:T	12045963	AH15613	AH15617	16	922703
156	2	gd2-1_ggd2-1	ref|NC_001134|:205136	D:2	1	G:A	435354	AH15606	AH15608	2	205136
156	2	gd2-1_ggd2-1	ref|NC_001134|:349467	D:2	1	G:A	579685	AH15606	AH15608	2	349467
156	2	gd2-1_ggd2-1	ref|NC_001134|:444693	D:2	1	T:C	674911	AH15606	AH15608	2	444693
156	2	gd2-1_ggd2-1	ref|NC_001134|:523866	D:2	1	G:A	754084	AH15606	AH15608	2	523866
156	2	gd2-1_ggd2-1	ref|NC_001134|:69469	D:2	1	A:T	299687	AH15606	AH15608	2	69469
156	2	gd2-1_ggd2-1	ref|NC_001134|:711398	D:2	1	C:A	941616	AH15606	AH15608	2	711398
156	2	gd2-1_ggd2-1	ref|NC_001134|:795302	D:2	1	T:C	1025520	AH15606	AH15608	2	795302
156	2	gd2-1_ggd2-1	ref|NC_001136|:1084457	D:2	1	A:T	2444479	AH15606	AH15608	4	1084457
156	2	gd2-1_ggd2-1	ref|NC_001136|:1322496	D:2	1	T:C	2682518	AH15606	AH15608	4	1322496
156	2	gd2-1_ggd2-1	ref|NC_001136|:1462969	D:2	1	T:C	2822991	AH15606	AH15608	4	1462969
156	2	gd2-1_ggd2-1	ref|NC_001136|:161373	D:2	1	G:A	1521395	AH15606	AH15608	4	161373
156	2	gd2-1_ggd2-1	ref|NC_001136|:166850	D:2	1	G:A	1526872	AH15606	AH15608	4	166850
156	2	gd2-1_ggd2-1	ref|NC_001136|:677227	D:2	1	G:A	2037249	AH15606	AH15608	4	677227
156	2	gd2-1_ggd2-1	ref|NC_001137|:120978	D:2	1	G:A	3012933	AH15606	AH15608	5	120978
156	2	gd2-1_ggd2-1	ref|NC_001137|:324990	D:2	1	G:A	3216945	AH15606	AH15608	5	324990
156	2	gd2-1_ggd2-1	ref|NC_001137|:456724	D:2	1	A:T	3348679	AH15606	AH15608	5	456724
156	2	gd2-1_ggd2-1	ref|NC_001138|:100133	D:2	1	C:T	3568962	AH15606	AH15608	6	100133
156	2	gd2-1_ggd2-1	ref|NC_001138|:168023	D:2	1	G:A	3636852	AH15606	AH15608	6	168023
156	2	gd2-1_ggd2-1	ref|NC_001138|:40615	D:2	1	G:A	3509444	AH15606	AH15608	6	40615
156	2	gd2-1_ggd2-1	ref|NC_001139|:13026	D:2	1	A:T	3752016	AH15606	AH15608	7	13026
156	2	gd2-1_ggd2-1	ref|NC_001139|:159128	D:2	1	C:T	3898118	AH15606	AH15608	7	159128
156	2	gd2-1_ggd2-1	ref|NC_001139|:224380	D:2	1	C:T	3963370	AH15606	AH15608	7	224380
156	2	gd2-1_ggd2-1	ref|NC_001139|:282730	D:2	1	T:A	4021720	AH15606	AH15608	7	282730
156	2	gd2-1_ggd2-1	ref|NC_001139|:643708	D:2	1	C:T	4382698	AH15606	AH15608	7	643708
156	2	gd2-1_ggd2-1	ref|NC_001139|:656069	D:2	1	C:T	4395059	AH15606	AH15608	7	656069
156	2	gd2-1_ggd2-1	ref|NC_001139|:983471	D:2	1	C:T	4722461	AH15606	AH15608	7	983471
156	2	gd2-1_ggd2-1	ref|NC_001140|:205865	D:2	1	C:T	5035795	AH15606	AH15608	8	205865
156	2	gd2-1_ggd2-1	ref|NC_001141|:185656	D:2	1	G:A	5578229	AH15606	AH15608	9	185656
156	2	gd2-1_ggd2-1	ref|NC_001141|:249981	D:2	1	C:A	5642554	AH15606	AH15608	9	249981
156	2	gd2-1_ggd2-1	ref|NC_001141|:255077	D:2	1	A:T	5647650	AH15606	AH15608	9	255077
156	2	gd2-1_ggd2-1	ref|NC_001142|:230459	D:2	1	C:A	6062920	AH15606	AH15608	10	230459
156	2	gd2-1_ggd2-1	ref|NC_001142|:237279	D:2	1	A:T	6069740	AH15606	AH15608	10	237279
156	2	gd2-1_ggd2-1	ref|NC_001142|:244301	D:2	1	C:A	6076762	AH15606	AH15608	10	244301
156	2	gd2-1_ggd2-1	ref|NC_001142|:306009	D:2	1	A:T	6138470	AH15606	AH15608	10	306009
156	2	gd2-1_ggd2-1	ref|NC_001142|:420618	D:2	1	G:A	6253079	AH15606	AH15608	10	420618
156	2	gd2-1_ggd2-1	ref|NC_001142|:464504	D:2	1	T:C	6296965	AH15606	AH15608	10	464504
156	2	gd2-1_ggd2-1	ref|NC_001142|:723089	D:2	1	G:A	6555550	AH15606	AH15608	10	723089
156	2	gd2-1_ggd2-1	ref|NC_001143|:434588	D:2	1	C:T	7012800	AH15606	AH15608	11	434588
156	2	gd2-1_ggd2-1	ref|NC_001144|:134916	D:2	1	T:A	7379944	AH15606	AH15608	12	134916
156	2	gd2-1_ggd2-1	ref|NC_001144|:30321	D:2	1	C:T	7275349	AH15606	AH15608	12	30321
156	2	gd2-1_ggd2-1	ref|NC_001144|:498934	D:2	1	C:T	7743962	AH15606	AH15608	12	498934
156	2	gd2-1_ggd2-1	ref|NC_001144|:570493	D:2	1	G:T	7815521	AH15606	AH15608	12	570493
156	2	gd2-1_ggd2-1	ref|NC_001144|:589736	D:2	1	C:T	7834764	AH15606	AH15608	12	589736
156	2	gd2-1_ggd2-1	ref|NC_001144|:68686	D:2	1	C:T	7313714	AH15606	AH15608	12	68686
156	2	gd2-1_ggd2-1	ref|NC_001145|:303388	D:2	1	T:C	8626593	AH15606	AH15608	13	303388
156	2	gd2-1_ggd2-1	ref|NC_001145|:318356	D:2	1	T:G	8641561	AH15606	AH15608	13	318356
156	2	gd2-1_ggd2-1	ref|NC_001145|:380148	D:2	1	G:A	8703353	AH15606	AH15608	13	380148
156	2	gd2-1_ggd2-1	ref|NC_001145|:404159	D:2	1	T:G	8727364	AH15606	AH15608	13	404159
156	2	gd2-1_ggd2-1	ref|NC_001145|:43365	D:2	1	G:A	8366570	AH15606	AH15608	13	43365
156	2	gd2-1_ggd2-1	ref|NC_001145|:445980	D:2	1	C:A	8769185	AH15606	AH15608	13	445980
156	2	gd2-1_ggd2-1	ref|NC_001145|:47688	D:2	1	T:C	8370893	AH15606	AH15608	13	47688
156	2	gd2-1_ggd2-1	ref|NC_001145|:556220	D:2	1	C:T	8879425	AH15606	AH15608	13	556220
156	2	gd2-1_ggd2-1	ref|NC_001145|:764872	D:2	1	G:A	9088077	AH15606	AH15608	13	764872
156	2	gd2-1_ggd2-1	ref|NC_001145|:832893	D:2	1	G:A	9156098	AH15606	AH15608	13	832893
156	2	gd2-1_ggd2-1	ref|NC_001146|:143911	D:2	1	G:A	9391547	AH15606	AH15608	14	143911
156	2	gd2-1_ggd2-1	ref|NC_001146|:259278	D:2	1	G:A	9506914	AH15606	AH15608	14	259278
156	2	gd2-1_ggd2-1	ref|NC_001146|:287062	D:2	1	T:G	9534698	AH15606	AH15608	14	287062
156	2	gd2-1_ggd2-1	ref|NC_001146|:287498	D:2	1	G:A	9535134	AH15606	AH15608	14	287498
156	2	gd2-1_ggd2-1	ref|NC_001146|:344295	D:2	1	A:T	9591931	AH15606	AH15608	14	344295
156	2	gd2-1_ggd2-1	ref|NC_001146|:508739	D:2	1	T:G	9756375	AH15606	AH15608	14	508739
156	2	gd2-1_ggd2-1	ref|NC_001146|:576414	D:2	1	G:A	9824050	AH15606	AH15608	14	576414
156	2	gd2-1_ggd2-1	ref|NC_001146|:7210	D:2	1	C:T	9254846	AH15606	AH15608	14	7210
156	2	gd2-1_ggd2-1	ref|NC_001146|:752521	D:2	1	T:A	10000157	AH15606	AH15608	14	752521
156	2	gd2-1_ggd2-1	ref|NC_001146|:769062	D:2	1	T:C	10016698	AH15606	AH15608	14	769062
156	2	gd2-1_ggd2-1	ref|NC_001146|:777632	D:2	1	G:A	10025268	AH15606	AH15608	14	777632
156	2	gd2-1_ggd2-1	ref|NC_001147|:1063572	D:2	1	G:A	11095541	AH15606	AH15608	15	1063572
156	2	gd2-1_ggd2-1	ref|NC_001147|:295688	D:2	1	C:A	10327657	AH15606	AH15608	15	295688
156	2	gd2-1_ggd2-1	ref|NC_001147|:457168	D:2	1	T:C	10489137	AH15606	AH15608	15	457168
156	2	gd2-1_ggd2-1	ref|NC_001147|:493320	D:2	1	T:C	10525289	AH15606	AH15608	15	493320
156	2	gd2-1_ggd2-1	ref|NC_001147|:573004	D:2	1	G:A	10604973	AH15606	AH15608	15	573004
156	2	gd2-1_ggd2-1	ref|NC_001147|:689212	D:2	1	T:C	10721181	AH15606	AH15608	15	689212
156	2	gd2-1_ggd2-1	ref|NC_001147|:792268	D:2	1	C:A	10824237	AH15606	AH15608	15	792268
156	2	gd2-1_ggd2-1	ref|NC_001148|:103503	D:2	1	C:A	11226763	AH15606	AH15608	16	103503
156	2	gd2-1_ggd2-1	ref|NC_001148|:319036	D:2	1	C:A	11442296	AH15606	AH15608	16	319036
156	2	gd2-1_ggd2-1	ref|NC_001148|:457702	D:2	1	G:A	11580962	AH15606	AH15608	16	457702
156	2	gd2-1_ggd2-1	ref|NC_001148|:518916	D:2	1	T:C	11642176	AH15606	AH15608	16	518916
156	2	gd2-1_ggd2-1	ref|NC_001148|:581552	D:2	1	T:C	11704812	AH15606	AH15608	16	581552
156	2	gd2-1_ggd2-1	ref|NC_001148|:643090	D:2	1	G:A	11766350	AH15606	AH15608	16	643090
156	2	gd2-1_ggd2-1	ref|NC_001148|:894994	D:2	1	C:A	12018254	AH15606	AH15608	16	894994
156	3	d3_gd3-2	ref|NC_001133|:34590	D:1	2	G:A	34590	AH15609	AH15611	1	34590
156	3	d3_gd3-2	ref|NC_001133|:92902	D:1	2	G:A	92902	AH15609	AH15611	1	92902
156	3	d3_gd3-2	ref|NC_001134|:802865	D:1	2	G:A	1033083	AH15609	AH15611	2	802865
156	3	d3_gd3-2	ref|NC_001135|:189910	D:1	2	C:T	1233312	AH15609	AH15611	3	189910
156	3	d3_gd3-2	ref|NC_001136|:1030078	D:1	2	G:A	2390100	AH15609	AH15611	4	1030078
156	3	d3_gd3-2	ref|NC_001136|:1090439	D:1	2	G:A	2450461	AH15609	AH15611	4	1090439
156	3	d3_gd3-2	ref|NC_001136|:1428127	D:1	2	C:A	2788149	AH15609	AH15611	4	1428127
156	3	d3_gd3-2	ref|NC_001136|:268233	D:1	2	G:A	1628255	AH15609	AH15611	4	268233
156	3	d3_gd3-2	ref|NC_001136|:48958	D:1	2	C:A	1408980	AH15609	AH15611	4	48958
156	3	d3_gd3-2	ref|NC_001136|:87652	D:1	2	G:A	1447674	AH15609	AH15611	4	87652
156	3	d3_gd3-2	ref|NC_001136|:87825	D:1	2	C:T	1447847	AH15609	AH15611	4	87825
156	3	d3_gd3-2	ref|NC_001136|:968820	D:1	2	T:C	2328842	AH15609	AH15611	4	968820
156	3	d3_gd3-2	ref|NC_001136|:97237	D:1	2	G:A	1457259	AH15609	AH15611	4	97237
156	3	d3_gd3-2	ref|NC_001138|:5186	D:1	2	A:G	3474015	AH15609	AH15611	6	5186
156	3	d3_gd3-2	ref|NC_001139|:166615	D:1	2	C:A	3905605	AH15609	AH15611	7	166615
156	3	d3_gd3-2	ref|NC_001139|:267215	D:1	2	C:A	4006205	AH15609	AH15611	7	267215
156	3	d3_gd3-2	ref|NC_001139|:303914	D:1	2	T:G	4042904	AH15609	AH15611	7	303914
156	3	d3_gd3-2	ref|NC_001139|:419809	D:1	2	C:T	4158799	AH15609	AH15611	7	419809
156	3	d3_gd3-2	ref|NC_001139|:455135	D:1	2	A:G	4194125	AH15609	AH15611	7	455135
156	3	d3_gd3-2	ref|NC_001139|:727911	D:1	2	T:C	4466901	AH15609	AH15611	7	727911
156	3	d3_gd3-2	ref|NC_001139|:744256	D:1	2	T:G	4483246	AH15609	AH15611	7	744256
156	3	d3_gd3-2	ref|NC_001139|:751775	D:1	2	C:A	4490765	AH15609	AH15611	7	751775
156	3	d3_gd3-2	ref|NC_001139|:850296	D:1	2	C:A	4589286	AH15609	AH15611	7	850296
156	3	d3_gd3-2	ref|NC_001139|:930750	D:1	2	A:T	4669740	AH15609	AH15611	7	930750
156	3	d3_gd3-2	ref|NC_001141|:138441	D:1	2	C:T	5531014	AH15609	AH15611	9	138441
156	3	d3_gd3-2	ref|NC_001141|:152334	D:1	2	A:G	5544907	AH15609	AH15611	9	152334
156	3	d3_gd3-2	ref|NC_001141|:227957	D:1	2	A:T	5620530	AH15609	AH15611	9	227957
156	3	d3_gd3-2	ref|NC_001141|:257514	D:1	2	C:T	5650087	AH15609	AH15611	9	257514
156	3	d3_gd3-2	ref|NC_001141|:388049	D:1	2	G:T	5780622	AH15609	AH15611	9	388049
156	3	d3_gd3-2	ref|NC_001141|:39009	D:1	2	T:A	5431582	AH15609	AH15611	9	39009
156	3	d3_gd3-2	ref|NC_001141|:76900	D:1	2	C:A	5469473	AH15609	AH15611	9	76900
156	3	d3_gd3-2	ref|NC_001142|:145948	D:1	2	G:T	5978409	AH15609	AH15611	10	145948
156	3	d3_gd3-2	ref|NC_001142|:157493	D:1	2	C:T	5989954	AH15609	AH15611	10	157493
156	3	d3_gd3-2	ref|NC_001142|:183248	D:1	2	A:G	6015709	AH15609	AH15611	10	183248
156	3	d3_gd3-2	ref|NC_001142|:196194	D:1	2	A:G	6028655	AH15609	AH15611	10	196194
156	3	d3_gd3-2	ref|NC_001142|:513569	D:1	2	C:T	6346030	AH15609	AH15611	10	513569
156	3	d3_gd3-2	ref|NC_001142|:583223	D:1	2	C:T	6415684	AH15609	AH15611	10	583223
156	3	d3_gd3-2	ref|NC_001143|:127419	D:1	2	G:A	6705631	AH15609	AH15611	11	127419
156	3	d3_gd3-2	ref|NC_001143|:213677	D:1	2	G:A	6791889	AH15609	AH15611	11	213677
156	3	d3_gd3-2	ref|NC_001143|:400174	D:1	2	C:T	6978386	AH15609	AH15611	11	400174
156	3	d3_gd3-2	ref|NC_001143|:549346	D:1	2	T:C	7127558	AH15609	AH15611	11	549346
156	3	d3_gd3-2	ref|NC_001143|:592319	D:1	2	T:C	7170531	AH15609	AH15611	11	592319
156	3	d3_gd3-2	ref|NC_001143|:613824	D:1	2	A:T	7192036	AH15609	AH15611	11	613824
156	3	d3_gd3-2	ref|NC_001143|:613887	D:1	2	G:A	7192099	AH15609	AH15611	11	613887
156	3	d3_gd3-2	ref|NC_001143|:618560	D:1	2	C:T	7196772	AH15609	AH15611	11	618560
156	3	d3_gd3-2	ref|NC_001143|:66264	D:1	2	T:C	6644476	AH15609	AH15611	11	66264
156	3	d3_gd3-2	ref|NC_001145|:118807	D:1	2	A:G	8442012	AH15609	AH15611	13	118807
156	3	d3_gd3-2	ref|NC_001145|:194709	D:1	2	G:A	8517914	AH15609	AH15611	13	194709
156	3	d3_gd3-2	ref|NC_001145|:215258	D:1	2	G:T	8538463	AH15609	AH15611	13	215258
156	3	d3_gd3-2	ref|NC_001145|:257614	D:1	2	G:T	8580819	AH15609	AH15611	13	257614
156	3	d3_gd3-2	ref|NC_001145|:419937	D:1	2	A:G	8743142	AH15609	AH15611	13	419937
156	3	d3_gd3-2	ref|NC_001145|:435065	D:1	2	G:A	8758270	AH15609	AH15611	13	435065
156	3	d3_gd3-2	ref|NC_001145|:441004	D:1	2	T:C	8764209	AH15609	AH15611	13	441004
156	3	d3_gd3-2	ref|NC_001145|:549665	D:1	2	G:A	8872870	AH15609	AH15611	13	549665
156	3	d3_gd3-2	ref|NC_001145|:618135	D:1	2	G:A	8941340	AH15609	AH15611	13	618135
156	3	d3_gd3-2	ref|NC_001145|:686439	D:1	2	G:T	9009644	AH15609	AH15611	13	686439
156	3	d3_gd3-2	ref|NC_001145|:717440	D:1	2	G:A	9040645	AH15609	AH15611	13	717440
156	3	d3_gd3-2	ref|NC_001145|:792624	D:1	2	G:T	9115829	AH15609	AH15611	13	792624
156	3	d3_gd3-2	ref|NC_001146|:320176	D:1	2	G:T	9567812	AH15609	AH15611	14	320176
156	3	d3_gd3-2	ref|NC_001146|:542630	D:1	2	A:C	9790266	AH15609	AH15611	14	542630
156	3	d3_gd3-2	ref|NC_001147|:1029281	D:1	2	C:T	11061250	AH15609	AH15611	15	1029281
156	3	d3_gd3-2	ref|NC_001147|:1049617	D:1	2	C:T	11081586	AH15609	AH15611	15	1049617
156	3	d3_gd3-2	ref|NC_001147|:306836	D:1	2	G:T	10338805	AH15609	AH15611	15	306836
156	3	d3_gd3-2	ref|NC_001147|:732847	D:1	2	C:T	10764816	AH15609	AH15611	15	732847
156	3	d3_gd3-2	ref|NC_001147|:905243	D:1	2	A:G	10937212	AH15609	AH15611	15	905243
156	3	d3_gd3-2	ref|NC_001147|:968000	D:1	2	A:G	10999969	AH15609	AH15611	15	968000
156	3	d3_gd3-2	ref|NC_001148|:451198	D:1	2	C:T	11574458	AH15609	AH15611	16	451198
156	3	d3_gd3-2	ref|NC_001148|:503444	D:1	2	A:C	11626704	AH15609	AH15611	16	503444
156	3	d3_gd3-2	ref|NC_001148|:549599	D:1	2	A:T	11672859	AH15609	AH15611	16	549599
156	3	d3_gd3-2	ref|NC_001148|:72239	D:1	2	C:T	11195499	AH15609	AH15611	16	72239
156	3	d3_gd3-2	ref|NC_001148|:746682	D:1	2	C:T	11869942	AH15609	AH15611	16	746682
156	3	d4_gd4-1	ref|NC_001133|:107866	M:1	2	G:T	107866	AH15613	AH15614	1	107866
156	3	d4_gd4-1	ref|NC_001133|:150189	M:1	2	G:T	150189	AH15613	AH15614	1	150189
156	3	d4_gd4-1	ref|NC_001133|:41248	M:1	2	G:T	41248	AH15613	AH15614	1	41248
156	3	d4_gd4-1	ref|NC_001134|:196043	M:1	2	G:A	426261	AH15613	AH15614	2	196043
156	3	d4_gd4-1	ref|NC_001134|:552413	M:1	2	C:T	782631	AH15613	AH15614	2	552413
156	3	d4_gd4-1	ref|NC_001137|:10598	M:1	2	A:C	2902553	AH15613	AH15614	5	10598
156	3	d4_gd4-1	ref|NC_001137|:396517	M:1	2	C:T	3288472	AH15613	AH15614	5	396517
156	3	d4_gd4-1	ref|NC_001137|:464402	M:1	2	A:G	3356357	AH15613	AH15614	5	464402
156	3	d4_gd4-1	ref|NC_001137|:57907	M:1	2	C:T	2949862	AH15613	AH15614	5	57907
156	3	d4_gd4-1	ref|NC_001137|:93522	M:1	2	C:T	2985477	AH15613	AH15614	5	93522
156	3	d4_gd4-1	ref|NC_001138|:134804	M:1	2	G:A	3603633	AH15613	AH15614	6	134804
156	3	d4_gd4-1	ref|NC_001138|:87910	M:1	2	A:G	3556739	AH15613	AH15614	6	87910
156	3	d4_gd4-1	ref|NC_001139|:1017482	M:1	2	T:A	4756472	AH15613	AH15614	7	1017482
156	3	d4_gd4-1	ref|NC_001139|:230313	M:1	2	T:C	3969303	AH15613	AH15614	7	230313
156	3	d4_gd4-1	ref|NC_001139|:370833	M:1	2	C:T	4109823	AH15613	AH15614	7	370833
156	3	d4_gd4-1	ref|NC_001139|:459195	M:1	2	A:G	4198185	AH15613	AH15614	7	459195
156	3	d4_gd4-1	ref|NC_001139|:659047	M:1	2	A:C	4398037	AH15613	AH15614	7	659047
156	3	d4_gd4-1	ref|NC_001139|:663373	M:1	2	C:A	4402363	AH15613	AH15614	7	663373
156	3	d4_gd4-1	ref|NC_001139|:700610	M:1	2	C:T	4439600	AH15613	AH15614	7	700610
156	3	d4_gd4-1	ref|NC_001139|:715678	M:1	2	G:A	4454668	AH15613	AH15614	7	715678
156	3	d4_gd4-1	ref|NC_001139|:842414	M:1	2	T:C	4581404	AH15613	AH15614	7	842414
156	3	d4_gd4-1	ref|NC_001139|:863019	M:1	2	T:A	4602009	AH15613	AH15614	7	863019
156	3	d4_gd4-1	ref|NC_001139|:926192	M:1	2	G:A	4665182	AH15613	AH15614	7	926192
156	3	d4_gd4-1	ref|NC_001139|:930797	M:1	2	T:C	4669787	AH15613	AH15614	7	930797
156	3	d4_gd4-1	ref|NC_001139|:941561	M:1	2	T:C	4680551	AH15613	AH15614	7	941561
156	3	d4_gd4-1	ref|NC_001139|:953911	M:1	2	C:T	4692901	AH15613	AH15614	7	953911
156	3	d4_gd4-1	ref|NC_001143|:14055	M:1	2	A:G	6592267	AH15613	AH15614	11	14055
156	3	d4_gd4-1	ref|NC_001145|:179975	M:1	2	C:T	8503180	AH15613	AH15614	13	179975
156	3	d4_gd4-1	ref|NC_001145|:228964	M:1	2	T:C	8552169	AH15613	AH15614	13	228964
156	3	d4_gd4-1	ref|NC_001145|:25899	M:1	2	A:T	8349104	AH15613	AH15614	13	25899
156	3	d4_gd4-1	ref|NC_001145|:267444	M:1	2	G:A	8590649	AH15613	AH15614	13	267444
156	3	d4_gd4-1	ref|NC_001145|:271680	M:1	2	C:T	8594885	AH15613	AH15614	13	271680
156	3	d4_gd4-1	ref|NC_001145|:457847	M:1	2	T:C	8781052	AH15613	AH15614	13	457847
156	3	d4_gd4-1	ref|NC_001145|:488423	M:1	2	T:A	8811628	AH15613	AH15614	13	488423
156	3	d4_gd4-1	ref|NC_001145|:540037	M:1	2	C:A	8863242	AH15613	AH15614	13	540037
156	3	d4_gd4-1	ref|NC_001145|:630231	M:1	2	G:A	8953436	AH15613	AH15614	13	630231
156	3	d4_gd4-1	ref|NC_001145|:662035	M:1	2	G:A	8985240	AH15613	AH15614	13	662035
156	3	d4_gd4-1	ref|NC_001145|:843777	M:1	2	G:A	9166982	AH15613	AH15614	13	843777
156	3	d4_gd4-1	ref|NC_001145|:857467	M:1	2	C:A	9180672	AH15613	AH15614	13	857467
156	3	d4_gd4-1	ref|NC_001145|:902590	M:1	2	G:A	9225795	AH15613	AH15614	13	902590
156	3	d4_gd4-1	ref|NC_001146|:200661	M:1	2	G:A	9448297	AH15613	AH15614	14	200661
156	3	d4_gd4-1	ref|NC_001146|:502452	M:1	2	T:G	9750088	AH15613	AH15614	14	502452
156	3	d4_gd4-1	ref|NC_001146|:617264	M:1	2	C:A	9864900	AH15613	AH15614	14	617264
156	3	d4_gd4-1	ref|NC_001146|:747629	M:1	2	G:A	9995265	AH15613	AH15614	14	747629
156	3	d4_gd4-1	ref|NC_001147|:1006058	M:1	2	C:A	11038027	AH15613	AH15614	15	1006058
156	3	d4_gd4-1	ref|NC_001147|:133853	M:1	2	G:A	10165822	AH15613	AH15614	15	133853
156	3	d4_gd4-1	ref|NC_001147|:140709	M:1	2	C:A	10172678	AH15613	AH15614	15	140709
156	3	d4_gd4-1	ref|NC_001147|:175420	M:1	2	G:A	10207389	AH15613	AH15614	15	175420
156	3	d4_gd4-1	ref|NC_001147|:228704	M:1	2	T:C	10260673	AH15613	AH15614	15	228704
156	3	d4_gd4-1	ref|NC_001147|:247014	M:1	2	G:A	10278983	AH15613	AH15614	15	247014
156	3	d4_gd4-1	ref|NC_001147|:287606	M:1	2	T:C	10319575	AH15613	AH15614	15	287606
156	3	d4_gd4-1	ref|NC_001147|:302616	M:1	2	G:A	10334585	AH15613	AH15614	15	302616
156	3	d4_gd4-1	ref|NC_001147|:384724	M:1	2	C:A	10416693	AH15613	AH15614	15	384724
156	3	d4_gd4-1	ref|NC_001147|:43010	M:1	2	C:A	10074979	AH15613	AH15614	15	43010
156	3	d4_gd4-1	ref|NC_001147|:439065	M:1	2	T:C	10471034	AH15613	AH15614	15	439065
156	3	d4_gd4-1	ref|NC_001147|:448361	M:1	2	G:A	10480330	AH15613	AH15614	15	448361
156	3	d4_gd4-1	ref|NC_001147|:475926	M:1	2	G:A	10507895	AH15613	AH15614	15	475926
156	3	d4_gd4-1	ref|NC_001147|:498513	M:1	2	C:A	10530482	AH15613	AH15614	15	498513
156	3	d4_gd4-1	ref|NC_001147|:545495	M:1	2	T:C	10577464	AH15613	AH15614	15	545495
156	3	d4_gd4-1	ref|NC_001147|:571840	M:1	2	T:C	10603809	AH15613	AH15614	15	571840
156	3	d4_gd4-1	ref|NC_001147|:573118	M:1	2	G:A	10605087	AH15613	AH15614	15	573118
156	3	d4_gd4-1	ref|NC_001147|:607892	M:1	2	T:C	10639861	AH15613	AH15614	15	607892
156	3	d4_gd4-1	ref|NC_001147|:688058	M:1	2	A:T	10720027	AH15613	AH15614	15	688058
156	3	d4_gd4-1	ref|NC_001147|:695902	M:1	2	G:A	10727871	AH15613	AH15614	15	695902
156	3	d4_gd4-1	ref|NC_001147|:781226	M:1	2	C:T	10813195	AH15613	AH15614	15	781226
156	3	d4_gd4-1	ref|NC_001147|:886838	M:1	2	G:A	10918807	AH15613	AH15614	15	886838
156	3	d4_gd4-1	ref|NC_001147|:91557	M:1	2	C:A	10123526	AH15613	AH15614	15	91557
156	3	d4_gd4-1	ref|NC_001148|:130043	M:1	2	A:T	11253303	AH15613	AH15614	16	130043
156	3	d4_gd4-1	ref|NC_001148|:332623	M:1	2	C:A	11455883	AH15613	AH15614	16	332623
156	3	d4_gd4-1	ref|NC_001148|:345680	M:1	2	G:A	11468940	AH15613	AH15614	16	345680
156	3	d4_gd4-1	ref|NC_001148|:390064	M:1	2	G:A	11513324	AH15613	AH15614	16	390064
156	3	d4_gd4-1	ref|NC_001148|:390162	M:1	2	T:C	11513422	AH15613	AH15614	16	390162
156	3	d4_gd4-1	ref|NC_001148|:472274	M:1	2	T:C	11595534	AH15613	AH15614	16	472274
156	3	d4_gd4-1	ref|NC_001148|:516682	M:1	2	A:T	11639942	AH15613	AH15614	16	516682
156	3	d4_gd4-1	ref|NC_001148|:517102	M:1	2	A:T	11640362	AH15613	AH15614	16	517102
156	3	d4_gd4-1	ref|NC_001148|:637022	M:1	2	C:T	11760282	AH15613	AH15614	16	637022
156	3	d4_gd4-1	ref|NC_001148|:691394	M:1	2	G:A	11814654	AH15613	AH15614	16	691394
156	3	d4_gd4-1	ref|NC_001148|:791636	M:1	2	G:A	11914896	AH15613	AH15614	16	791636
156	3	d4_gd4-1	ref|NC_001148|:822187	M:1	2	C:A	11945447	AH15613	AH15614	16	822187
156	3	d4_gd4-1	ref|NC_001148|:888838	M:1	2	T:C	12012098	AH15613	AH15614	16	888838
156	3	d5_d6	ref|NC_001134|:295833	M:2	2	A:T	526051	AH15617	AH15621	2	295833
156	3	d5_d6	ref|NC_001135|:172620	M:2	2	G:A	1216022	AH15617	AH15621	3	172620
156	3	d5_d6	ref|NC_001135|:211355	M:2	2	A:G	1254757	AH15617	AH15621	3	211355
156	3	d5_d6	ref|NC_001135|:223957	M:2	2	C:T	1267359	AH15617	AH15621	3	223957
156	3	d5_d6	ref|NC_001136|:1000294	M:2	2	G:T	2360316	AH15617	AH15621	4	1000294
156	3	d5_d6	ref|NC_001136|:103346	M:2	2	G:T	1463368	AH15617	AH15621	4	103346
156	3	d5_d6	ref|NC_001136|:1061328	M:2	2	C:A	2421350	AH15617	AH15621	4	1061328
156	3	d5_d6	ref|NC_001136|:1115290	M:2	2	C:T	2475312	AH15617	AH15621	4	1115290
156	3	d5_d6	ref|NC_001136|:1341724	M:2	2	C:T	2701746	AH15617	AH15621	4	1341724
156	3	d5_d6	ref|NC_001136|:1343750	M:2	2	G:T	2703772	AH15617	AH15621	4	1343750
156	3	d5_d6	ref|NC_001136|:1439300	M:2	2	A:G	2799322	AH15617	AH15621	4	1439300
156	3	d5_d6	ref|NC_001136|:1452580	M:2	2	C:T	2812602	AH15617	AH15621	4	1452580
156	3	d5_d6	ref|NC_001136|:1459894	M:2	2	C:T	2819916	AH15617	AH15621	4	1459894
156	3	d5_d6	ref|NC_001136|:202677	M:2	2	G:T	1562699	AH15617	AH15621	4	202677
156	3	d5_d6	ref|NC_001136|:287412	M:2	2	T:A	1647434	AH15617	AH15621	4	287412
156	3	d5_d6	ref|NC_001136|:296766	M:2	2	C:T	1656788	AH15617	AH15621	4	296766
156	3	d5_d6	ref|NC_001136|:298547	M:2	2	G:T	1658569	AH15617	AH15621	4	298547
156	3	d5_d6	ref|NC_001136|:315907	M:2	2	A:G	1675929	AH15617	AH15621	4	315907
156	3	d5_d6	ref|NC_001136|:393632	M:2	2	A:G	1753654	AH15617	AH15621	4	393632
156	3	d5_d6	ref|NC_001136|:454375	M:2	2	G:T	1814397	AH15617	AH15621	4	454375
156	3	d5_d6	ref|NC_001136|:461109	M:2	2	C:T	1821131	AH15617	AH15621	4	461109
156	3	d5_d6	ref|NC_001136|:689486	M:2	2	G:T	2049508	AH15617	AH15621	4	689486
156	3	d5_d6	ref|NC_001136|:746813	M:2	2	G:T	2106835	AH15617	AH15621	4	746813
156	3	d5_d6	ref|NC_001136|:798797	M:2	2	C:T	2158819	AH15617	AH15621	4	798797
156	3	d5_d6	ref|NC_001136|:862997	M:2	2	C:T	2223019	AH15617	AH15621	4	862997
156	3	d5_d6	ref|NC_001136|:893388	M:2	2	A:C	2253410	AH15617	AH15621	4	893388
156	3	d5_d6	ref|NC_001136|:911978	M:2	2	A:G	2272000	AH15617	AH15621	4	911978
156	3	d5_d6	ref|NC_001136|:95637	M:2	2	G:T	1455659	AH15617	AH15621	4	95637
156	3	d5_d6	ref|NC_001137|:499796	M:2	2	C:A	3391751	AH15617	AH15621	5	499796
156	3	d5_d6	ref|NC_001137|:522626	M:2	2	T:C	3414581	AH15617	AH15621	5	522626
156	3	d5_d6	ref|NC_001140|:134868	M:2	2	G:A	4964798	AH15617	AH15621	8	134868
156	3	d5_d6	ref|NC_001140|:145230	M:2	2	C:A	4975160	AH15617	AH15621	8	145230
156	3	d5_d6	ref|NC_001140|:332101	M:2	2	T:C	5162031	AH15617	AH15621	8	332101
156	3	d5_d6	ref|NC_001140|:365774	M:2	2	C:A	5195704	AH15617	AH15621	8	365774
156	3	d5_d6	ref|NC_001140|:479999	M:2	2	G:A	5309929	AH15617	AH15621	8	479999
156	3	d5_d6	ref|NC_001140|:72790	M:2	2	G:A	4902720	AH15617	AH15621	8	72790
156	3	d5_d6	ref|NC_001141|:130963	M:2	2	G:T	5523536	AH15617	AH15621	9	130963
156	3	d5_d6	ref|NC_001141|:189824	M:2	2	C:T	5582397	AH15617	AH15621	9	189824
156	3	d5_d6	ref|NC_001141|:29336	M:2	2	A:G	5421909	AH15617	AH15621	9	29336
156	3	d5_d6	ref|NC_001141|:405596	M:2	2	A:G	5798169	AH15617	AH15621	9	405596
156	3	d5_d6	ref|NC_001141|:439337	M:2	2	T:C	5831910	AH15617	AH15621	9	439337
156	3	d5_d6	ref|NC_001141|:86014	M:2	2	C:T	5478587	AH15617	AH15621	9	86014
156	3	d5_d6	ref|NC_001142|:211035	M:2	2	T:G	6043496	AH15617	AH15621	10	211035
156	3	d5_d6	ref|NC_001142|:469716	M:2	2	G:A	6302177	AH15617	AH15621	10	469716
156	3	d5_d6	ref|NC_001142|:628244	M:2	2	T:C	6460705	AH15617	AH15621	10	628244
156	3	d5_d6	ref|NC_001143|:137723	M:2	2	C:T	6715935	AH15617	AH15621	11	137723
156	3	d5_d6	ref|NC_001143|:298742	M:2	2	C:T	6876954	AH15617	AH15621	11	298742
156	3	d5_d6	ref|NC_001143|:30774	M:2	2	C:T	6608986	AH15617	AH15621	11	30774
156	3	d5_d6	ref|NC_001143|:407665	M:2	2	A:G	6985877	AH15617	AH15621	11	407665
156	3	d5_d6	ref|NC_001143|:43262	M:2	2	C:T	6621474	AH15617	AH15621	11	43262
156	3	d5_d6	ref|NC_001143|:439050	M:2	2	A:G	7017262	AH15617	AH15621	11	439050
156	3	d5_d6	ref|NC_001143|:4712	M:2	2	C:T	6582924	AH15617	AH15621	11	4712
156	3	d5_d6	ref|NC_001143|:499366	M:2	2	A:G	7077578	AH15617	AH15621	11	499366
156	3	d5_d6	ref|NC_001143|:573574	M:2	2	A:C	7151786	AH15617	AH15621	11	573574
156	3	d5_d6	ref|NC_001143|:600566	M:2	2	C:T	7178778	AH15617	AH15621	11	600566
156	3	d5_d6	ref|NC_001143|:635839	M:2	2	A:G	7214051	AH15617	AH15621	11	635839
156	3	d5_d6	ref|NC_001143|:93119	M:2	2	C:T	6671331	AH15617	AH15621	11	93119
156	3	d5_d6	ref|NC_001144|:180003	M:2	2	T:G	7425031	AH15617	AH15621	12	180003
156	3	d5_d6	ref|NC_001144|:208961	M:2	2	T:C	7453989	AH15617	AH15621	12	208961
156	3	d5_d6	ref|NC_001144|:238024	M:2	2	T:C	7483052	AH15617	AH15621	12	238024
156	3	d5_d6	ref|NC_001144|:246306	M:2	2	G:A	7491334	AH15617	AH15621	12	246306
156	3	d5_d6	ref|NC_001144|:255109	M:2	2	C:T	7500137	AH15617	AH15621	12	255109
156	3	d5_d6	ref|NC_001144|:271244	M:2	2	G:A	7516272	AH15617	AH15621	12	271244
156	3	d5_d6	ref|NC_001144|:273275	M:2	2	G:A	7518303	AH15617	AH15621	12	273275
156	3	d5_d6	ref|NC_001144|:537082	M:2	2	T:C	7782110	AH15617	AH15621	12	537082
156	3	d5_d6	ref|NC_001144|:674096	M:2	2	C:A	7919124	AH15617	AH15621	12	674096
156	3	d5_d6	ref|NC_001144|:735674	M:2	2	C:A	7980702	AH15617	AH15621	12	735674
156	3	d5_d6	ref|NC_001144|:902622	M:2	2	T:C	8147650	AH15617	AH15621	12	902622
156	3	d5_d6	ref|NC_001146|:213887	M:2	2	T:C	9461523	AH15617	AH15621	14	213887
156	3	d5_d6	ref|NC_001146|:291175	M:2	2	T:G	9538811	AH15617	AH15621	14	291175
156	3	d5_d6	ref|NC_001146|:334086	M:2	2	C:A	9581722	AH15617	AH15621	14	334086
156	3	d5_d6	ref|NC_001146|:339001	M:2	2	C:A	9586637	AH15617	AH15621	14	339001
156	3	d5_d6	ref|NC_001146|:415986	M:2	2	G:A	9663622	AH15617	AH15621	14	415986
156	3	d5_d6	ref|NC_001146|:681612	M:2	2	G:A	9929248	AH15617	AH15621	14	681612
156	3	d5_d6	ref|NC_001146|:746841	M:2	2	G:A	9994477	AH15617	AH15621	14	746841
156	3	d5_d6	ref|NC_001142|:244352	M:2	2	C:A	6076813	AH15617	AH15618	10	244352
156	3	gd3-1_ggd3-1	ref|NC_001133|:9205	D:2	2	G:T	9205	AH15610	AH15612	1	9205
156	3	gd3-1_ggd3-1	ref|NC_001134|:180340	D:2	2	G:A	410558	AH15610	AH15612	2	180340
156	3	gd3-1_ggd3-1	ref|NC_001134|:220385	D:2	2	A:C	450603	AH15610	AH15612	2	220385
156	3	gd3-1_ggd3-1	ref|NC_001134|:323678	D:2	2	C:T	553896	AH15610	AH15612	2	323678
156	3	gd3-1_ggd3-1	ref|NC_001134|:483311	D:2	2	C:T	713529	AH15610	AH15612	2	483311
156	3	gd3-1_ggd3-1	ref|NC_001134|:611153	D:2	2	A:G	841371	AH15610	AH15612	2	611153
156	3	gd3-1_ggd3-1	ref|NC_001134|:691471	D:2	2	T:A	921689	AH15610	AH15612	2	691471
156	3	gd3-1_ggd3-1	ref|NC_001134|:702585	D:2	2	C:T	932803	AH15610	AH15612	2	702585
156	3	gd3-1_ggd3-1	ref|NC_001134|:751497	D:2	2	C:T	981715	AH15610	AH15612	2	751497
156	3	gd3-1_ggd3-1	ref|NC_001134|:794624	D:2	2	C:T	1024842	AH15610	AH15612	2	794624
156	3	gd3-1_ggd3-1	ref|NC_001135|:249520	D:2	2	T:C	1292922	AH15610	AH15612	3	249520
156	3	gd3-1_ggd3-1	ref|NC_001136|:1183866	D:2	2	C:T	2543888	AH15610	AH15612	4	1183866
156	3	gd3-1_ggd3-1	ref|NC_001136|:150349	D:2	2	G:A	1510371	AH15610	AH15612	4	150349
156	3	gd3-1_ggd3-1	ref|NC_001136|:1505615	D:2	2	T:C	2865637	AH15610	AH15612	4	1505615
156	3	gd3-1_ggd3-1	ref|NC_001136|:163281	D:2	2	T:G	1523303	AH15610	AH15612	4	163281
156	3	gd3-1_ggd3-1	ref|NC_001136|:919613	D:2	2	G:A	2279635	AH15610	AH15612	4	919613
156	3	gd3-1_ggd3-1	ref|NC_001136|:942512	D:2	2	A:T	2302534	AH15610	AH15612	4	942512
156	3	gd3-1_ggd3-1	ref|NC_001137|:259698	D:2	2	A:G	3151653	AH15610	AH15612	5	259698
156	3	gd3-1_ggd3-1	ref|NC_001137|:334435	D:2	2	T:C	3226390	AH15610	AH15612	5	334435
156	3	gd3-1_ggd3-1	ref|NC_001137|:406994	D:2	2	C:T	3298949	AH15610	AH15612	5	406994
156	3	gd3-1_ggd3-1	ref|NC_001137|:561936	D:2	2	A:T	3453891	AH15610	AH15612	5	561936
156	3	gd3-1_ggd3-1	ref|NC_001138|:16542	D:2	2	T:C	3485371	AH15610	AH15612	6	16542
156	3	gd3-1_ggd3-1	ref|NC_001138|:267608	D:2	2	T:C	3736437	AH15610	AH15612	6	267608
156	3	gd3-1_ggd3-1	ref|NC_001140|:129810	D:2	2	C:T	4959740	AH15610	AH15612	8	129810
156	3	gd3-1_ggd3-1	ref|NC_001140|:407701	D:2	2	A:G	5237631	AH15610	AH15612	8	407701
156	3	gd3-1_ggd3-1	ref|NC_001140|:435309	D:2	2	A:G	5265239	AH15610	AH15612	8	435309
156	3	gd3-1_ggd3-1	ref|NC_001140|:439528	D:2	2	A:G	5269458	AH15610	AH15612	8	439528
156	3	gd3-1_ggd3-1	ref|NC_001140|:440946	D:2	2	A:G	5270876	AH15610	AH15612	8	440946
156	3	gd3-1_ggd3-1	ref|NC_001140|:48027	D:2	2	C:T	4877957	AH15610	AH15612	8	48027
156	3	gd3-1_ggd3-1	ref|NC_001140|:493222	D:2	2	G:T	5323152	AH15610	AH15612	8	493222
156	3	gd3-1_ggd3-1	ref|NC_001142|:143374	D:2	2	A:T	5975835	AH15610	AH15612	10	143374
156	3	gd3-1_ggd3-1	ref|NC_001142|:267581	D:2	2	G:T	6100042	AH15610	AH15612	10	267581
156	3	gd3-1_ggd3-1	ref|NC_001142|:437438	D:2	2	A:G	6269899	AH15610	AH15612	10	437438
156	3	gd3-1_ggd3-1	ref|NC_001144|:205769	D:2	2	G:T	7450797	AH15610	AH15612	12	205769
156	3	gd3-1_ggd3-1	ref|NC_001144|:284702	D:2	2	A:C	7529730	AH15610	AH15612	12	284702
156	3	gd3-1_ggd3-1	ref|NC_001144|:353971	D:2	2	C:T	7598999	AH15610	AH15612	12	353971
156	3	gd3-1_ggd3-1	ref|NC_001144|:496302	D:2	2	C:T	7741330	AH15610	AH15612	12	496302
156	3	gd3-1_ggd3-1	ref|NC_001144|:583898	D:2	2	A:G	7828926	AH15610	AH15612	12	583898
156	3	gd3-1_ggd3-1	ref|NC_001144|:711399	D:2	2	T:A	7956427	AH15610	AH15612	12	711399
156	3	gd3-1_ggd3-1	ref|NC_001144|:739136	D:2	2	A:G	7984164	AH15610	AH15612	12	739136
156	3	gd3-1_ggd3-1	ref|NC_001144|:787699	D:2	2	G:T	8032727	AH15610	AH15612	12	787699
156	3	gd3-1_ggd3-1	ref|NC_001144|:887968	D:2	2	C:T	8132996	AH15610	AH15612	12	887968
156	3	gd3-1_ggd3-1	ref|NC_001144|:998797	D:2	2	A:G	8243825	AH15610	AH15612	12	998797
156	3	gd3-1_ggd3-1	ref|NC_001146|:189860	D:2	2	C:T	9437496	AH15610	AH15612	14	189860
156	3	gd3-1_ggd3-1	ref|NC_001146|:23873	D:2	2	G:T	9271509	AH15610	AH15612	14	23873
156	3	gd3-1_ggd3-1	ref|NC_001146|:391049	D:2	2	C:T	9638685	AH15610	AH15612	14	391049
156	3	gd3-1_ggd3-1	ref|NC_001146|:435262	D:2	2	T:A	9682898	AH15610	AH15612	14	435262
156	3	gd3-1_ggd3-1	ref|NC_001146|:480359	D:2	2	G:T	9727995	AH15610	AH15612	14	480359
156	3	gd3-1_ggd3-1	ref|NC_001147|:276065	D:2	2	A:G	10308034	AH15610	AH15612	15	276065
156	3	gd3-1_ggd3-1	ref|NC_001147|:334711	D:2	2	C:T	10366680	AH15610	AH15612	15	334711
156	3	gd3-1_ggd3-1	ref|NC_001147|:369829	D:2	2	A:G	10401798	AH15610	AH15612	15	369829
156	3	gd3-1_ggd3-1	ref|NC_001147|:650138	D:2	2	C:T	10682107	AH15610	AH15612	15	650138
156	3	gd3-1_ggd3-1	ref|NC_001147|:80210	D:2	2	C:T	10112179	AH15610	AH15612	15	80210
156	3	gd3-1_ggd3-1	ref|NC_001147|:820126	D:2	2	G:T	10852095	AH15610	AH15612	15	820126
156	3	gd3-1_ggd3-1	ref|NC_001147|:824999	D:2	2	A:G	10856968	AH15610	AH15612	15	824999
156	3	gd3-1_ggd3-1	ref|NC_001147|:968875	D:2	2	T:C	11000844	AH15610	AH15612	15	968875
156	3	gd3-1_ggd3-1	ref|NC_001148|:319904	D:2	2	G:T	11443164	AH15610	AH15612	16	319904
156	3	gd3-1_ggd3-1	ref|NC_001148|:369748	D:2	2	G:A	11493008	AH15610	AH15612	16	369748
156	3	gd3-1_ggd3-1	ref|NC_001148|:599033	D:2	2	A:G	11722293	AH15610	AH15612	16	599033
156	3	gd3-1_ggd3-1	ref|NC_001148|:627746	D:2	2	C:T	11751006	AH15610	AH15612	16	627746
156	3	gd3-1_ggd3-1	ref|NC_001148|:680283	D:2	2	A:C	11803543	AH15610	AH15612	16	680283
156	4	d4_gd4-2	ref|NC_001134|:106609	D:1	3	G:A	336827	AH15613	AH15615	2	106609
156	4	d4_gd4-2	ref|NC_001134|:430358	D:1	3	G:A	660576	AH15613	AH15615	2	430358
156	4	d4_gd4-2	ref|NC_001134|:497680	D:1	3	G:A	727898	AH15613	AH15615	2	497680
156	4	d4_gd4-2	ref|NC_001134|:551661	D:1	3	G:A	781879	AH15613	AH15615	2	551661
156	4	d4_gd4-2	ref|NC_001134|:707191	D:1	3	G:A	937409	AH15613	AH15615	2	707191
156	4	d4_gd4-2	ref|NC_001134|:723068	D:1	3	C:A	953286	AH15613	AH15615	2	723068
156	4	d4_gd4-2	ref|NC_001137|:104147	D:1	3	A:T	2996102	AH15613	AH15615	5	104147
156	4	d4_gd4-2	ref|NC_001137|:159122	D:1	3	T:C	3051077	AH15613	AH15615	5	159122
156	4	d4_gd4-2	ref|NC_001137|:199520	D:1	3	G:A	3091475	AH15613	AH15615	5	199520
156	4	d4_gd4-2	ref|NC_001137|:206890	D:1	3	T:C	3098845	AH15613	AH15615	5	206890
156	4	d4_gd4-2	ref|NC_001137|:227143	D:1	3	T:G	3119098	AH15613	AH15615	5	227143
156	4	d4_gd4-2	ref|NC_001137|:308064	D:1	3	G:A	3200019	AH15613	AH15615	5	308064
156	4	d4_gd4-2	ref|NC_001137|:340121	D:1	3	C:A	3232076	AH15613	AH15615	5	340121
156	4	d4_gd4-2	ref|NC_001137|:365767	D:1	3	T:G	3257722	AH15613	AH15615	5	365767
156	4	d4_gd4-2	ref|NC_001137|:383783	D:1	3	G:A	3275738	AH15613	AH15615	5	383783
156	4	d4_gd4-2	ref|NC_001137|:518205	D:1	3	A:T	3410160	AH15613	AH15615	5	518205
156	4	d4_gd4-2	ref|NC_001137|:529269	D:1	3	C:T	3421224	AH15613	AH15615	5	529269
156	4	d4_gd4-2	ref|NC_001138|:125982	D:1	3	T:C	3594811	AH15613	AH15615	6	125982
156	4	d4_gd4-2	ref|NC_001138|:15392	D:1	3	C:A	3484221	AH15613	AH15615	6	15392
156	4	d4_gd4-2	ref|NC_001138|:264811	D:1	3	T:C	3733640	AH15613	AH15615	6	264811
156	4	d4_gd4-2	ref|NC_001139|:1020401	D:1	3	C:T	4759391	AH15613	AH15615	7	1020401
156	4	d4_gd4-2	ref|NC_001139|:1047476	D:1	3	A:G	4786466	AH15613	AH15615	7	1047476
156	4	d4_gd4-2	ref|NC_001139|:1049778	D:1	3	C:T	4788768	AH15613	AH15615	7	1049778
156	4	d4_gd4-2	ref|NC_001139|:1053178	D:1	3	A:C	4792168	AH15613	AH15615	7	1053178
156	4	d4_gd4-2	ref|NC_001139|:268387	D:1	3	T:A	4007377	AH15613	AH15615	7	268387
156	4	d4_gd4-2	ref|NC_001139|:385422	D:1	3	C:T	4124412	AH15613	AH15615	7	385422
156	4	d4_gd4-2	ref|NC_001139|:406135	D:1	3	A:G	4145125	AH15613	AH15615	7	406135
156	4	d4_gd4-2	ref|NC_001139|:505014	D:1	3	A:G	4244004	AH15613	AH15615	7	505014
156	4	d4_gd4-2	ref|NC_001139|:532122	D:1	3	G:A	4271112	AH15613	AH15615	7	532122
156	4	d4_gd4-2	ref|NC_001139|:587623	D:1	3	T:C	4326613	AH15613	AH15615	7	587623
156	4	d4_gd4-2	ref|NC_001139|:75689	D:1	3	T:G	3814679	AH15613	AH15615	7	75689
156	4	d4_gd4-2	ref|NC_001139|:856877	D:1	3	G:A	4595867	AH15613	AH15615	7	856877
156	4	d4_gd4-2	ref|NC_001139|:857873	D:1	3	C:T	4596863	AH15613	AH15615	7	857873
156	4	d4_gd4-2	ref|NC_001139|:865222	D:1	3	C:T	4604212	AH15613	AH15615	7	865222
156	4	d4_gd4-2	ref|NC_001139|:881953	D:1	3	G:T	4620943	AH15613	AH15615	7	881953
156	4	d4_gd4-2	ref|NC_001141|:299385	D:1	3	T:A	5691958	AH15613	AH15615	9	299385
156	4	d4_gd4-2	ref|NC_001141|:308374	D:1	3	T:A	5700947	AH15613	AH15615	9	308374
156	4	d4_gd4-2	ref|NC_001141|:352728	D:1	3	A:G	5745301	AH15613	AH15615	9	352728
156	4	d4_gd4-2	ref|NC_001141|:412537	D:1	3	G:A	5805110	AH15613	AH15615	9	412537
156	4	d4_gd4-2	ref|NC_001142|:246881	D:1	3	G:A	6079342	AH15613	AH15615	10	246881
156	4	d4_gd4-2	ref|NC_001142|:263063	D:1	3	C:T	6095524	AH15613	AH15615	10	263063
156	4	d4_gd4-2	ref|NC_001142|:489373	D:1	3	T:C	6321834	AH15613	AH15615	10	489373
156	4	d4_gd4-2	ref|NC_001142|:705651	D:1	3	T:C	6538112	AH15613	AH15615	10	705651
156	4	d4_gd4-2	ref|NC_001143|:139671	D:1	3	C:T	6717883	AH15613	AH15615	11	139671
156	4	d4_gd4-2	ref|NC_001143|:196754	D:1	3	C:T	6774966	AH15613	AH15615	11	196754
156	4	d4_gd4-2	ref|NC_001143|:274941	D:1	3	G:T	6853153	AH15613	AH15615	11	274941
156	4	d4_gd4-2	ref|NC_001143|:299276	D:1	3	A:C	6877488	AH15613	AH15615	11	299276
156	4	d4_gd4-2	ref|NC_001143|:300588	D:1	3	A:G	6878800	AH15613	AH15615	11	300588
156	4	d4_gd4-2	ref|NC_001143|:441901	D:1	3	G:T	7020113	AH15613	AH15615	11	441901
156	4	d4_gd4-2	ref|NC_001143|:497134	D:1	3	C:T	7075346	AH15613	AH15615	11	497134
156	4	d4_gd4-2	ref|NC_001143|:508936	D:1	3	A:C	7087148	AH15613	AH15615	11	508936
156	4	d4_gd4-2	ref|NC_001143|:550036	D:1	3	C:T	7128248	AH15613	AH15615	11	550036
156	4	d4_gd4-2	ref|NC_001143|:602719	D:1	3	G:T	7180931	AH15613	AH15615	11	602719
156	4	d4_gd4-2	ref|NC_001143|:89187	D:1	3	T:A	6667399	AH15613	AH15615	11	89187
156	4	d4_gd4-2	ref|NC_001143|:96391	D:1	3	C:T	6674603	AH15613	AH15615	11	96391
156	4	d4_gd4-2	ref|NC_001144|:1008448	D:1	3	T:C	8253476	AH15613	AH15615	12	1008448
156	4	d4_gd4-2	ref|NC_001144|:1010549	D:1	3	G:A	8255577	AH15613	AH15615	12	1010549
156	4	d4_gd4-2	ref|NC_001144|:15263	D:1	3	C:T	7260291	AH15613	AH15615	12	15263
156	4	d4_gd4-2	ref|NC_001144|:241920	D:1	3	T:C	7486948	AH15613	AH15615	12	241920
156	4	d4_gd4-2	ref|NC_001144|:258358	D:1	3	G:A	7503386	AH15613	AH15615	12	258358
156	4	d4_gd4-2	ref|NC_001144|:261904	D:1	3	G:A	7506932	AH15613	AH15615	12	261904
156	4	d4_gd4-2	ref|NC_001144|:269527	D:1	3	C:A	7514555	AH15613	AH15615	12	269527
156	4	d4_gd4-2	ref|NC_001144|:554891	D:1	3	T:C	7799919	AH15613	AH15615	12	554891
156	4	d4_gd4-2	ref|NC_001144|:636257	D:1	3	C:A	7881285	AH15613	AH15615	12	636257
156	4	d4_gd4-2	ref|NC_001144|:671207	D:1	3	A:T	7916235	AH15613	AH15615	12	671207
156	4	d4_gd4-2	ref|NC_001144|:693722	D:1	3	C:A	7938750	AH15613	AH15615	12	693722
156	4	d4_gd4-2	ref|NC_001144|:812303	D:1	3	C:A	8057331	AH15613	AH15615	12	812303
156	4	d4_gd4-2	ref|NC_001144|:824858	D:1	3	G:A	8069886	AH15613	AH15615	12	824858
156	4	d4_gd4-2	ref|NC_001144|:825691	D:1	3	T:G	8070719	AH15613	AH15615	12	825691
156	4	d4_gd4-2	ref|NC_001144|:846487	D:1	3	G:A	8091515	AH15613	AH15615	12	846487
156	4	d4_gd4-2	ref|NC_001144|:848877	D:1	3	T:C	8093905	AH15613	AH15615	12	848877
156	4	d4_gd4-2	ref|NC_001144|:889558	D:1	3	C:A	8134586	AH15613	AH15615	12	889558
156	4	d4_gd4-2	ref|NC_001144|:897130	D:1	3	T:C	8142158	AH15613	AH15615	12	897130
156	4	d4_gd4-2	ref|NC_001144|:955468	D:1	3	G:A	8200496	AH15613	AH15615	12	955468
156	4	d4_gd4-2	ref|NC_001145|:14832	D:1	3	C:T	8338037	AH15613	AH15615	13	14832
156	4	d4_gd4-2	ref|NC_001145|:18282	D:1	3	C:T	8341487	AH15613	AH15615	13	18282
156	4	d4_gd4-2	ref|NC_001145|:336115	D:1	3	G:A	8659320	AH15613	AH15615	13	336115
156	4	d4_gd4-2	ref|NC_001145|:514163	D:1	3	C:T	8837368	AH15613	AH15615	13	514163
156	4	d4_gd4-2	ref|NC_001145|:721587	D:1	3	C:T	9044792	AH15613	AH15615	13	721587
156	4	d4_gd4-2	ref|NC_001145|:733707	D:1	3	A:C	9056912	AH15613	AH15615	13	733707
156	4	d4_gd4-2	ref|NC_001145|:91371	D:1	3	A:G	8414576	AH15613	AH15615	13	91371
156	4	d4_gd4-2	ref|NC_001147|:104878	D:1	3	C:T	10136847	AH15613	AH15615	15	104878
156	4	d4_gd4-2	ref|NC_001147|:401924	D:1	3	C:T	10433893	AH15613	AH15615	15	401924
156	4	d4_gd4-2	ref|NC_001147|:559847	D:1	3	A:G	10591816	AH15613	AH15615	15	559847
156	4	d4_gd4-2	ref|NC_001147|:938121	D:1	3	G:T	10970090	AH15613	AH15615	15	938121
156	4	d4_gd4-2	ref|NC_001148|:200942	D:1	3	A:G	11324202	AH15613	AH15615	16	200942
156	4	d4_gd4-2	ref|NC_001148|:25458	D:1	3	C:T	11148718	AH15613	AH15615	16	25458
156	4	d4_gd4-2	ref|NC_001148|:495380	D:1	3	C:T	11618640	AH15613	AH15615	16	495380
156	4	d4_gd4-2	ref|NC_001148|:543884	D:1	3	G:T	11667144	AH15613	AH15615	16	543884
156	4	d4_gd4-2	ref|NC_001148|:764831	D:1	3	A:G	11888091	AH15613	AH15615	16	764831
156	4	d5_gd5-1	ref|NC_001134|:356139	M:1	3	A:C	586357	AH15617	AH15618	2	356139
156	4	d5_gd5-1	ref|NC_001134|:450850	M:1	3	G:T	681068	AH15617	AH15618	2	450850
156	4	d5_gd5-1	ref|NC_001134|:485629	M:1	3	G:T	715847	AH15617	AH15618	2	485629
156	4	d5_gd5-1	ref|NC_001134|:52424	M:1	3	A:C	282642	AH15617	AH15618	2	52424
156	4	d5_gd5-1	ref|NC_001134|:790840	M:1	3	T:A	1021058	AH15617	AH15618	2	790840
156	4	d5_gd5-1	ref|NC_001136|:1194165	M:1	3	C:A	2554187	AH15617	AH15618	4	1194165
156	4	d5_gd5-1	ref|NC_001136|:1374861	M:1	3	C:A	2734883	AH15617	AH15618	4	1374861
156	4	d5_gd5-1	ref|NC_001136|:246350	M:1	3	A:T	1606372	AH15617	AH15618	4	246350
156	4	d5_gd5-1	ref|NC_001136|:272694	M:1	3	T:C	1632716	AH15617	AH15618	4	272694
156	4	d5_gd5-1	ref|NC_001136|:363915	M:1	3	G:A	1723937	AH15617	AH15618	4	363915
156	4	d5_gd5-1	ref|NC_001136|:467169	M:1	3	T:A	1827191	AH15617	AH15618	4	467169
156	4	d5_gd5-1	ref|NC_001136|:830904	M:1	3	A:T	2190926	AH15617	AH15618	4	830904
156	4	d5_gd5-1	ref|NC_001137|:273085	M:1	3	C:T	3165040	AH15617	AH15618	5	273085
156	4	d5_gd5-1	ref|NC_001137|:349692	M:1	3	T:A	3241647	AH15617	AH15618	5	349692
156	4	d5_gd5-1	ref|NC_001137|:352416	M:1	3	C:T	3244371	AH15617	AH15618	5	352416
156	4	d5_gd5-1	ref|NC_001137|:396732	M:1	3	G:T	3288687	AH15617	AH15618	5	396732
156	4	d5_gd5-1	ref|NC_001137|:482660	M:1	3	A:G	3374615	AH15617	AH15618	5	482660
156	4	d5_gd5-1	ref|NC_001137|:89587	M:1	3	A:G	2981542	AH15617	AH15618	5	89587
156	4	d5_gd5-1	ref|NC_001138|:61217	M:1	3	A:G	3530046	AH15617	AH15618	6	61217
156	4	d5_gd5-1	ref|NC_001138|:85508	M:1	3	G:T	3554337	AH15617	AH15618	6	85508
156	4	d5_gd5-1	ref|NC_001139|:1058149	M:1	3	G:T	4797139	AH15617	AH15618	7	1058149
156	4	d5_gd5-1	ref|NC_001139|:1082814	M:1	3	A:G	4821804	AH15617	AH15618	7	1082814
156	4	d5_gd5-1	ref|NC_001139|:195236	M:1	3	T:A	3934226	AH15617	AH15618	7	195236
156	4	d5_gd5-1	ref|NC_001139|:199796	M:1	3	A:G	3938786	AH15617	AH15618	7	199796
156	4	d5_gd5-1	ref|NC_001139|:252093	M:1	3	G:T	3991083	AH15617	AH15618	7	252093
156	4	d5_gd5-1	ref|NC_001139|:272737	M:1	3	C:T	4011727	AH15617	AH15618	7	272737
156	4	d5_gd5-1	ref|NC_001139|:278521	M:1	3	A:G	4017511	AH15617	AH15618	7	278521
156	4	d5_gd5-1	ref|NC_001139|:474716	M:1	3	T:A	4213706	AH15617	AH15618	7	474716
156	4	d5_gd5-1	ref|NC_001139|:54848	M:1	3	A:G	3793838	AH15617	AH15618	7	54848
156	4	d5_gd5-1	ref|NC_001139|:57207	M:1	3	C:T	3796197	AH15617	AH15618	7	57207
156	4	d5_gd5-1	ref|NC_001139|:97928	M:1	3	C:T	3836918	AH15617	AH15618	7	97928
156	4	d5_gd5-1	ref|NC_001142|:216967	M:1	3	G:T	6049428	AH15617	AH15618	10	216967
156	4	d5_gd5-1	ref|NC_001142|:226147	M:1	3	G:T	6058608	AH15617	AH15618	10	226147
156	4	d5_gd5-1	ref|NC_001142|:365286	M:1	3	C:T	6197747	AH15617	AH15618	10	365286
156	4	d5_gd5-1	ref|NC_001142|:47205	M:1	3	A:G	5879666	AH15617	AH15618	10	47205
156	4	d5_gd5-1	ref|NC_001142|:680182	M:1	3	G:T	6512643	AH15617	AH15618	10	680182
156	4	d5_gd5-1	ref|NC_001143|:112403	M:1	3	T:C	6690615	AH15617	AH15618	11	112403
156	4	d5_gd5-1	ref|NC_001143|:155005	M:1	3	G:A	6733217	AH15617	AH15618	11	155005
156	4	d5_gd5-1	ref|NC_001143|:228377	M:1	3	C:A	6806589	AH15617	AH15618	11	228377
156	4	d5_gd5-1	ref|NC_001143|:314779	M:1	3	C:A	6892991	AH15617	AH15618	11	314779
156	4	d5_gd5-1	ref|NC_001143|:320627	M:1	3	T:C	6898839	AH15617	AH15618	11	320627
156	4	d5_gd5-1	ref|NC_001143|:464497	M:1	3	C:A	7042709	AH15617	AH15618	11	464497
156	4	d5_gd5-1	ref|NC_001143|:476916	M:1	3	G:A	7055128	AH15617	AH15618	11	476916
156	4	d5_gd5-1	ref|NC_001144|:131431	M:1	3	T:A	7376459	AH15617	AH15618	12	131431
156	4	d5_gd5-1	ref|NC_001144|:209170	M:1	3	G:T	7454198	AH15617	AH15618	12	209170
156	4	d5_gd5-1	ref|NC_001144|:281922	M:1	3	A:G	7526950	AH15617	AH15618	12	281922
156	4	d5_gd5-1	ref|NC_001144|:61676	M:1	3	C:T	7306704	AH15617	AH15618	12	61676
156	4	d5_gd5-1	ref|NC_001144|:69751	M:1	3	C:T	7314779	AH15617	AH15618	12	69751
156	4	d5_gd5-1	ref|NC_001144|:785906	M:1	3	C:T	8030934	AH15617	AH15618	12	785906
156	4	d5_gd5-1	ref|NC_001144|:82565	M:1	3	C:T	7327593	AH15617	AH15618	12	82565
156	4	d5_gd5-1	ref|NC_001144|:86630	M:1	3	A:G	7331658	AH15617	AH15618	12	86630
156	4	d5_gd5-1	ref|NC_001145|:257175	M:1	3	C:T	8580380	AH15617	AH15618	13	257175
156	4	d5_gd5-1	ref|NC_001145|:464149	M:1	3	G:T	8787354	AH15617	AH15618	13	464149
156	4	d5_gd5-1	ref|NC_001145|:521516	M:1	3	G:T	8844721	AH15617	AH15618	13	521516
156	4	d5_gd5-1	ref|NC_001145|:586147	M:1	3	C:T	8909352	AH15617	AH15618	13	586147
156	4	d5_gd5-1	ref|NC_001145|:608651	M:1	3	G:T	8931856	AH15617	AH15618	13	608651
156	4	d5_gd5-1	ref|NC_001145|:639155	M:1	3	A:G	8962360	AH15617	AH15618	13	639155
156	4	d5_gd5-1	ref|NC_001145|:869267	M:1	3	C:T	9192472	AH15617	AH15618	13	869267
156	4	d5_gd5-1	ref|NC_001146|:107505	M:1	3	T:C	9355141	AH15617	AH15618	14	107505
156	4	d5_gd5-1	ref|NC_001146|:422037	M:1	3	G:A	9669673	AH15617	AH15618	14	422037
156	4	d5_gd5-1	ref|NC_001146|:65561	M:1	3	G:A	9313197	AH15617	AH15618	14	65561
156	4	d5_gd5-1	ref|NC_001146|:672527	M:1	3	T:C	9920163	AH15617	AH15618	14	672527
156	4	d5_gd5-1	ref|NC_001146|:71610	M:1	3	T:C	9319246	AH15617	AH15618	14	71610
156	4	d5_gd5-1	ref|NC_001146|:728438	M:1	3	T:G	9976074	AH15617	AH15618	14	728438
156	4	d5_gd5-1	ref|NC_001146|:752752	M:1	3	T:G	10000388	AH15617	AH15618	14	752752
156	4	d5_gd5-1	ref|NC_001147|:1013116	M:1	3	G:A	11045085	AH15617	AH15618	15	1013116
156	4	d5_gd5-1	ref|NC_001147|:171608	M:1	3	C:T	10203577	AH15617	AH15618	15	171608
156	4	d5_gd5-1	ref|NC_001147|:247995	M:1	3	G:A	10279964	AH15617	AH15618	15	247995
156	4	d5_gd5-1	ref|NC_001147|:41123	M:1	3	T:G	10073092	AH15617	AH15618	15	41123
156	4	d5_gd5-1	ref|NC_001147|:473630	M:1	3	G:A	10505599	AH15617	AH15618	15	473630
156	4	d5_gd5-1	ref|NC_001147|:637222	M:1	3	G:A	10669191	AH15617	AH15618	15	637222
156	4	d5_gd5-1	ref|NC_001147|:778835	M:1	3	G:A	10810804	AH15617	AH15618	15	778835
156	4	d5_gd5-1	ref|NC_001147|:860624	M:1	3	T:C	10892593	AH15617	AH15618	15	860624
156	4	d5_gd5-1	ref|NC_001147|:876080	M:1	3	A:T	10908049	AH15617	AH15618	15	876080
156	4	d5_gd5-1	ref|NC_001147|:892060	M:1	3	C:A	10924029	AH15617	AH15618	15	892060
156	4	d6_d7	ref|NC_001133|:19145	M:2	3	A:G	19145	AH15621	AH15625	1	19145
156	4	d6_d7	ref|NC_001133|:39794	M:2	3	A:G	39794	AH15621	AH15625	1	39794
156	4	d6_d7	ref|NC_001133|:6093	M:2	3	C:T	6093	AH15621	AH15625	1	6093
156	4	d6_d7	ref|NC_001134|:122423	M:2	3	A:C	352641	AH15621	AH15625	2	122423
156	4	d6_d7	ref|NC_001134|:192960	M:2	3	A:G	423178	AH15621	AH15625	2	192960
156	4	d6_d7	ref|NC_001134|:232858	M:2	3	A:T	463076	AH15621	AH15625	2	232858
156	4	d6_d7	ref|NC_001134|:234930	M:2	3	C:T	465148	AH15621	AH15625	2	234930
156	4	d6_d7	ref|NC_001134|:369622	M:2	3	A:G	599840	AH15621	AH15625	2	369622
156	4	d6_d7	ref|NC_001134|:39594	M:2	3	G:T	269812	AH15621	AH15625	2	39594
156	4	d6_d7	ref|NC_001134|:482951	M:2	3	A:C	713169	AH15621	AH15625	2	482951
156	4	d6_d7	ref|NC_001134|:580903	M:2	3	C:T	811121	AH15621	AH15625	2	580903
156	4	d6_d7	ref|NC_001135|:301479	M:2	3	C:T	1344881	AH15621	AH15625	3	301479
156	4	d6_d7	ref|NC_001136|:1026063	M:2	3	C:T	2386085	AH15621	AH15625	4	1026063
156	4	d6_d7	ref|NC_001136|:254022	M:2	3	C:A	1614044	AH15621	AH15625	4	254022
156	4	d6_d7	ref|NC_001136|:42221	M:2	3	T:C	1402243	AH15621	AH15625	4	42221
156	4	d6_d7	ref|NC_001136|:474065	M:2	3	G:A	1834087	AH15621	AH15625	4	474065
156	4	d6_d7	ref|NC_001136|:47782	M:2	3	C:A	1407804	AH15621	AH15625	4	47782
156	4	d6_d7	ref|NC_001136|:503392	M:2	3	T:C	1863414	AH15621	AH15625	4	503392
156	4	d6_d7	ref|NC_001136|:51638	M:2	3	T:C	1411660	AH15621	AH15625	4	51638
156	4	d6_d7	ref|NC_001136|:767223	M:2	3	T:A	2127245	AH15621	AH15625	4	767223
156	4	d6_d7	ref|NC_001136|:924383	M:2	3	G:A	2284405	AH15621	AH15625	4	924383
156	4	d6_d7	ref|NC_001136|:940864	M:2	3	T:C	2300886	AH15621	AH15625	4	940864
156	4	d6_d7	ref|NC_001138|:146097	M:2	3	A:C	3614926	AH15621	AH15625	6	146097
156	4	d6_d7	ref|NC_001138|:155104	M:2	3	G:T	3623933	AH15621	AH15625	6	155104
156	4	d6_d7	ref|NC_001139|:117954	M:2	3	C:A	3856944	AH15621	AH15625	7	117954
156	4	d6_d7	ref|NC_001139|:354316	M:2	3	G:A	4093306	AH15621	AH15625	7	354316
156	4	d6_d7	ref|NC_001139|:526240	M:2	3	C:A	4265230	AH15621	AH15625	7	526240
156	4	d6_d7	ref|NC_001139|:534583	M:2	3	C:A	4273573	AH15621	AH15625	7	534583
156	4	d6_d7	ref|NC_001139|:585069	M:2	3	G:A	4324059	AH15621	AH15625	7	585069
156	4	d6_d7	ref|NC_001139|:672558	M:2	3	T:G	4411548	AH15621	AH15625	7	672558
156	4	d6_d7	ref|NC_001139|:792323	M:2	3	T:G	4531313	AH15621	AH15625	7	792323
156	4	d6_d7	ref|NC_001139|:919729	M:2	3	T:C	4658719	AH15621	AH15625	7	919729
156	4	d6_d7	ref|NC_001139|:922934	M:2	3	T:C	4661924	AH15621	AH15625	7	922934
156	4	d6_d7	ref|NC_001140|:130119	M:2	3	G:A	4960049	AH15621	AH15625	8	130119
156	4	d6_d7	ref|NC_001140|:160189	M:2	3	C:T	4990119	AH15621	AH15625	8	160189
156	4	d6_d7	ref|NC_001140|:275549	M:2	3	G:T	5105479	AH15621	AH15625	8	275549
156	4	d6_d7	ref|NC_001140|:508162	M:2	3	T:A	5338092	AH15621	AH15625	8	508162
156	4	d6_d7	ref|NC_001140|:61544	M:2	3	G:T	4891474	AH15621	AH15625	8	61544
156	4	d6_d7	ref|NC_001140|:76233	M:2	3	A:G	4906163	AH15621	AH15625	8	76233
156	4	d6_d7	ref|NC_001141|:325886	M:2	3	A:C	5718459	AH15621	AH15625	9	325886
156	4	d6_d7	ref|NC_001141|:343573	M:2	3	G:A	5736146	AH15621	AH15625	9	343573
156	4	d6_d7	ref|NC_001141|:376044	M:2	3	C:A	5768617	AH15621	AH15625	9	376044
156	4	d6_d7	ref|NC_001142|:372158	M:2	3	C:T	6204619	AH15621	AH15625	10	372158
156	4	d6_d7	ref|NC_001142|:409612	M:2	3	A:G	6242073	AH15621	AH15625	10	409612
156	4	d6_d7	ref|NC_001142|:522733	M:2	3	T:C	6355194	AH15621	AH15625	10	522733
156	4	d6_d7	ref|NC_001142|:667734	M:2	3	A:G	6500195	AH15621	AH15625	10	667734
156	4	d6_d7	ref|NC_001142|:86835	M:2	3	C:T	5919296	AH15621	AH15625	10	86835
156	4	d6_d7	ref|NC_001143|:119297	M:2	3	G:A	6697509	AH15621	AH15625	11	119297
156	4	d6_d7	ref|NC_001143|:401427	M:2	3	T:G	6979639	AH15621	AH15625	11	401427
156	4	d6_d7	ref|NC_001143|:405499	M:2	3	A:G	6983711	AH15621	AH15625	11	405499
156	4	d6_d7	ref|NC_001143|:455286	M:2	3	C:A	7033498	AH15621	AH15625	11	455286
156	4	d6_d7	ref|NC_001143|:614267	M:2	3	G:A	7192479	AH15621	AH15625	11	614267
156	4	d6_d7	ref|NC_001143|:619999	M:2	3	C:A	7198211	AH15621	AH15625	11	619999
156	4	d6_d7	ref|NC_001143|:635899	M:2	3	G:A	7214111	AH15621	AH15625	11	635899
156	4	d6_d7	ref|NC_001145|:217740	M:2	3	G:A	8540945	AH15621	AH15625	13	217740
156	4	d6_d7	ref|NC_001145|:475338	M:2	3	C:A	8798543	AH15621	AH15625	13	475338
156	4	d6_d7	ref|NC_001145|:617526	M:2	3	C:A	8940731	AH15621	AH15625	13	617526
156	4	d6_d7	ref|NC_001145|:657853	M:2	3	T:G	8981058	AH15621	AH15625	13	657853
156	4	d6_d7	ref|NC_001145|:702557	M:2	3	C:T	9025762	AH15621	AH15625	13	702557
156	4	d6_d7	ref|NC_001145|:767391	M:2	3	A:T	9090596	AH15621	AH15625	13	767391
156	4	d6_d7	ref|NC_001146|:185516	M:2	3	G:T	9433152	AH15621	AH15625	14	185516
156	4	d6_d7	ref|NC_001146|:289586	M:2	3	C:T	9537222	AH15621	AH15625	14	289586
156	4	d6_d7	ref|NC_001146|:311597	M:2	3	C:T	9559233	AH15621	AH15625	14	311597
156	4	d6_d7	ref|NC_001146|:432869	M:2	3	C:T	9680505	AH15621	AH15625	14	432869
156	4	d6_d7	ref|NC_001146|:503979	M:2	3	G:T	9751615	AH15621	AH15625	14	503979
156	4	d6_d7	ref|NC_001146|:552763	M:2	3	C:T	9800399	AH15621	AH15625	14	552763
156	4	d6_d7	ref|NC_001146|:629529	M:2	3	A:C	9877165	AH15621	AH15625	14	629529
156	4	d6_d7	ref|NC_001146|:709272	M:2	3	A:G	9956908	AH15621	AH15625	14	709272
156	4	d6_d7	ref|NC_001146|:81182	M:2	3	G:A	9328818	AH15621	AH15625	14	81182
156	4	d6_d7	ref|NC_001148|:152292	M:2	3	T:C	11275552	AH15621	AH15625	16	152292
156	4	d6_d7	ref|NC_001148|:562031	M:2	3	C:A	11685291	AH15621	AH15625	16	562031
156	4	d6_d7	ref|NC_001148|:582242	M:2	3	G:A	11705502	AH15621	AH15625	16	582242
156	4	d6_d7	ref|NC_001148|:591795	M:2	3	C:T	11715055	AH15621	AH15625	16	591795
156	4	d6_d7	ref|NC_001148|:597137	M:2	3	C:A	11720397	AH15621	AH15625	16	597137
156	4	d6_d7	ref|NC_001148|:685484	M:2	3	T:C	11808744	AH15621	AH15625	16	685484
156	4	gd4-1_ggd4-1	ref|NC_001133|:17143	D:2	3	C:A	17143	AH15614	AH15616	1	17143
156	4	gd4-1_ggd4-1	ref|NC_001133|:37314	D:2	3	T:C	37314	AH15614	AH15616	1	37314
156	4	gd4-1_ggd4-1	ref|NC_001133|:78602	D:2	3	C:A	78602	AH15614	AH15616	1	78602
156	4	gd4-1_ggd4-1	ref|NC_001134|:146571	D:2	3	G:A	376789	AH15614	AH15616	2	146571
156	4	gd4-1_ggd4-1	ref|NC_001134|:150466	D:2	3	T:A	380684	AH15614	AH15616	2	150466
156	4	gd4-1_ggd4-1	ref|NC_001134|:277083	D:2	3	C:A	507301	AH15614	AH15616	2	277083
156	4	gd4-1_ggd4-1	ref|NC_001134|:329008	D:2	3	T:C	559226	AH15614	AH15616	2	329008
156	4	gd4-1_ggd4-1	ref|NC_001136|:1011907	D:2	3	C:T	2371929	AH15614	AH15616	4	1011907
156	4	gd4-1_ggd4-1	ref|NC_001136|:104517	D:2	3	G:A	1464539	AH15614	AH15616	4	104517
156	4	gd4-1_ggd4-1	ref|NC_001136|:110756	D:2	3	C:T	1470778	AH15614	AH15616	4	110756
156	4	gd4-1_ggd4-1	ref|NC_001136|:121508	D:2	3	G:A	1481530	AH15614	AH15616	4	121508
156	4	gd4-1_ggd4-1	ref|NC_001136|:1281721	D:2	3	C:T	2641743	AH15614	AH15616	4	1281721
156	4	gd4-1_ggd4-1	ref|NC_001136|:1428471	D:2	3	C:T	2788493	AH15614	AH15616	4	1428471
156	4	gd4-1_ggd4-1	ref|NC_001136|:204503	D:2	3	T:C	1564525	AH15614	AH15616	4	204503
156	4	gd4-1_ggd4-1	ref|NC_001136|:224019	D:2	3	G:T	1584041	AH15614	AH15616	4	224019
156	4	gd4-1_ggd4-1	ref|NC_001136|:302651	D:2	3	C:T	1662673	AH15614	AH15616	4	302651
156	4	gd4-1_ggd4-1	ref|NC_001136|:327844	D:2	3	A:G	1687866	AH15614	AH15616	4	327844
156	4	gd4-1_ggd4-1	ref|NC_001136|:430938	D:2	3	A:G	1790960	AH15614	AH15616	4	430938
156	4	gd4-1_ggd4-1	ref|NC_001136|:688651	D:2	3	G:T	2048673	AH15614	AH15616	4	688651
156	4	gd4-1_ggd4-1	ref|NC_001136|:689028	D:2	3	A:G	2049050	AH15614	AH15616	4	689028
156	4	gd4-1_ggd4-1	ref|NC_001136|:72777	D:2	3	C:T	1432799	AH15614	AH15616	4	72777
156	4	gd4-1_ggd4-1	ref|NC_001136|:84331	D:2	3	T:A	1444353	AH15614	AH15616	4	84331
156	4	gd4-1_ggd4-1	ref|NC_001136|:865301	D:2	3	T:C	2225323	AH15614	AH15616	4	865301
156	4	gd4-1_ggd4-1	ref|NC_001136|:869388	D:2	3	G:T	2229410	AH15614	AH15616	4	869388
156	4	gd4-1_ggd4-1	ref|NC_001136|:98262	D:2	3	C:T	1458284	AH15614	AH15616	4	98262
156	4	gd4-1_ggd4-1	ref|NC_001140|:126363	D:2	3	C:A	4956293	AH15614	AH15616	8	126363
156	4	gd4-1_ggd4-1	ref|NC_001140|:150953	D:2	3	T:G	4980883	AH15614	AH15616	8	150953
156	4	gd4-1_ggd4-1	ref|NC_001140|:176806	D:2	3	C:A	5006736	AH15614	AH15616	8	176806
156	4	gd4-1_ggd4-1	ref|NC_001140|:249390	D:2	3	C:A	5079320	AH15614	AH15616	8	249390
156	4	gd4-1_ggd4-1	ref|NC_001140|:455899	D:2	3	G:A	5285829	AH15614	AH15616	8	455899
156	4	gd4-1_ggd4-1	ref|NC_001140|:506549	D:2	3	T:C	5336479	AH15614	AH15616	8	506549
156	4	gd4-1_ggd4-1	ref|NC_001140|:524279	D:2	3	C:T	5354209	AH15614	AH15616	8	524279
156	4	gd4-1_ggd4-1	ref|NC_001140|:55952	D:2	3	C:T	4885882	AH15614	AH15616	8	55952
156	4	gd4-1_ggd4-1	ref|NC_001142|:692326	D:2	3	G:A	6524787	AH15614	AH15616	10	692326
156	4	gd4-1_ggd4-1	ref|NC_001142|:77947	D:2	3	T:C	5910408	AH15614	AH15616	10	77947
156	4	gd4-1_ggd4-1	ref|NC_001145|:193992	D:2	3	T:C	8517197	AH15614	AH15616	13	193992
156	4	gd4-1_ggd4-1	ref|NC_001145|:229378	D:2	3	C:A	8552583	AH15614	AH15616	13	229378
156	4	gd4-1_ggd4-1	ref|NC_001145|:384441	D:2	3	G:A	8707646	AH15614	AH15616	13	384441
156	4	gd4-1_ggd4-1	ref|NC_001145|:385843	D:2	3	C:A	8709048	AH15614	AH15616	13	385843
156	4	gd4-1_ggd4-1	ref|NC_001145|:452688	D:2	3	G:A	8775893	AH15614	AH15616	13	452688
156	4	gd4-1_ggd4-1	ref|NC_001145|:67883	D:2	3	C:A	8391088	AH15614	AH15616	13	67883
156	4	gd4-1_ggd4-1	ref|NC_001145|:798497	D:2	3	C:T	9121702	AH15614	AH15616	13	798497
156	4	gd4-1_ggd4-1	ref|NC_001146|:115894	D:2	3	T:G	9363530	AH15614	AH15616	14	115894
156	4	gd4-1_ggd4-1	ref|NC_001146|:514585	D:2	3	G:A	9762221	AH15614	AH15616	14	514585
156	4	gd4-1_ggd4-1	ref|NC_001146|:534095	D:2	3	T:A	9781731	AH15614	AH15616	14	534095
156	4	gd4-1_ggd4-1	ref|NC_001146|:542818	D:2	3	T:C	9790454	AH15614	AH15616	14	542818
156	4	gd4-1_ggd4-1	ref|NC_001146|:701414	D:2	3	C:T	9949050	AH15614	AH15616	14	701414
156	4	gd4-1_ggd4-1	ref|NC_001146|:780348	D:2	3	C:T	10027984	AH15614	AH15616	14	780348
156	4	gd4-1_ggd4-1	ref|NC_001147|:1044298	D:2	3	C:T	11076267	AH15614	AH15616	15	1044298
156	4	gd4-1_ggd4-1	ref|NC_001147|:413118	D:2	3	G:T	10445087	AH15614	AH15616	15	413118
156	4	gd4-1_ggd4-1	ref|NC_001147|:563944	D:2	3	G:T	10595913	AH15614	AH15616	15	563944
156	4	gd4-1_ggd4-1	ref|NC_001147|:916040	D:2	3	G:A	10948009	AH15614	AH15616	15	916040
156	4	gd4-1_ggd4-1	ref|NC_001148|:193184	D:2	3	A:G	11316444	AH15614	AH15616	16	193184
156	4	gd4-1_ggd4-1	ref|NC_001148|:302819	D:2	3	G:A	11426079	AH15614	AH15616	16	302819
156	4	gd4-1_ggd4-1	ref|NC_001148|:476314	D:2	3	C:T	11599574	AH15614	AH15616	16	476314
156	4	gd4-1_ggd4-1	ref|NC_001148|:678095	D:2	3	C:T	11801355	AH15614	AH15616	16	678095
156	4	gd4-1_ggd4-1	ref|NC_001148|:920014	D:2	3	G:T	12043274	AH15614	AH15616	16	920014
156	5	d5_gd5-2	ref|NC_001134|:322844	D:1	4	C:T	553062	AH15617	AH15619	2	322844
156	5	d5_gd5-2	ref|NC_001134|:324051	D:1	4	G:T	554269	AH15617	AH15619	2	324051
156	5	d5_gd5-2	ref|NC_001134|:468279	D:1	4	A:G	698497	AH15617	AH15619	2	468279
156	5	d5_gd5-2	ref|NC_001134|:477393	D:1	4	C:T	707611	AH15617	AH15619	2	477393
156	5	d5_gd5-2	ref|NC_001134|:596293	D:1	4	C:T	826511	AH15617	AH15619	2	596293
156	5	d5_gd5-2	ref|NC_001134|:598190	D:1	4	C:T	828408	AH15617	AH15619	2	598190
156	5	d5_gd5-2	ref|NC_001134|:619061	D:1	4	C:T	849279	AH15617	AH15619	2	619061
156	5	d5_gd5-2	ref|NC_001134|:696919	D:1	4	A:G	927137	AH15617	AH15619	2	696919
156	5	d5_gd5-2	ref|NC_001135|:154818	D:1	4	G:T	1198220	AH15617	AH15619	3	154818
156	5	d5_gd5-2	ref|NC_001135|:165380	D:1	4	A:G	1208782	AH15617	AH15619	3	165380
156	5	d5_gd5-2	ref|NC_001135|:31739	D:1	4	A:G	1075141	AH15617	AH15619	3	31739
156	5	d5_gd5-2	ref|NC_001135|:68654	D:1	4	C:T	1112056	AH15617	AH15619	3	68654
156	5	d5_gd5-2	ref|NC_001136|:1123457	D:1	4	C:T	2483479	AH15617	AH15619	4	1123457
156	5	d5_gd5-2	ref|NC_001136|:1128334	D:1	4	A:G	2488356	AH15617	AH15619	4	1128334
156	5	d5_gd5-2	ref|NC_001136|:1289576	D:1	4	G:T	2649598	AH15617	AH15619	4	1289576
156	5	d5_gd5-2	ref|NC_001136|:1393927	D:1	4	A:G	2753949	AH15617	AH15619	4	1393927
156	5	d5_gd5-2	ref|NC_001136|:185239	D:1	4	C:T	1545261	AH15617	AH15619	4	185239
156	5	d5_gd5-2	ref|NC_001136|:421398	D:1	4	A:G	1781420	AH15617	AH15619	4	421398
156	5	d5_gd5-2	ref|NC_001136|:545669	D:1	4	G:T	1905691	AH15617	AH15619	4	545669
156	5	d5_gd5-2	ref|NC_001136|:912235	D:1	4	A:C	2272257	AH15617	AH15619	4	912235
156	5	d5_gd5-2	ref|NC_001137|:210395	D:1	4	G:A	3102350	AH15617	AH15619	5	210395
156	5	d5_gd5-2	ref|NC_001139|:196146	D:1	4	G:A	3935136	AH15617	AH15619	7	196146
156	5	d5_gd5-2	ref|NC_001139|:42468	D:1	4	A:G	3781458	AH15617	AH15619	7	42468
156	5	d5_gd5-2	ref|NC_001139|:750427	D:1	4	C:A	4489417	AH15617	AH15619	7	750427
156	5	d5_gd5-2	ref|NC_001141|:138730	D:1	4	C:A	5531303	AH15617	AH15619	9	138730
156	5	d5_gd5-2	ref|NC_001141|:205126	D:1	4	G:A	5597699	AH15617	AH15619	9	205126
156	5	d5_gd5-2	ref|NC_001141|:256384	D:1	4	T:G	5648957	AH15617	AH15619	9	256384
156	5	d5_gd5-2	ref|NC_001141|:344314	D:1	4	G:A	5736887	AH15617	AH15619	9	344314
156	5	d5_gd5-2	ref|NC_001141|:38548	D:1	4	C:A	5431121	AH15617	AH15619	9	38548
156	5	d5_gd5-2	ref|NC_001142|:169659	D:1	4	C:T	6002120	AH15617	AH15619	10	169659
156	5	d5_gd5-2	ref|NC_001142|:191041	D:1	4	T:A	6023502	AH15617	AH15619	10	191041
156	5	d5_gd5-2	ref|NC_001142|:225863	D:1	4	C:T	6058324	AH15617	AH15619	10	225863
156	5	d5_gd5-2	ref|NC_001142|:318974	D:1	4	C:T	6151435	AH15617	AH15619	10	318974
156	5	d5_gd5-2	ref|NC_001142|:525457	D:1	4	A:T	6357918	AH15617	AH15619	10	525457
156	5	d5_gd5-2	ref|NC_001142|:570844	D:1	4	C:T	6403305	AH15617	AH15619	10	570844
156	5	d5_gd5-2	ref|NC_001143|:184401	D:1	4	G:T	6762613	AH15617	AH15619	11	184401
156	5	d5_gd5-2	ref|NC_001143|:20000	D:1	4	A:G	6598212	AH15617	AH15619	11	20000
156	5	d5_gd5-2	ref|NC_001143|:322537	D:1	4	A:G	6900749	AH15617	AH15619	11	322537
156	5	d5_gd5-2	ref|NC_001143|:39059	D:1	4	T:C	6617271	AH15617	AH15619	11	39059
156	5	d5_gd5-2	ref|NC_001143|:437382	D:1	4	A:G	7015594	AH15617	AH15619	11	437382
156	5	d5_gd5-2	ref|NC_001143|:443987	D:1	4	C:T	7022199	AH15617	AH15619	11	443987
156	5	d5_gd5-2	ref|NC_001143|:49878	D:1	4	G:T	6628090	AH15617	AH15619	11	49878
156	5	d5_gd5-2	ref|NC_001144|:1017642	D:1	4	G:A	8262670	AH15617	AH15619	12	1017642
156	5	d5_gd5-2	ref|NC_001144|:169158	D:1	4	T:C	7414186	AH15617	AH15619	12	169158
156	5	d5_gd5-2	ref|NC_001144|:179303	D:1	4	G:A	7424331	AH15617	AH15619	12	179303
156	5	d5_gd5-2	ref|NC_001144|:242419	D:1	4	C:A	7487447	AH15617	AH15619	12	242419
156	5	d5_gd5-2	ref|NC_001144|:615581	D:1	4	T:C	7860609	AH15617	AH15619	12	615581
156	5	d5_gd5-2	ref|NC_001144|:616074	D:1	4	G:A	7861102	AH15617	AH15619	12	616074
156	5	d5_gd5-2	ref|NC_001144|:748650	D:1	4	T:C	7993678	AH15617	AH15619	12	748650
156	5	d5_gd5-2	ref|NC_001144|:748721	D:1	4	G:A	7993749	AH15617	AH15619	12	748721
156	5	d5_gd5-2	ref|NC_001144|:810099	D:1	4	T:G	8055127	AH15617	AH15619	12	810099
156	5	d5_gd5-2	ref|NC_001144|:820971	D:1	4	T:C	8065999	AH15617	AH15619	12	820971
156	5	d5_gd5-2	ref|NC_001144|:849101	D:1	4	A:G	8094129	AH15617	AH15619	12	849101
156	5	d5_gd5-2	ref|NC_001144|:862525	D:1	4	T:C	8107553	AH15617	AH15619	12	862525
156	5	d5_gd5-2	ref|NC_001144|:898935	D:1	4	G:A	8143963	AH15617	AH15619	12	898935
156	5	d5_gd5-2	ref|NC_001145|:101336	D:1	4	C:A	8424541	AH15617	AH15619	13	101336
156	5	d5_gd5-2	ref|NC_001145|:323528	D:1	4	C:A	8646733	AH15617	AH15619	13	323528
156	5	d5_gd5-2	ref|NC_001145|:39895	D:1	4	T:G	8363100	AH15617	AH15619	13	39895
156	5	d5_gd5-2	ref|NC_001145|:413052	D:1	4	T:C	8736257	AH15617	AH15619	13	413052
156	5	d5_gd5-2	ref|NC_001145|:557272	D:1	4	T:C	8880477	AH15617	AH15619	13	557272
156	5	d5_gd5-2	ref|NC_001145|:660654	D:1	4	G:A	8983859	AH15617	AH15619	13	660654
156	5	d5_gd5-2	ref|NC_001145|:860666	D:1	4	G:A	9183871	AH15617	AH15619	13	860666
156	5	d5_gd5-2	ref|NC_001145|:914005	D:1	4	T:C	9237210	AH15617	AH15619	13	914005
156	5	d5_gd5-2	ref|NC_001146|:146673	D:1	4	C:T	9394309	AH15617	AH15619	14	146673
156	5	d5_gd5-2	ref|NC_001146|:18550	D:1	4	A:G	9266186	AH15617	AH15619	14	18550
156	5	d5_gd5-2	ref|NC_001146|:249010	D:1	4	A:G	9496646	AH15617	AH15619	14	249010
156	5	d5_gd5-2	ref|NC_001146|:308347	D:1	4	G:T	9555983	AH15617	AH15619	14	308347
156	5	d5_gd5-2	ref|NC_001146|:389570	D:1	4	A:C	9637206	AH15617	AH15619	14	389570
156	5	d5_gd5-2	ref|NC_001146|:467911	D:1	4	G:T	9715547	AH15617	AH15619	14	467911
156	5	d5_gd5-2	ref|NC_001146|:497822	D:1	4	G:A	9745458	AH15617	AH15619	14	497822
156	5	d5_gd5-2	ref|NC_001146|:82107	D:1	4	G:T	9329743	AH15617	AH15619	14	82107
156	5	d5_gd5-2	ref|NC_001147|:105663	D:1	4	A:G	10137632	AH15617	AH15619	15	105663
156	5	d5_gd5-2	ref|NC_001147|:405866	D:1	4	A:C	10437835	AH15617	AH15619	15	405866
156	5	d5_gd5-2	ref|NC_001147|:650618	D:1	4	C:T	10682587	AH15617	AH15619	15	650618
156	5	d5_gd5-2	ref|NC_001147|:815705	D:1	4	A:G	10847674	AH15617	AH15619	15	815705
156	5	d5_gd5-2	ref|NC_001147|:818428	D:1	4	C:T	10850397	AH15617	AH15619	15	818428
156	5	d6_gd6-1	ref|NC_001133|:193281	M:1	4	T:G	193281	AH15621	AH15622	1	193281
156	5	d6_gd6-1	ref|NC_001134|:140035	M:1	4	C:T	370253	AH15621	AH15622	2	140035
156	5	d6_gd6-1	ref|NC_001134|:45046	M:1	4	C:T	275264	AH15621	AH15622	2	45046
156	5	d6_gd6-1	ref|NC_001134|:466225	M:1	4	A:G	696443	AH15621	AH15622	2	466225
156	5	d6_gd6-1	ref|NC_001134|:576058	M:1	4	G:T	806276	AH15621	AH15622	2	576058
156	5	d6_gd6-1	ref|NC_001134|:584864	M:1	4	C:T	815082	AH15621	AH15622	2	584864
156	5	d6_gd6-1	ref|NC_001136|:1015899	M:1	4	T:C	2375921	AH15621	AH15622	4	1015899
156	5	d6_gd6-1	ref|NC_001136|:1157032	M:1	4	A:G	2517054	AH15621	AH15622	4	1157032
156	5	d6_gd6-1	ref|NC_001136|:1454495	M:1	4	G:A	2814517	AH15621	AH15622	4	1454495
156	5	d6_gd6-1	ref|NC_001136|:1493585	M:1	4	A:G	2853607	AH15621	AH15622	4	1493585
156	5	d6_gd6-1	ref|NC_001136|:212156	M:1	4	C:T	1572178	AH15621	AH15622	4	212156
156	5	d6_gd6-1	ref|NC_001136|:300419	M:1	4	G:A	1660441	AH15621	AH15622	4	300419
156	5	d6_gd6-1	ref|NC_001136|:36831	M:1	4	C:T	1396853	AH15621	AH15622	4	36831
156	5	d6_gd6-1	ref|NC_001136|:842457	M:1	4	A:G	2202479	AH15621	AH15622	4	842457
156	5	d6_gd6-1	ref|NC_001136|:911626	M:1	4	A:G	2271648	AH15621	AH15622	4	911626
156	5	d6_gd6-1	ref|NC_001138|:145958	M:1	4	G:A	3614787	AH15621	AH15622	6	145958
156	5	d6_gd6-1	ref|NC_001138|:21082	M:1	4	C:A	3489911	AH15621	AH15622	6	21082
156	5	d6_gd6-1	ref|NC_001139|:11708	M:1	4	C:T	3750698	AH15621	AH15622	7	11708
156	5	d6_gd6-1	ref|NC_001139|:145279	M:1	4	T:A	3884269	AH15621	AH15622	7	145279
156	5	d6_gd6-1	ref|NC_001139|:248282	M:1	4	C:T	3987272	AH15621	AH15622	7	248282
156	5	d6_gd6-1	ref|NC_001139|:416381	M:1	4	C:T	4155371	AH15621	AH15622	7	416381
156	5	d6_gd6-1	ref|NC_001139|:56518	M:1	4	G:T	3795508	AH15621	AH15622	7	56518
156	5	d6_gd6-1	ref|NC_001139|:63964	M:1	4	A:G	3802954	AH15621	AH15622	7	63964
156	5	d6_gd6-1	ref|NC_001139|:803457	M:1	4	G:T	4542447	AH15621	AH15622	7	803457
156	5	d6_gd6-1	ref|NC_001139|:868406	M:1	4	G:T	4607396	AH15621	AH15622	7	868406
156	5	d6_gd6-1	ref|NC_001140|:122991	M:1	4	G:A	4952921	AH15621	AH15622	8	122991
156	5	d6_gd6-1	ref|NC_001140|:174834	M:1	4	A:T	5004764	AH15621	AH15622	8	174834
156	5	d6_gd6-1	ref|NC_001140|:185747	M:1	4	G:A	5015677	AH15621	AH15622	8	185747
156	5	d6_gd6-1	ref|NC_001140|:329454	M:1	4	C:A	5159384	AH15621	AH15622	8	329454
156	5	d6_gd6-1	ref|NC_001140|:330606	M:1	4	A:G	5160536	AH15621	AH15622	8	330606
156	5	d6_gd6-1	ref|NC_001140|:365935	M:1	4	T:C	5195865	AH15621	AH15622	8	365935
156	5	d6_gd6-1	ref|NC_001140|:401881	M:1	4	C:A	5231811	AH15621	AH15622	8	401881
156	5	d6_gd6-1	ref|NC_001140|:457508	M:1	4	A:T	5287438	AH15621	AH15622	8	457508
156	5	d6_gd6-1	ref|NC_001140|:468374	M:1	4	T:G	5298304	AH15621	AH15622	8	468374
156	5	d6_gd6-1	ref|NC_001141|:127337	M:1	4	T:C	5519910	AH15621	AH15622	9	127337
156	5	d6_gd6-1	ref|NC_001141|:151225	M:1	4	C:A	5543798	AH15621	AH15622	9	151225
156	5	d6_gd6-1	ref|NC_001141|:421298	M:1	4	C:A	5813871	AH15621	AH15622	9	421298
156	5	d6_gd6-1	ref|NC_001142|:129496	M:1	4	T:C	5961957	AH15621	AH15622	10	129496
156	5	d6_gd6-1	ref|NC_001142|:157673	M:1	4	A:C	5990134	AH15621	AH15622	10	157673
156	5	d6_gd6-1	ref|NC_001142|:261405	M:1	4	C:A	6093866	AH15621	AH15622	10	261405
156	5	d6_gd6-1	ref|NC_001142|:403544	M:1	4	C:T	6236005	AH15621	AH15622	10	403544
156	5	d6_gd6-1	ref|NC_001142|:462480	M:1	4	G:A	6294941	AH15621	AH15622	10	462480
156	5	d6_gd6-1	ref|NC_001142|:577717	M:1	4	G:T	6410178	AH15621	AH15622	10	577717
156	5	d6_gd6-1	ref|NC_001142|:615810	M:1	4	G:A	6448271	AH15621	AH15622	10	615810
156	5	d6_gd6-1	ref|NC_001142|:645069	M:1	4	T:C	6477530	AH15621	AH15622	10	645069
156	5	d6_gd6-1	ref|NC_001143|:102148	M:1	4	C:A	6680360	AH15621	AH15622	11	102148
156	5	d6_gd6-1	ref|NC_001143|:137171	M:1	4	G:A	6715383	AH15621	AH15622	11	137171
156	5	d6_gd6-1	ref|NC_001143|:388375	M:1	4	C:T	6966587	AH15621	AH15622	11	388375
156	5	d6_gd6-1	ref|NC_001143|:59367	M:1	4	T:C	6637579	AH15621	AH15622	11	59367
156	5	d6_gd6-1	ref|NC_001144|:727788	M:1	4	A:G	7972816	AH15621	AH15622	12	727788
156	5	d6_gd6-1	ref|NC_001144|:740638	M:1	4	C:T	7985666	AH15621	AH15622	12	740638
156	5	d6_gd6-1	ref|NC_001144|:865067	M:1	4	G:T	8110095	AH15621	AH15622	12	865067
156	5	d6_gd6-1	ref|NC_001144|:997601	M:1	4	C:T	8242629	AH15621	AH15622	12	997601
156	5	d6_gd6-1	ref|NC_001145|:19346	M:1	4	C:T	8342551	AH15621	AH15622	13	19346
156	5	d6_gd6-1	ref|NC_001145|:534322	M:1	4	A:G	8857527	AH15621	AH15622	13	534322
156	5	d6_gd6-1	ref|NC_001145|:729387	M:1	4	C:T	9052592	AH15621	AH15622	13	729387
156	5	d6_gd6-1	ref|NC_001145|:799666	M:1	4	A:C	9122871	AH15621	AH15622	13	799666
156	5	d6_gd6-1	ref|NC_001145|:802917	M:1	4	C:T	9126122	AH15621	AH15622	13	802917
156	5	d6_gd6-1	ref|NC_001145|:893564	M:1	4	G:A	9216769	AH15621	AH15622	13	893564
156	5	d6_gd6-1	ref|NC_001146|:111282	M:1	4	T:C	9358918	AH15621	AH15622	14	111282
156	5	d6_gd6-1	ref|NC_001146|:125380	M:1	4	T:C	9373016	AH15621	AH15622	14	125380
156	5	d6_gd6-1	ref|NC_001146|:331497	M:1	4	T:C	9579133	AH15621	AH15622	14	331497
156	5	d6_gd6-1	ref|NC_001146|:357989	M:1	4	G:A	9605625	AH15621	AH15622	14	357989
156	5	d6_gd6-1	ref|NC_001146|:368709	M:1	4	G:A	9616345	AH15621	AH15622	14	368709
156	5	d6_gd6-1	ref|NC_001146|:510309	M:1	4	T:G	9757945	AH15621	AH15622	14	510309
156	5	d6_gd6-1	ref|NC_001146|:517794	M:1	4	T:G	9765430	AH15621	AH15622	14	517794
156	5	d6_gd6-1	ref|NC_001146|:706153	M:1	4	G:A	9953789	AH15621	AH15622	14	706153
156	5	d6_gd6-1	ref|NC_001146|:729145	M:1	4	A:G	9976781	AH15621	AH15622	14	729145
156	5	d6_gd6-1	ref|NC_001146|:730206	M:1	4	C:A	9977842	AH15621	AH15622	14	730206
156	5	d6_gd6-1	ref|NC_001146|:750617	M:1	4	G:A	9998253	AH15621	AH15622	14	750617
156	5	d6_gd6-1	ref|NC_001147|:1060495	M:1	4	G:A	11092464	AH15621	AH15622	15	1060495
156	5	d6_gd6-1	ref|NC_001147|:1064598	M:1	4	C:A	11096567	AH15621	AH15622	15	1064598
156	5	d6_gd6-1	ref|NC_001147|:441808	M:1	4	A:G	10473777	AH15621	AH15622	15	441808
156	5	d6_gd6-1	ref|NC_001147|:447525	M:1	4	T:C	10479494	AH15621	AH15622	15	447525
156	5	d6_gd6-1	ref|NC_001147|:90033	M:1	4	T:G	10122002	AH15621	AH15622	15	90033
156	5	d6_gd6-1	ref|NC_001147|:931394	M:1	4	G:A	10963363	AH15621	AH15622	15	931394
156	5	d7_d8	ref|NC_001133|:197040	M:2	4	G:A	197040	AH15625	AH15633_combine	1	197040
156	5	d7_d8	ref|NC_001133|:230041	M:2	4	G:A	230041	AH15625	AH15633_combine	1	230041
156	5	d7_d8	ref|NC_001134|:501910	M:2	4	C:A	732128	AH15625	AH15633_combine	2	501910
156	5	d7_d8	ref|NC_001134|:514485	M:2	4	C:A	744703	AH15625	AH15633_combine	2	514485
156	5	d7_d8	ref|NC_001135|:105448	M:2	4	T:C	1148850	AH15625	AH15633_combine	3	105448
156	5	d7_d8	ref|NC_001135|:174895	M:2	4	T:C	1218297	AH15625	AH15633_combine	3	174895
156	5	d7_d8	ref|NC_001135|:182363	M:2	4	G:A	1225765	AH15625	AH15633_combine	3	182363
156	5	d7_d8	ref|NC_001136|:1060863	M:2	4	T:G	2420885	AH15625	AH15633_combine	4	1060863
156	5	d7_d8	ref|NC_001136|:1367364	M:2	4	C:A	2727386	AH15625	AH15633_combine	4	1367364
156	5	d7_d8	ref|NC_001136|:335830	M:2	4	T:G	1695852	AH15625	AH15633_combine	4	335830
156	5	d7_d8	ref|NC_001136|:437127	M:2	4	G:A	1797149	AH15625	AH15633_combine	4	437127
156	5	d7_d8	ref|NC_001136|:487472	M:2	4	T:C	1847494	AH15625	AH15633_combine	4	487472
156	5	d7_d8	ref|NC_001136|:59807	M:2	4	G:A	1419829	AH15625	AH15633_combine	4	59807
156	5	d7_d8	ref|NC_001136|:765439	M:2	4	G:A	2125461	AH15625	AH15633_combine	4	765439
156	5	d7_d8	ref|NC_001136|:927479	M:2	4	G:A	2287501	AH15625	AH15633_combine	4	927479
156	5	d7_d8	ref|NC_001137|:144749	M:2	4	C:T	3036704	AH15625	AH15633_combine	5	144749
156	5	d7_d8	ref|NC_001137|:247684	M:2	4	C:T	3139639	AH15625	AH15633_combine	5	247684
156	5	d7_d8	ref|NC_001137|:269560	M:2	4	C:T	3161515	AH15625	AH15633_combine	5	269560
156	5	d7_d8	ref|NC_001137|:30406	M:2	4	A:G	2922361	AH15625	AH15633_combine	5	30406
156	5	d7_d8	ref|NC_001137|:348244	M:2	4	G:T	3240199	AH15625	AH15633_combine	5	348244
156	5	d7_d8	ref|NC_001137|:539488	M:2	4	A:G	3431443	AH15625	AH15633_combine	5	539488
156	5	d7_d8	ref|NC_001141|:165728	M:2	4	G:T	5558301	AH15625	AH15633_combine	9	165728
156	5	d7_d8	ref|NC_001141|:388775	M:2	4	C:T	5781348	AH15625	AH15633_combine	9	388775
156	5	d7_d8	ref|NC_001141|:92951	M:2	4	A:C	5485524	AH15625	AH15633_combine	9	92951
156	5	d7_d8	ref|NC_001144|:190404	M:2	4	G:T	7435432	AH15625	AH15633_combine	12	190404
156	5	d7_d8	ref|NC_001144|:342091	M:2	4	G:T	7587119	AH15625	AH15633_combine	12	342091
156	5	d7_d8	ref|NC_001144|:43678	M:2	4	C:T	7288706	AH15625	AH15633_combine	12	43678
156	5	d7_d8	ref|NC_001144|:700474	M:2	4	A:G	7945502	AH15625	AH15633_combine	12	700474
156	5	d7_d8	ref|NC_001144|:726461	M:2	4	T:A	7971489	AH15625	AH15633_combine	12	726461
156	5	d7_d8	ref|NC_001144|:74923	M:2	4	C:T	7319951	AH15625	AH15633_combine	12	74923
156	5	d7_d8	ref|NC_001145|:171729	M:2	4	C:T	8494934	AH15625	AH15633_combine	13	171729
156	5	d7_d8	ref|NC_001145|:277628	M:2	4	G:T	8600833	AH15625	AH15633_combine	13	277628
156	5	d7_d8	ref|NC_001145|:335148	M:2	4	C:T	8658353	AH15625	AH15633_combine	13	335148
156	5	d7_d8	ref|NC_001145|:611176	M:2	4	A:G	8934381	AH15625	AH15633_combine	13	611176
156	5	d7_d8	ref|NC_001145|:784993	M:2	4	A:C	9108198	AH15625	AH15633_combine	13	784993
156	5	d7_d8	ref|NC_001147|:1074328	M:2	4	A:T	11106297	AH15625	AH15633_combine	15	1074328
156	5	d7_d8	ref|NC_001147|:282350	M:2	4	T:C	10314319	AH15625	AH15633_combine	15	282350
156	5	d7_d8	ref|NC_001147|:282836	M:2	4	T:C	10314805	AH15625	AH15633_combine	15	282836
156	5	d7_d8	ref|NC_001147|:352132	M:2	4	G:A	10384101	AH15625	AH15633_combine	15	352132
156	5	d7_d8	ref|NC_001147|:515965	M:2	4	C:A	10547934	AH15625	AH15633_combine	15	515965
156	5	d7_d8	ref|NC_001147|:568887	M:2	4	G:A	10600856	AH15625	AH15633_combine	15	568887
156	5	d7_d8	ref|NC_001147|:775245	M:2	4	G:A	10807214	AH15625	AH15633_combine	15	775245
156	5	d7_d8	ref|NC_001147|:791778	M:2	4	G:A	10823747	AH15625	AH15633_combine	15	791778
156	5	d7_d8	ref|NC_001147|:940343	M:2	4	C:A	10972312	AH15625	AH15633_combine	15	940343
156	5	d7_d8	ref|NC_001148|:141629	M:2	4	C:T	11264889	AH15625	AH15633_combine	16	141629
156	5	d7_d8	ref|NC_001148|:241686	M:2	4	C:T	11364946	AH15625	AH15633_combine	16	241686
156	5	d7_d8	ref|NC_001148|:399443	M:2	4	A:C	11522703	AH15625	AH15633_combine	16	399443
156	5	d7_d8	ref|NC_001148|:410669	M:2	4	T:A	11533929	AH15625	AH15633_combine	16	410669
156	5	d7_d8	ref|NC_001148|:450490	M:2	4	T:A	11573750	AH15625	AH15633_combine	16	450490
156	5	d7_d8	ref|NC_001148|:497016	M:2	4	C:T	11620276	AH15625	AH15633_combine	16	497016
156	5	d7_d8	ref|NC_001148|:530548	M:2	4	G:T	11653808	AH15625	AH15633_combine	16	530548
156	5	d7_d8	ref|NC_001148|:545391	M:2	4	C:T	11668651	AH15625	AH15633_combine	16	545391
156	5	d7_d8	ref|NC_001148|:55152	M:2	4	A:G	11178412	AH15625	AH15633_combine	16	55152
156	5	d7_d8	ref|NC_001148|:583601	M:2	4	T:A	11706861	AH15625	AH15633_combine	16	583601
156	5	d7_d8	ref|NC_001148|:681897	M:2	4	A:C	11805157	AH15625	AH15633_combine	16	681897
156	5	d7_d8	ref|NC_001148|:746277	M:2	4	C:T	11869537	AH15625	AH15633_combine	16	746277
156	5	d7_d8	ref|NC_001148|:759049	M:2	4	T:A	11882309	AH15625	AH15633_combine	16	759049
156	5	d7_d8	ref|NC_001148|:763157	M:2	4	G:T	11886417	AH15625	AH15633_combine	16	763157
156	5	d7_d8	ref|NC_001148|:777059	M:2	4	G:T	11900319	AH15625	AH15633_combine	16	777059
156	5	d7_d8	ref|NC_001148|:865754	M:2	4	A:G	11989014	AH15625	AH15633_combine	16	865754
156	5	gd5-1_ggd5-1	ref|NC_001133|:108761	D:2	4	G:T	108761	AH15618	AH15620	1	108761
156	5	gd5-1_ggd5-1	ref|NC_001134|:601584	D:2	4	T:C	831802	AH15618	AH15620	2	601584
156	5	gd5-1_ggd5-1	ref|NC_001134|:97669	D:2	4	G:A	327887	AH15618	AH15620	2	97669
156	5	gd5-1_ggd5-1	ref|NC_001135|:94254	D:2	4	G:A	1137656	AH15618	AH15620	3	94254
156	5	gd5-1_ggd5-1	ref|NC_001136|:1306045	D:2	4	G:A	2666067	AH15618	AH15620	4	1306045
156	5	gd5-1_ggd5-1	ref|NC_001136|:1486907	D:2	4	C:A	2846929	AH15618	AH15620	4	1486907
156	5	gd5-1_ggd5-1	ref|NC_001136|:172965	D:2	4	T:C	1532987	AH15618	AH15620	4	172965
156	5	gd5-1_ggd5-1	ref|NC_001136|:659915	D:2	4	C:A	2019937	AH15618	AH15620	4	659915
156	5	gd5-1_ggd5-1	ref|NC_001136|:936919	D:2	4	G:A	2296941	AH15618	AH15620	4	936919
156	5	gd5-1_ggd5-1	ref|NC_001137|:101561	D:2	4	C:T	2993516	AH15618	AH15620	5	101561
156	5	gd5-1_ggd5-1	ref|NC_001137|:259988	D:2	4	G:A	3151943	AH15618	AH15620	5	259988
156	5	gd5-1_ggd5-1	ref|NC_001137|:319011	D:2	4	C:A	3210966	AH15618	AH15620	5	319011
156	5	gd5-1_ggd5-1	ref|NC_001137|:480792	D:2	4	T:C	3372747	AH15618	AH15620	5	480792
156	5	gd5-1_ggd5-1	ref|NC_001138|:157209	D:2	4	A:G	3626038	AH15618	AH15620	6	157209
156	5	gd5-1_ggd5-1	ref|NC_001138|:19835	D:2	4	T:C	3488664	AH15618	AH15620	6	19835
156	5	gd5-1_ggd5-1	ref|NC_001139|:230348	D:2	4	G:A	3969338	AH15618	AH15620	7	230348
156	5	gd5-1_ggd5-1	ref|NC_001139|:236794	D:2	4	T:C	3975784	AH15618	AH15620	7	236794
156	5	gd5-1_ggd5-1	ref|NC_001139|:38991	D:2	4	C:T	3777981	AH15618	AH15620	7	38991
156	5	gd5-1_ggd5-1	ref|NC_001139|:584634	D:2	4	T:G	4323624	AH15618	AH15620	7	584634
156	5	gd5-1_ggd5-1	ref|NC_001140|:126718	D:2	4	A:C	4956648	AH15618	AH15620	8	126718
156	5	gd5-1_ggd5-1	ref|NC_001140|:21336	D:2	4	C:T	4851266	AH15618	AH15620	8	21336
156	5	gd5-1_ggd5-1	ref|NC_001140|:424114	D:2	4	G:A	5254044	AH15618	AH15620	8	424114
156	5	gd5-1_ggd5-1	ref|NC_001140|:434755	D:2	4	G:A	5264685	AH15618	AH15620	8	434755
156	5	gd5-1_ggd5-1	ref|NC_001142|:234138	D:2	4	G:A	6066599	AH15618	AH15620	10	234138
156	5	gd5-1_ggd5-1	ref|NC_001142|:484638	D:2	4	A:T	6317099	AH15618	AH15620	10	484638
156	5	gd5-1_ggd5-1	ref|NC_001142|:567576	D:2	4	G:A	6400037	AH15618	AH15620	10	567576
156	5	gd5-1_ggd5-1	ref|NC_001142|:708347	D:2	4	C:A	6540808	AH15618	AH15620	10	708347
156	5	gd5-1_ggd5-1	ref|NC_001142|:727624	D:2	4	G:A	6560085	AH15618	AH15620	10	727624
156	5	gd5-1_ggd5-1	ref|NC_001142|:89948	D:2	4	T:C	5922409	AH15618	AH15620	10	89948
156	5	gd5-1_ggd5-1	ref|NC_001143|:116727	D:2	4	G:A	6694939	AH15618	AH15620	11	116727
156	5	gd5-1_ggd5-1	ref|NC_001143|:547383	D:2	4	T:C	7125595	AH15618	AH15620	11	547383
156	5	gd5-1_ggd5-1	ref|NC_001143|:72646	D:2	4	A:T	6650858	AH15618	AH15620	11	72646
156	5	gd5-1_ggd5-1	ref|NC_001145|:190699	D:2	4	G:A	8513904	AH15618	AH15620	13	190699
156	5	gd5-1_ggd5-1	ref|NC_001145|:289177	D:2	4	G:A	8612382	AH15618	AH15620	13	289177
156	5	gd5-1_ggd5-1	ref|NC_001145|:439490	D:2	4	G:A	8762695	AH15618	AH15620	13	439490
156	5	gd5-1_ggd5-1	ref|NC_001145|:541958	D:2	4	C:A	8865163	AH15618	AH15620	13	541958
156	5	gd5-1_ggd5-1	ref|NC_001145|:559282	D:2	4	T:C	8882487	AH15618	AH15620	13	559282
156	5	gd5-1_ggd5-1	ref|NC_001145|:859394	D:2	4	G:A	9182599	AH15618	AH15620	13	859394
156	5	gd5-1_ggd5-1	ref|NC_001147|:220986	D:2	4	C:T	10252955	AH15618	AH15620	15	220986
156	5	gd5-1_ggd5-1	ref|NC_001147|:225717	D:2	4	C:T	10257686	AH15618	AH15620	15	225717
156	5	gd5-1_ggd5-1	ref|NC_001147|:489285	D:2	4	G:T	10521254	AH15618	AH15620	15	489285
156	5	gd5-1_ggd5-1	ref|NC_001147|:548718	D:2	4	C:T	10580687	AH15618	AH15620	15	548718
156	5	gd5-1_ggd5-1	ref|NC_001147|:648191	D:2	4	C:T	10680160	AH15618	AH15620	15	648191
156	5	gd5-1_ggd5-1	ref|NC_001147|:649047	D:2	4	A:C	10681016	AH15618	AH15620	15	649047
156	5	gd5-1_ggd5-1	ref|NC_001147|:679629	D:2	4	G:A	10711598	AH15618	AH15620	15	679629
156	5	gd5-1_ggd5-1	ref|NC_001147|:899308	D:2	4	A:G	10931277	AH15618	AH15620	15	899308
156	5	gd5-1_ggd5-1	ref|NC_001147|:97166	D:2	4	C:T	10129135	AH15618	AH15620	15	97166
156	5	gd5-1_ggd5-1	ref|NC_001148|:164459	D:2	4	G:A	11287719	AH15618	AH15620	16	164459
156	5	gd5-1_ggd5-1	ref|NC_001148|:294546	D:2	4	G:C	11417806	AH15618	AH15620	16	294546
156	5	gd5-1_ggd5-1	ref|NC_001148|:307023	D:2	4	C:A	11430283	AH15618	AH15620	16	307023
156	5	gd5-1_ggd5-1	ref|NC_001148|:336145	D:2	4	G:A	11459405	AH15618	AH15620	16	336145
156	5	gd5-1_ggd5-1	ref|NC_001148|:422784	D:2	4	T:C	11546044	AH15618	AH15620	16	422784
156	5	gd5-1_ggd5-1	ref|NC_001148|:45470	D:2	4	T:C	11168730	AH15618	AH15620	16	45470
156	5	gd5-1_ggd5-1	ref|NC_001148|:602998	D:2	4	A:T	11726258	AH15618	AH15620	16	602998
156	5	gd5-1_ggd5-1	ref|NC_001148|:642435	D:2	4	G:A	11765695	AH15618	AH15620	16	642435
156	5	gd5-1_ggd5-1	ref|NC_001148|:662520	D:2	4	T:G	11785780	AH15618	AH15620	16	662520
156	5	gd5-1_ggd5-1	ref|NC_001148|:85443	D:2	4	G:A	11208703	AH15618	AH15620	16	85443
156	5	gd5-1_ggd5-1	ref|NC_001148|:99111	D:2	4	T:G	11222371	AH15618	AH15620	16	99111
156	6	d6_gd6-2	ref|NC_001133|:114553	D:1	5	C:T	114553	AH15621	AH15623	1	114553
156	6	d6_gd6-2	ref|NC_001133|:137967	D:1	5	A:G	137967	AH15621	AH15623	1	137967
156	6	d6_gd6-2	ref|NC_001135|:282075	D:1	5	T:C	1325477	AH15621	AH15623	3	282075
156	6	d6_gd6-2	ref|NC_001136|:1026609	D:1	5	T:C	2386631	AH15621	AH15623	4	1026609
156	6	d6_gd6-2	ref|NC_001136|:1066743	D:1	5	C:A	2426765	AH15621	AH15623	4	1066743
156	6	d6_gd6-2	ref|NC_001136|:1169561	D:1	5	T:C	2529583	AH15621	AH15623	4	1169561
156	6	d6_gd6-2	ref|NC_001136|:1185778	D:1	5	C:A	2545800	AH15621	AH15623	4	1185778
156	6	d6_gd6-2	ref|NC_001136|:1466927	D:1	5	G:A	2826949	AH15621	AH15623	4	1466927
156	6	d6_gd6-2	ref|NC_001136|:163191	D:1	5	T:G	1523213	AH15621	AH15623	4	163191
156	6	d6_gd6-2	ref|NC_001136|:235831	D:1	5	G:A	1595853	AH15621	AH15623	4	235831
156	6	d6_gd6-2	ref|NC_001136|:256132	D:1	5	G:A	1616154	AH15621	AH15623	4	256132
156	6	d6_gd6-2	ref|NC_001136|:358011	D:1	5	C:A	1718033	AH15621	AH15623	4	358011
156	6	d6_gd6-2	ref|NC_001136|:596104	D:1	5	T:G	1956126	AH15621	AH15623	4	596104
156	6	d6_gd6-2	ref|NC_001136|:809393	D:1	5	G:A	2169415	AH15621	AH15623	4	809393
156	6	d6_gd6-2	ref|NC_001136|:811968	D:1	5	G:A	2171990	AH15621	AH15623	4	811968
156	6	d6_gd6-2	ref|NC_001137|:36215	D:1	5	C:T	2928170	AH15621	AH15623	5	36215
156	6	d6_gd6-2	ref|NC_001137|:50060	D:1	5	T:A	2942015	AH15621	AH15623	5	50060
156	6	d6_gd6-2	ref|NC_001140|:125666	D:1	5	A:G	4955596	AH15621	AH15623	8	125666
156	6	d6_gd6-2	ref|NC_001140|:275849	D:1	5	C:T	5105779	AH15621	AH15623	8	275849
156	6	d6_gd6-2	ref|NC_001140|:292731	D:1	5	C:T	5122661	AH15621	AH15623	8	292731
156	6	d6_gd6-2	ref|NC_001140|:294883	D:1	5	C:T	5124813	AH15621	AH15623	8	294883
156	6	d6_gd6-2	ref|NC_001140|:480927	D:1	5	G:T	5310857	AH15621	AH15623	8	480927
156	6	d6_gd6-2	ref|NC_001140|:55148	D:1	5	A:C	4885078	AH15621	AH15623	8	55148
156	6	d6_gd6-2	ref|NC_001140|:58754	D:1	5	A:C	4888684	AH15621	AH15623	8	58754
156	6	d6_gd6-2	ref|NC_001141|:133791	D:1	5	A:G	5526364	AH15621	AH15623	9	133791
156	6	d6_gd6-2	ref|NC_001141|:32293	D:1	5	A:G	5424866	AH15621	AH15623	9	32293
156	6	d6_gd6-2	ref|NC_001141|:327008	D:1	5	T:C	5719581	AH15621	AH15623	9	327008
156	6	d6_gd6-2	ref|NC_001141|:403985	D:1	5	C:T	5796558	AH15621	AH15623	9	403985
156	6	d6_gd6-2	ref|NC_001142|:129035	D:1	5	T:A	5961496	AH15621	AH15623	10	129035
156	6	d6_gd6-2	ref|NC_001142|:226764	D:1	5	A:G	6059225	AH15621	AH15623	10	226764
156	6	d6_gd6-2	ref|NC_001142|:287663	D:1	5	G:T	6120124	AH15621	AH15623	10	287663
156	6	d6_gd6-2	ref|NC_001142|:683587	D:1	5	G:A	6516048	AH15621	AH15623	10	683587
156	6	d6_gd6-2	ref|NC_001144|:306985	D:1	5	G:A	7552013	AH15621	AH15623	12	306985
156	6	d6_gd6-2	ref|NC_001144|:384921	D:1	5	G:A	7629949	AH15621	AH15623	12	384921
156	6	d6_gd6-2	ref|NC_001144|:390423	D:1	5	C:A	7635451	AH15621	AH15623	12	390423
156	6	d6_gd6-2	ref|NC_001144|:830427	D:1	5	G:A	8075455	AH15621	AH15623	12	830427
156	6	d6_gd6-2	ref|NC_001144|:931295	D:1	5	T:C	8176323	AH15621	AH15623	12	931295
156	6	d6_gd6-2	ref|NC_001146|:559760	D:1	5	C:T	9807396	AH15621	AH15623	14	559760
156	6	d6_gd6-2	ref|NC_001147|:193838	D:1	5	C:A	10225807	AH15621	AH15623	15	193838
156	6	d6_gd6-2	ref|NC_001147|:352339	D:1	5	C:A	10384308	AH15621	AH15623	15	352339
156	6	d6_gd6-2	ref|NC_001147|:495593	D:1	5	G:A	10527562	AH15621	AH15623	15	495593
156	6	d6_gd6-2	ref|NC_001147|:50651	D:1	5	C:A	10082620	AH15621	AH15623	15	50651
156	6	d6_gd6-2	ref|NC_001147|:618514	D:1	5	T:C	10650483	AH15621	AH15623	15	618514
156	6	d6_gd6-2	ref|NC_001147|:703010	D:1	5	C:A	10734979	AH15621	AH15623	15	703010
156	6	d6_gd6-2	ref|NC_001147|:927302	D:1	5	G:A	10959271	AH15621	AH15623	15	927302
156	6	d6_gd6-2	ref|NC_001147|:935839	D:1	5	G:A	10967808	AH15621	AH15623	15	935839
156	6	d6_gd6-2	ref|NC_001148|:189126	D:1	5	A:C	11312386	AH15621	AH15623	16	189126
156	6	d6_gd6-2	ref|NC_001148|:196073	D:1	5	A:G	11319333	AH15621	AH15623	16	196073
156	6	d6_gd6-2	ref|NC_001148|:243839	D:1	5	A:G	11367099	AH15621	AH15623	16	243839
156	6	d6_gd6-2	ref|NC_001148|:249032	D:1	5	C:T	11372292	AH15621	AH15623	16	249032
156	6	d6_gd6-2	ref|NC_001148|:29462	D:1	5	C:T	11152722	AH15621	AH15623	16	29462
156	6	d6_gd6-2	ref|NC_001148|:29513	D:1	5	A:G	11152773	AH15621	AH15623	16	29513
156	6	d6_gd6-2	ref|NC_001148|:450247	D:1	5	G:T	11573507	AH15621	AH15623	16	450247
156	6	d6_gd6-2	ref|NC_001148|:488758	D:1	5	G:T	11612018	AH15621	AH15623	16	488758
156	6	d6_gd6-2	ref|NC_001148|:502263	D:1	5	T:A	11625523	AH15621	AH15623	16	502263
156	6	d6_gd6-2	ref|NC_001148|:752873	D:1	5	C:T	11876133	AH15621	AH15623	16	752873
156	6	d7_gd7-1	ref|NC_001133|:199834	M:1	5	G:A	199834	AH15625	AH15626	1	199834
156	6	d7_gd7-1	ref|NC_001133|:83593	M:1	5	C:A	83593	AH15625	AH15626	1	83593
156	6	d7_gd7-1	ref|NC_001134|:165480	M:1	5	C:T	395698	AH15625	AH15626	2	165480
156	6	d7_gd7-1	ref|NC_001134|:585569	M:1	5	C:T	815787	AH15625	AH15626	2	585569
156	6	d7_gd7-1	ref|NC_001134|:752870	M:1	5	C:T	983088	AH15625	AH15626	2	752870
156	6	d7_gd7-1	ref|NC_001136|:1137890	M:1	5	T:C	2497912	AH15625	AH15626	4	1137890
156	6	d7_gd7-1	ref|NC_001136|:1239448	M:1	5	T:A	2599470	AH15625	AH15626	4	1239448
156	6	d7_gd7-1	ref|NC_001136|:1248373	M:1	5	T:C	2608395	AH15625	AH15626	4	1248373
156	6	d7_gd7-1	ref|NC_001136|:1254697	M:1	5	A:G	2614719	AH15625	AH15626	4	1254697
156	6	d7_gd7-1	ref|NC_001136|:1283432	M:1	5	C:T	2643454	AH15625	AH15626	4	1283432
156	6	d7_gd7-1	ref|NC_001136|:1335881	M:1	5	A:G	2695903	AH15625	AH15626	4	1335881
156	6	d7_gd7-1	ref|NC_001136|:1443042	M:1	5	C:T	2803064	AH15625	AH15626	4	1443042
156	6	d7_gd7-1	ref|NC_001136|:1523348	M:1	5	G:A	2883370	AH15625	AH15626	4	1523348
156	6	d7_gd7-1	ref|NC_001136|:185356	M:1	5	A:G	1545378	AH15625	AH15626	4	185356
156	6	d7_gd7-1	ref|NC_001136|:301159	M:1	5	G:T	1661181	AH15625	AH15626	4	301159
156	6	d7_gd7-1	ref|NC_001136|:392821	M:1	5	C:T	1752843	AH15625	AH15626	4	392821
156	6	d7_gd7-1	ref|NC_001136|:395563	M:1	5	T:C	1755585	AH15625	AH15626	4	395563
156	6	d7_gd7-1	ref|NC_001136|:422631	M:1	5	A:G	1782653	AH15625	AH15626	4	422631
156	6	d7_gd7-1	ref|NC_001136|:447428	M:1	5	G:T	1807450	AH15625	AH15626	4	447428
156	6	d7_gd7-1	ref|NC_001136|:552252	M:1	5	C:T	1912274	AH15625	AH15626	4	552252
156	6	d7_gd7-1	ref|NC_001136|:628463	M:1	5	C:T	1988485	AH15625	AH15626	4	628463
156	6	d7_gd7-1	ref|NC_001136|:692576	M:1	5	A:G	2052598	AH15625	AH15626	4	692576
156	6	d7_gd7-1	ref|NC_001136|:800507	M:1	5	A:G	2160529	AH15625	AH15626	4	800507
156	6	d7_gd7-1	ref|NC_001137|:101217	M:1	5	T:C	2993172	AH15625	AH15626	5	101217
156	6	d7_gd7-1	ref|NC_001137|:111541	M:1	5	T:C	3003496	AH15625	AH15626	5	111541
156	6	d7_gd7-1	ref|NC_001137|:376122	M:1	5	G:A	3268077	AH15625	AH15626	5	376122
156	6	d7_gd7-1	ref|NC_001139|:1061473	M:1	5	A:G	4800463	AH15625	AH15626	7	1061473
156	6	d7_gd7-1	ref|NC_001139|:255913	M:1	5	A:C	3994903	AH15625	AH15626	7	255913
156	6	d7_gd7-1	ref|NC_001139|:413510	M:1	5	A:G	4152500	AH15625	AH15626	7	413510
156	6	d7_gd7-1	ref|NC_001139|:455484	M:1	5	T:C	4194474	AH15625	AH15626	7	455484
156	6	d7_gd7-1	ref|NC_001139|:557717	M:1	5	A:G	4296707	AH15625	AH15626	7	557717
156	6	d7_gd7-1	ref|NC_001139|:606489	M:1	5	C:T	4345479	AH15625	AH15626	7	606489
156	6	d7_gd7-1	ref|NC_001139|:635811	M:1	5	C:T	4374801	AH15625	AH15626	7	635811
156	6	d7_gd7-1	ref|NC_001139|:757517	M:1	5	C:T	4496507	AH15625	AH15626	7	757517
156	6	d7_gd7-1	ref|NC_001140|:305534	M:1	5	C:A	5135464	AH15625	AH15626	8	305534
156	6	d7_gd7-1	ref|NC_001141|:120179	M:1	5	C:A	5512752	AH15625	AH15626	9	120179
156	6	d7_gd7-1	ref|NC_001141|:124657	M:1	5	G:A	5517230	AH15625	AH15626	9	124657
156	6	d7_gd7-1	ref|NC_001141|:202921	M:1	5	G:A	5595494	AH15625	AH15626	9	202921
156	6	d7_gd7-1	ref|NC_001141|:257509	M:1	5	C:T	5650082	AH15625	AH15626	9	257509
156	6	d7_gd7-1	ref|NC_001141|:368455	M:1	5	T:G	5761028	AH15625	AH15626	9	368455
156	6	d7_gd7-1	ref|NC_001141|:379099	M:1	5	C:A	5771672	AH15625	AH15626	9	379099
156	6	d7_gd7-1	ref|NC_001142|:174030	M:1	5	T:C	6006491	AH15625	AH15626	10	174030
156	6	d7_gd7-1	ref|NC_001142|:405978	M:1	5	C:T	6238439	AH15625	AH15626	10	405978
156	6	d7_gd7-1	ref|NC_001142|:426314	M:1	5	G:A	6258775	AH15625	AH15626	10	426314
156	6	d7_gd7-1	ref|NC_001142|:532506	M:1	5	A:G	6364967	AH15625	AH15626	10	532506
156	6	d7_gd7-1	ref|NC_001142|:674935	M:1	5	A:G	6507396	AH15625	AH15626	10	674935
156	6	d7_gd7-1	ref|NC_001142|:699225	M:1	5	C:A	6531686	AH15625	AH15626	10	699225
156	6	d7_gd7-1	ref|NC_001143|:158027	M:1	5	T:G	6736239	AH15625	AH15626	11	158027
156	6	d7_gd7-1	ref|NC_001144|:1007139	M:1	5	G:T	8252167	AH15625	AH15626	12	1007139
156	6	d7_gd7-1	ref|NC_001144|:1029172	M:1	5	A:G	8274200	AH15625	AH15626	12	1029172
156	6	d7_gd7-1	ref|NC_001144|:1042451	M:1	5	G:T	8287479	AH15625	AH15626	12	1042451
156	6	d7_gd7-1	ref|NC_001144|:401916	M:1	5	G:A	7646944	AH15625	AH15626	12	401916
156	6	d7_gd7-1	ref|NC_001144|:404624	M:1	5	C:T	7649652	AH15625	AH15626	12	404624
156	6	d7_gd7-1	ref|NC_001144|:771263	M:1	5	C:A	8016291	AH15625	AH15626	12	771263
156	6	d7_gd7-1	ref|NC_001144|:786368	M:1	5	A:G	8031396	AH15625	AH15626	12	786368
156	6	d7_gd7-1	ref|NC_001144|:876822	M:1	5	C:T	8121850	AH15625	AH15626	12	876822
156	6	d7_gd7-1	ref|NC_001145|:164553	M:1	5	A:T	8487758	AH15625	AH15626	13	164553
156	6	d7_gd7-1	ref|NC_001145|:269531	M:1	5	C:T	8592736	AH15625	AH15626	13	269531
156	6	d7_gd7-1	ref|NC_001145|:369669	M:1	5	G:T	8692874	AH15625	AH15626	13	369669
156	6	d7_gd7-1	ref|NC_001145|:467600	M:1	5	A:C	8790805	AH15625	AH15626	13	467600
156	6	d7_gd7-1	ref|NC_001145|:505658	M:1	5	C:T	8828863	AH15625	AH15626	13	505658
156	6	d7_gd7-1	ref|NC_001145|:507914	M:1	5	A:G	8831119	AH15625	AH15626	13	507914
156	6	d7_gd7-1	ref|NC_001145|:743250	M:1	5	C:T	9066455	AH15625	AH15626	13	743250
156	6	d7_gd7-1	ref|NC_001145|:778422	M:1	5	G:T	9101627	AH15625	AH15626	13	778422
156	6	d7_gd7-1	ref|NC_001146|:111995	M:1	5	A:T	9359631	AH15625	AH15626	14	111995
156	6	d7_gd7-1	ref|NC_001146|:419388	M:1	5	G:T	9667024	AH15625	AH15626	14	419388
156	6	d7_gd7-1	ref|NC_001146|:457989	M:1	5	G:A	9705625	AH15625	AH15626	14	457989
156	6	d7_gd7-1	ref|NC_001146|:472374	M:1	5	T:C	9720010	AH15625	AH15626	14	472374
156	6	d7_gd7-1	ref|NC_001148|:260807	M:1	5	G:A	11384067	AH15625	AH15626	16	260807
156	6	d7_gd7-1	ref|NC_001148|:315260	M:1	5	A:G	11438520	AH15625	AH15626	16	315260
156	6	d7_gd7-1	ref|NC_001148|:492807	M:1	5	C:T	11616067	AH15625	AH15626	16	492807
156	6	d7_gd7-1	ref|NC_001148|:588353	M:1	5	T:C	11711613	AH15625	AH15626	16	588353
156	6	d7_gd7-1	ref|NC_001148|:589813	M:1	5	G:A	11713073	AH15625	AH15626	16	589813
156	6	d7_gd7-1	ref|NC_001148|:705265	M:1	5	G:A	11828525	AH15625	AH15626	16	705265
156	6	d7_gd7-1	ref|NC_001148|:73450	M:1	5	G:A	11196710	AH15625	AH15626	16	73450
156	6	d7_gd7-1	ref|NC_001148|:780169	M:1	5	T:C	11903429	AH15625	AH15626	16	780169
156	6	d7_gd7-1	ref|NC_001148|:877788	M:1	5	G:A	12001048	AH15625	AH15626	16	877788
156	6	d7_gd7-1	ref|NC_001148|:883299	M:1	5	G:A	12006559	AH15625	AH15626	16	883299
156	6	d7_gd7-1	ref|NC_001148|:933864	M:1	5	G:A	12057124	AH15625	AH15626	16	933864
156	6	d8_d9	ref|NC_001134|:187966	M:2	5	C:G	418184	AH15633_combine	AH15629	2	187966
156	6	d8_d9	ref|NC_001135|:27107	M:2	5	C:T	1070509	AH15633_combine	AH15629	3	27107
156	6	d8_d9	ref|NC_001135|:6234	M:2	5	C:T	1049636	AH15633_combine	AH15629	3	6234
156	6	d8_d9	ref|NC_001135|:73519	M:2	5	C:T	1116921	AH15633_combine	AH15629	3	73519
156	6	d8_d9	ref|NC_001135|:98866	M:2	5	C:T	1142268	AH15633_combine	AH15629	3	98866
156	6	d8_d9	ref|NC_001137|:212046	M:2	5	T:C	3104001	AH15633_combine	AH15629	5	212046
156	6	d8_d9	ref|NC_001137|:411509	M:2	5	T:C	3303464	AH15633_combine	AH15629	5	411509
156	6	d8_d9	ref|NC_001138|:219987	M:2	5	G:A	3688816	AH15633_combine	AH15629	6	219987
156	6	d8_d9	ref|NC_001138|:227665	M:2	5	G:A	3696494	AH15633_combine	AH15629	6	227665
156	6	d8_d9	ref|NC_001138|:255338	M:2	5	G:A	3724167	AH15633_combine	AH15629	6	255338
156	6	d8_d9	ref|NC_001138|:262342	M:2	5	T:C	3731171	AH15633_combine	AH15629	6	262342
156	6	d8_d9	ref|NC_001138|:263969	M:2	5	T:C	3732798	AH15633_combine	AH15629	6	263969
156	6	d8_d9	ref|NC_001139|:473308	M:2	5	A:C	4212298	AH15633_combine	AH15629	7	473308
156	6	d8_d9	ref|NC_001139|:699772	M:2	5	C:T	4438762	AH15633_combine	AH15629	7	699772
156	6	d8_d9	ref|NC_001139|:880723	M:2	5	G:A	4619713	AH15633_combine	AH15629	7	880723
156	6	d8_d9	ref|NC_001139|:998152	M:2	5	A:G	4737142	AH15633_combine	AH15629	7	998152
156	6	d8_d9	ref|NC_001140|:153610	M:2	5	A:G	4983540	AH15633_combine	AH15629	8	153610
156	6	d8_d9	ref|NC_001140|:162537	M:2	5	C:A	4992467	AH15633_combine	AH15629	8	162537
156	6	d8_d9	ref|NC_001140|:508281	M:2	5	C:T	5338211	AH15633_combine	AH15629	8	508281
156	6	d8_d9	ref|NC_001141|:143425	M:2	5	G:A	5535998	AH15633_combine	AH15629	9	143425
156	6	d8_d9	ref|NC_001141|:184351	M:2	5	C:T	5576924	AH15633_combine	AH15629	9	184351
156	6	d8_d9	ref|NC_001143|:144597	M:2	5	A:C	6722809	AH15633_combine	AH15629	11	144597
156	6	d8_d9	ref|NC_001143|:505962	M:2	5	G:T	7084174	AH15633_combine	AH15629	11	505962
156	6	d8_d9	ref|NC_001143|:608517	M:2	5	C:T	7186729	AH15633_combine	AH15629	11	608517
156	6	d8_d9	ref|NC_001144|:425627	M:2	5	A:T	7670655	AH15633_combine	AH15629	12	425627
156	6	d8_d9	ref|NC_001144|:440851	M:2	5	G:A	7685879	AH15633_combine	AH15629	12	440851
156	6	d8_d9	ref|NC_001145|:159368	M:2	5	C:A	8482573	AH15633_combine	AH15629	13	159368
156	6	d8_d9	ref|NC_001145|:215431	M:2	5	C:T	8538636	AH15633_combine	AH15629	13	215431
156	6	d8_d9	ref|NC_001145|:638531	M:2	5	T:C	8961736	AH15633_combine	AH15629	13	638531
156	6	d8_d9	ref|NC_001145|:658483	M:2	5	C:A	8981688	AH15633_combine	AH15629	13	658483
156	6	d8_d9	ref|NC_001145|:841561	M:2	5	T:G	9164766	AH15633_combine	AH15629	13	841561
156	6	d8_d9	ref|NC_001145|:914154	M:2	5	C:A	9237359	AH15633_combine	AH15629	13	914154
156	6	d8_d9	ref|NC_001146|:362826	M:2	5	G:A	9610462	AH15633_combine	AH15629	14	362826
156	6	d8_d9	ref|NC_001146|:470710	M:2	5	C:A	9718346	AH15633_combine	AH15629	14	470710
156	6	d8_d9	ref|NC_001146|:551856	M:2	5	C:T	9799492	AH15633_combine	AH15629	14	551856
156	6	d8_d9	ref|NC_001147|:205799	M:2	5	C:T	10237768	AH15633_combine	AH15629	15	205799
156	6	d8_d9	ref|NC_001147|:282527	M:2	5	G:A	10314496	AH15633_combine	AH15629	15	282527
156	6	d8_d9	ref|NC_001147|:325512	M:2	5	C:T	10357481	AH15633_combine	AH15629	15	325512
156	6	d8_d9	ref|NC_001147|:432100	M:2	5	A:C	10464069	AH15633_combine	AH15629	15	432100
156	6	d8_d9	ref|NC_001147|:491759	M:2	5	T:C	10523728	AH15633_combine	AH15629	15	491759
156	6	d8_d9	ref|NC_001147|:614726	M:2	5	T:G	10646695	AH15633_combine	AH15629	15	614726
156	6	d8_d9	ref|NC_001147|:62939	M:2	5	C:T	10094908	AH15633_combine	AH15629	15	62939
156	6	d8_d9	ref|NC_001147|:638468	M:2	5	C:T	10670437	AH15633_combine	AH15629	15	638468
156	6	d8_d9	ref|NC_001147|:658619	M:2	5	C:A	10690588	AH15633_combine	AH15629	15	658619
156	6	d8_d9	ref|NC_001147|:674205	M:2	5	A:G	10706174	AH15633_combine	AH15629	15	674205
156	6	d8_d9	ref|NC_001147|:738179	M:2	5	A:G	10770148	AH15633_combine	AH15629	15	738179
156	6	d8_d9	ref|NC_001147|:826986	M:2	5	T:A	10858955	AH15633_combine	AH15629	15	826986
156	6	d8_d9	ref|NC_001147|:852626	M:2	5	G:T	10884595	AH15633_combine	AH15629	15	852626
156	6	d8_d9	ref|NC_001137|:5793	M:2	5	A:G	2897748	AH15633_combine	AH15629	5	5793
156	6	gd6-1_ggd6-1	ref|NC_001133|:152171	D:2	5	G:A	152171	AH15622	AH15624	1	152171
156	6	gd6-1_ggd6-1	ref|NC_001133|:179315	D:2	5	C:A	179315	AH15622	AH15624	1	179315
156	6	gd6-1_ggd6-1	ref|NC_001134|:275032	D:2	5	T:C	505250	AH15622	AH15624	2	275032
156	6	gd6-1_ggd6-1	ref|NC_001134|:445388	D:2	5	G:A	675606	AH15622	AH15624	2	445388
156	6	gd6-1_ggd6-1	ref|NC_001134|:504630	D:2	5	T:C	734848	AH15622	AH15624	2	504630
156	6	gd6-1_ggd6-1	ref|NC_001134|:676888	D:2	5	G:A	907106	AH15622	AH15624	2	676888
156	6	gd6-1_ggd6-1	ref|NC_001134|:706320	D:2	5	G:A	936538	AH15622	AH15624	2	706320
156	6	gd6-1_ggd6-1	ref|NC_001134|:70951	D:2	5	C:A	301169	AH15622	AH15624	2	70951
156	6	gd6-1_ggd6-1	ref|NC_001134|:766469	D:2	5	A:T	996687	AH15622	AH15624	2	766469
156	6	gd6-1_ggd6-1	ref|NC_001134|:89644	D:2	5	C:A	319862	AH15622	AH15624	2	89644
156	6	gd6-1_ggd6-1	ref|NC_001135|:241112	D:2	5	C:T	1284514	AH15622	AH15624	3	241112
156	6	gd6-1_ggd6-1	ref|NC_001135|:270943	D:2	5	G:A	1314345	AH15622	AH15624	3	270943
156	6	gd6-1_ggd6-1	ref|NC_001135|:283435	D:2	5	G:A	1326837	AH15622	AH15624	3	283435
156	6	gd6-1_ggd6-1	ref|NC_001136|:1031698	D:2	5	G:A	2391720	AH15622	AH15624	4	1031698
156	6	gd6-1_ggd6-1	ref|NC_001136|:720546	D:2	5	G:A	2080568	AH15622	AH15624	4	720546
156	6	gd6-1_ggd6-1	ref|NC_001137|:348879	D:2	5	A:G	3240834	AH15622	AH15624	5	348879
156	6	gd6-1_ggd6-1	ref|NC_001137|:391920	D:2	5	T:C	3283875	AH15622	AH15624	5	391920
156	6	gd6-1_ggd6-1	ref|NC_001137|:40040	D:2	5	G:T	2931995	AH15622	AH15624	5	40040
156	6	gd6-1_ggd6-1	ref|NC_001137|:92638	D:2	5	C:T	2984593	AH15622	AH15624	5	92638
156	6	gd6-1_ggd6-1	ref|NC_001139|:18003	D:2	5	C:A	3756993	AH15622	AH15624	7	18003
156	6	gd6-1_ggd6-1	ref|NC_001139|:364996	D:2	5	A:G	4103986	AH15622	AH15624	7	364996
156	6	gd6-1_ggd6-1	ref|NC_001139|:430515	D:2	5	T:C	4169505	AH15622	AH15624	7	430515
156	6	gd6-1_ggd6-1	ref|NC_001139|:453073	D:2	5	T:C	4192063	AH15622	AH15624	7	453073
156	6	gd6-1_ggd6-1	ref|NC_001139|:660571	D:2	5	T:C	4399561	AH15622	AH15624	7	660571
156	6	gd6-1_ggd6-1	ref|NC_001139|:663587	D:2	5	G:A	4402577	AH15622	AH15624	7	663587
156	6	gd6-1_ggd6-1	ref|NC_001139|:668299	D:2	5	T:C	4407289	AH15622	AH15624	7	668299
156	6	gd6-1_ggd6-1	ref|NC_001139|:736488	D:2	5	G:A	4475478	AH15622	AH15624	7	736488
156	6	gd6-1_ggd6-1	ref|NC_001139|:741039	D:2	5	G:A	4480029	AH15622	AH15624	7	741039
156	6	gd6-1_ggd6-1	ref|NC_001139|:90625	D:2	5	G:A	3829615	AH15622	AH15624	7	90625
156	6	gd6-1_ggd6-1	ref|NC_001139|:909451	D:2	5	A:G	4648441	AH15622	AH15624	7	909451
156	6	gd6-1_ggd6-1	ref|NC_001139|:917376	D:2	5	T:C	4656366	AH15622	AH15624	7	917376
156	6	gd6-1_ggd6-1	ref|NC_001139|:988170	D:2	5	A:T	4727160	AH15622	AH15624	7	988170
156	6	gd6-1_ggd6-1	ref|NC_001141|:212503	D:2	5	G:T	5605076	AH15622	AH15624	9	212503
156	6	gd6-1_ggd6-1	ref|NC_001141|:72854	D:2	5	G:T	5465427	AH15622	AH15624	9	72854
156	6	gd6-1_ggd6-1	ref|NC_001141|:92162	D:2	5	A:G	5484735	AH15622	AH15624	9	92162
156	6	gd6-1_ggd6-1	ref|NC_001142|:425493	D:2	5	T:C	6257954	AH15622	AH15624	10	425493
156	6	gd6-1_ggd6-1	ref|NC_001142|:709042	D:2	5	G:A	6541503	AH15622	AH15624	10	709042
156	6	gd6-1_ggd6-1	ref|NC_001142|:73304	D:2	5	G:A	5905765	AH15622	AH15624	10	73304
156	6	gd6-1_ggd6-1	ref|NC_001143|:279572	D:2	5	G:A	6857784	AH15622	AH15624	11	279572
156	6	gd6-1_ggd6-1	ref|NC_001143|:290210	D:2	5	G:T	6868422	AH15622	AH15624	11	290210
156	6	gd6-1_ggd6-1	ref|NC_001143|:360953	D:2	5	T:C	6939165	AH15622	AH15624	11	360953
156	6	gd6-1_ggd6-1	ref|NC_001143|:382216	D:2	5	C:T	6960428	AH15622	AH15624	11	382216
156	6	gd6-1_ggd6-1	ref|NC_001144|:228530	D:2	5	C:T	7473558	AH15622	AH15624	12	228530
156	6	gd6-1_ggd6-1	ref|NC_001144|:359719	D:2	5	A:G	7604747	AH15622	AH15624	12	359719
156	6	gd6-1_ggd6-1	ref|NC_001144|:498944	D:2	5	A:G	7743972	AH15622	AH15624	12	498944
156	6	gd6-1_ggd6-1	ref|NC_001144|:601002	D:2	5	G:T	7846030	AH15622	AH15624	12	601002
156	6	gd6-1_ggd6-1	ref|NC_001144|:704249	D:2	5	G:T	7949277	AH15622	AH15624	12	704249
156	6	gd6-1_ggd6-1	ref|NC_001144|:709298	D:2	5	C:T	7954326	AH15622	AH15624	12	709298
156	6	gd6-1_ggd6-1	ref|NC_001144|:7107	D:2	5	G:T	7252135	AH15622	AH15624	12	7107
156	6	gd6-1_ggd6-1	ref|NC_001144|:74881	D:2	5	C:T	7319909	AH15622	AH15624	12	74881
156	6	gd6-1_ggd6-1	ref|NC_001144|:776735	D:2	5	C:T	8021763	AH15622	AH15624	12	776735
156	6	gd6-1_ggd6-1	ref|NC_001144|:789819	D:2	5	G:A	8034847	AH15622	AH15624	12	789819
156	6	gd6-1_ggd6-1	ref|NC_001144|:910777	D:2	5	G:T	8155805	AH15622	AH15624	12	910777
156	6	gd6-1_ggd6-1	ref|NC_001144|:912502	D:2	5	T:C	8157530	AH15622	AH15624	12	912502
156	6	gd6-1_ggd6-1	ref|NC_001144|:994165	D:2	5	A:G	8239193	AH15622	AH15624	12	994165
156	6	gd6-1_ggd6-1	ref|NC_001145|:103615	D:2	5	T:C	8426820	AH15622	AH15624	13	103615
156	6	gd6-1_ggd6-1	ref|NC_001145|:130268	D:2	5	A:G	8453473	AH15622	AH15624	13	130268
156	6	gd6-1_ggd6-1	ref|NC_001145|:137927	D:2	5	C:A	8461132	AH15622	AH15624	13	137927
156	6	gd6-1_ggd6-1	ref|NC_001145|:139386	D:2	5	T:C	8462591	AH15622	AH15624	13	139386
156	6	gd6-1_ggd6-1	ref|NC_001145|:212081	D:2	5	A:T	8535286	AH15622	AH15624	13	212081
156	6	gd6-1_ggd6-1	ref|NC_001145|:223942	D:2	5	A:G	8547147	AH15622	AH15624	13	223942
156	6	gd6-1_ggd6-1	ref|NC_001145|:22530	D:2	5	A:C	8345735	AH15622	AH15624	13	22530
156	6	gd6-1_ggd6-1	ref|NC_001145|:278307	D:2	5	C:T	8601512	AH15622	AH15624	13	278307
156	6	gd6-1_ggd6-1	ref|NC_001145|:437636	D:2	5	T:G	8760841	AH15622	AH15624	13	437636
156	6	gd6-1_ggd6-1	ref|NC_001145|:591301	D:2	5	G:A	8914506	AH15622	AH15624	13	591301
156	6	gd6-1_ggd6-1	ref|NC_001145|:651796	D:2	5	C:A	8975001	AH15622	AH15624	13	651796
156	6	gd6-1_ggd6-1	ref|NC_001145|:696942	D:2	5	T:C	9020147	AH15622	AH15624	13	696942
156	6	gd6-1_ggd6-1	ref|NC_001145|:792893	D:2	5	A:G	9116098	AH15622	AH15624	13	792893
156	6	gd6-1_ggd6-1	ref|NC_001145|:863134	D:2	5	C:A	9186339	AH15622	AH15624	13	863134
156	6	gd6-1_ggd6-1	ref|NC_001145|:93518	D:2	5	A:G	8416723	AH15622	AH15624	13	93518
156	6	gd6-1_ggd6-1	ref|NC_001145|:95464	D:2	5	A:G	8418669	AH15622	AH15624	13	95464
156	6	gd6-1_ggd6-1	ref|NC_001146|:247082	D:2	5	C:T	9494718	AH15622	AH15624	14	247082
156	6	gd6-1_ggd6-1	ref|NC_001146|:248256	D:2	5	A:G	9495892	AH15622	AH15624	14	248256
156	6	gd6-1_ggd6-1	ref|NC_001146|:257431	D:2	5	A:T	9505067	AH15622	AH15624	14	257431
156	6	gd6-1_ggd6-1	ref|NC_001146|:32716	D:2	5	C:T	9280352	AH15622	AH15624	14	32716
156	6	gd6-1_ggd6-1	ref|NC_001146|:401331	D:2	5	A:G	9648967	AH15622	AH15624	14	401331
156	6	gd6-1_ggd6-1	ref|NC_001146|:488376	D:2	5	A:G	9736012	AH15622	AH15624	14	488376
156	6	gd6-1_ggd6-1	ref|NC_001146|:597271	D:2	5	T:A	9844907	AH15622	AH15624	14	597271
156	6	gd6-1_ggd6-1	ref|NC_001146|:719878	D:2	5	A:G	9967514	AH15622	AH15624	14	719878
156	6	gd6-1_ggd6-1	ref|NC_001147|:1021708	D:2	5	T:A	11053677	AH15622	AH15624	15	1021708
156	6	gd6-1_ggd6-1	ref|NC_001147|:216761	D:2	5	C:T	10248730	AH15622	AH15624	15	216761
156	6	gd6-1_ggd6-1	ref|NC_001147|:328644	D:2	5	A:C	10360613	AH15622	AH15624	15	328644
156	6	gd6-1_ggd6-1	ref|NC_001147|:34103	D:2	5	C:T	10066072	AH15622	AH15624	15	34103
156	6	gd6-1_ggd6-1	ref|NC_001147|:456387	D:2	5	C:T	10488356	AH15622	AH15624	15	456387
156	6	gd6-1_ggd6-1	ref|NC_001147|:515058	D:2	5	A:G	10547027	AH15622	AH15624	15	515058
156	6	gd6-1_ggd6-1	ref|NC_001147|:636760	D:2	5	A:G	10668729	AH15622	AH15624	15	636760
156	6	gd6-1_ggd6-1	ref|NC_001147|:655079	D:2	5	G:T	10687048	AH15622	AH15624	15	655079
156	6	gd6-1_ggd6-1	ref|NC_001147|:727192	D:2	5	A:T	10759161	AH15622	AH15624	15	727192
156	6	gd6-1_ggd6-1	ref|NC_001147|:871492	D:2	5	T:C	10903461	AH15622	AH15624	15	871492
156	6	gd6-1_ggd6-1	ref|NC_001147|:891701	D:2	5	C:T	10923670	AH15622	AH15624	15	891701
156	6	gd6-1_ggd6-1	ref|NC_001148|:374965	D:2	5	C:T	11498225	AH15622	AH15624	16	374965
156	6	gd6-1_ggd6-1	ref|NC_001148|:631419	D:2	5	A:G	11754679	AH15622	AH15624	16	631419
156	6	gd6-1_ggd6-1	ref|NC_001148|:668437	D:2	5	C:T	11791697	AH15622	AH15624	16	668437
156	6	gd6-1_ggd6-1	ref|NC_001148|:740623	D:2	5	C:T	11863883	AH15622	AH15624	16	740623
156	7	d7_gd7-2	ref|NC_001133|:924	D:1	6	G:T	924	AH15625	AH15627	1	924
156	7	d7_gd7-2	ref|NC_001134|:113427	D:1	6	T:G	343645	AH15625	AH15627	2	113427
156	7	d7_gd7-2	ref|NC_001134|:277928	D:1	6	G:A	508146	AH15625	AH15627	2	277928
156	7	d7_gd7-2	ref|NC_001134|:28491	D:1	6	T:C	258709	AH15625	AH15627	2	28491
156	7	d7_gd7-2	ref|NC_001134|:293528	D:1	6	T:G	523746	AH15625	AH15627	2	293528
156	7	d7_gd7-2	ref|NC_001134|:431204	D:1	6	G:A	661422	AH15625	AH15627	2	431204
156	7	d7_gd7-2	ref|NC_001134|:546858	D:1	6	C:T	777076	AH15625	AH15627	2	546858
156	7	d7_gd7-2	ref|NC_001134|:606565	D:1	6	C:T	836783	AH15625	AH15627	2	606565
156	7	d7_gd7-2	ref|NC_001134|:673685	D:1	6	A:G	903903	AH15625	AH15627	2	673685
156	7	d7_gd7-2	ref|NC_001134|:735188	D:1	6	T:G	965406	AH15625	AH15627	2	735188
156	7	d7_gd7-2	ref|NC_001134|:77735	D:1	6	G:A	307953	AH15625	AH15627	2	77735
156	7	d7_gd7-2	ref|NC_001134|:84033	D:1	6	G:A	314251	AH15625	AH15627	2	84033
156	7	d7_gd7-2	ref|NC_001135|:100371	D:1	6	G:T	1143773	AH15625	AH15627	3	100371
156	7	d7_gd7-2	ref|NC_001135|:36837	D:1	6	A:G	1080239	AH15625	AH15627	3	36837
156	7	d7_gd7-2	ref|NC_001136|:1038964	D:1	6	G:A	2398986	AH15625	AH15627	4	1038964
156	7	d7_gd7-2	ref|NC_001136|:1326798	D:1	6	C:A	2686820	AH15625	AH15627	4	1326798
156	7	d7_gd7-2	ref|NC_001136|:1394937	D:1	6	G:A	2754959	AH15625	AH15627	4	1394937
156	7	d7_gd7-2	ref|NC_001136|:1499314	D:1	6	T:G	2859336	AH15625	AH15627	4	1499314
156	7	d7_gd7-2	ref|NC_001136|:1503522	D:1	6	T:C	2863544	AH15625	AH15627	4	1503522
156	7	d7_gd7-2	ref|NC_001136|:173083	D:1	6	T:C	1533105	AH15625	AH15627	4	173083
156	7	d7_gd7-2	ref|NC_001136|:490171	D:1	6	G:A	1850193	AH15625	AH15627	4	490171
156	7	d7_gd7-2	ref|NC_001136|:55614	D:1	6	G:A	1415636	AH15625	AH15627	4	55614
156	7	d7_gd7-2	ref|NC_001136|:767633	D:1	6	T:G	2127655	AH15625	AH15627	4	767633
156	7	d7_gd7-2	ref|NC_001137|:179976	D:1	6	G:A	3071931	AH15625	AH15627	5	179976
156	7	d7_gd7-2	ref|NC_001137|:190955	D:1	6	A:G	3082910	AH15625	AH15627	5	190955
156	7	d7_gd7-2	ref|NC_001137|:349086	D:1	6	A:G	3241041	AH15625	AH15627	5	349086
156	7	d7_gd7-2	ref|NC_001137|:373802	D:1	6	T:C	3265757	AH15625	AH15627	5	373802
156	7	d7_gd7-2	ref|NC_001137|:514424	D:1	6	T:C	3406379	AH15625	AH15627	5	514424
156	7	d7_gd7-2	ref|NC_001137|:84474	D:1	6	G:T	2976429	AH15625	AH15627	5	84474
156	7	d7_gd7-2	ref|NC_001139|:226686	D:1	6	G:A	3965676	AH15625	AH15627	7	226686
156	7	d7_gd7-2	ref|NC_001139|:253428	D:1	6	A:G	3992418	AH15625	AH15627	7	253428
156	7	d7_gd7-2	ref|NC_001139|:282105	D:1	6	C:T	4021095	AH15625	AH15627	7	282105
156	7	d7_gd7-2	ref|NC_001139|:300787	D:1	6	T:C	4039777	AH15625	AH15627	7	300787
156	7	d7_gd7-2	ref|NC_001139|:301470	D:1	6	T:C	4040460	AH15625	AH15627	7	301470
156	7	d7_gd7-2	ref|NC_001139|:331935	D:1	6	C:A	4070925	AH15625	AH15627	7	331935
156	7	d7_gd7-2	ref|NC_001139|:353150	D:1	6	C:A	4092140	AH15625	AH15627	7	353150
156	7	d7_gd7-2	ref|NC_001139|:509651	D:1	6	G:A	4248641	AH15625	AH15627	7	509651
156	7	d7_gd7-2	ref|NC_001139|:577219	D:1	6	T:G	4316209	AH15625	AH15627	7	577219
156	7	d7_gd7-2	ref|NC_001139|:587521	D:1	6	G:A	4326511	AH15625	AH15627	7	587521
156	7	d7_gd7-2	ref|NC_001139|:604594	D:1	6	G:A	4343584	AH15625	AH15627	7	604594
156	7	d7_gd7-2	ref|NC_001139|:624887	D:1	6	A:G	4363877	AH15625	AH15627	7	624887
156	7	d7_gd7-2	ref|NC_001141|:286360	D:1	6	A:G	5678933	AH15625	AH15627	9	286360
156	7	d7_gd7-2	ref|NC_001141|:411565	D:1	6	C:T	5804138	AH15625	AH15627	9	411565
156	7	d7_gd7-2	ref|NC_001142|:292885	D:1	6	G:A	6125346	AH15625	AH15627	10	292885
156	7	d7_gd7-2	ref|NC_001142|:551252	D:1	6	T:G	6383713	AH15625	AH15627	10	551252
156	7	d7_gd7-2	ref|NC_001142|:572872	D:1	6	T:G	6405333	AH15625	AH15627	10	572872
156	7	d7_gd7-2	ref|NC_001143|:111696	D:1	6	C:T	6689908	AH15625	AH15627	11	111696
156	7	d7_gd7-2	ref|NC_001143|:267932	D:1	6	A:C	6846144	AH15625	AH15627	11	267932
156	7	d7_gd7-2	ref|NC_001143|:283120	D:1	6	A:C	6861332	AH15625	AH15627	11	283120
156	7	d7_gd7-2	ref|NC_001143|:366599	D:1	6	T:A	6944811	AH15625	AH15627	11	366599
156	7	d7_gd7-2	ref|NC_001143|:569354	D:1	6	G:T	7147566	AH15625	AH15627	11	569354
156	7	d7_gd7-2	ref|NC_001145|:143645	D:1	6	G:A	8466850	AH15625	AH15627	13	143645
156	7	d7_gd7-2	ref|NC_001145|:210876	D:1	6	T:G	8534081	AH15625	AH15627	13	210876
156	7	d7_gd7-2	ref|NC_001145|:271171	D:1	6	C:A	8594376	AH15625	AH15627	13	271171
156	7	d7_gd7-2	ref|NC_001145|:318606	D:1	6	T:G	8641811	AH15625	AH15627	13	318606
156	7	d7_gd7-2	ref|NC_001145|:381104	D:1	6	T:C	8704309	AH15625	AH15627	13	381104
156	7	d7_gd7-2	ref|NC_001145|:545916	D:1	6	G:A	8869121	AH15625	AH15627	13	545916
156	7	d7_gd7-2	ref|NC_001145|:551250	D:1	6	T:A	8874455	AH15625	AH15627	13	551250
156	7	d7_gd7-2	ref|NC_001145|:674845	D:1	6	C:A	8998050	AH15625	AH15627	13	674845
156	7	d7_gd7-2	ref|NC_001145|:687538	D:1	6	C:A	9010743	AH15625	AH15627	13	687538
156	7	d7_gd7-2	ref|NC_001145|:911480	D:1	6	T:C	9234685	AH15625	AH15627	13	911480
156	7	d7_gd7-2	ref|NC_001146|:185070	D:1	6	A:G	9432706	AH15625	AH15627	14	185070
156	7	d7_gd7-2	ref|NC_001146|:247484	D:1	6	G:A	9495120	AH15625	AH15627	14	247484
156	7	d7_gd7-2	ref|NC_001146|:254177	D:1	6	G:A	9501813	AH15625	AH15627	14	254177
156	7	d7_gd7-2	ref|NC_001146|:256025	D:1	6	C:A	9503661	AH15625	AH15627	14	256025
156	7	d7_gd7-2	ref|NC_001146|:259888	D:1	6	G:A	9507524	AH15625	AH15627	14	259888
156	7	d7_gd7-2	ref|NC_001146|:372541	D:1	6	G:A	9620177	AH15625	AH15627	14	372541
156	7	d7_gd7-2	ref|NC_001146|:481963	D:1	6	C:T	9729599	AH15625	AH15627	14	481963
156	7	d7_gd7-2	ref|NC_001146|:482302	D:1	6	G:T	9729938	AH15625	AH15627	14	482302
156	7	d7_gd7-2	ref|NC_001146|:513969	D:1	6	T:C	9761605	AH15625	AH15627	14	513969
156	7	d7_gd7-2	ref|NC_001146|:533928	D:1	6	C:T	9781564	AH15625	AH15627	14	533928
156	7	d7_gd7-2	ref|NC_001146|:569114	D:1	6	T:C	9816750	AH15625	AH15627	14	569114
156	7	d7_gd7-2	ref|NC_001146|:648823	D:1	6	T:C	9896459	AH15625	AH15627	14	648823
156	7	d7_gd7-2	ref|NC_001146|:79753	D:1	6	T:C	9327389	AH15625	AH15627	14	79753
156	7	d7_gd7-2	ref|NC_001147|:258336	D:1	6	C:T	10290305	AH15625	AH15627	15	258336
156	7	d7_gd7-2	ref|NC_001147|:454843	D:1	6	A:G	10486812	AH15625	AH15627	15	454843
156	7	d7_gd7-2	ref|NC_001147|:582327	D:1	6	G:T	10614296	AH15625	AH15627	15	582327
156	7	d7_gd7-2	ref|NC_001147|:585805	D:1	6	C:T	10617774	AH15625	AH15627	15	585805
156	7	d7_gd7-2	ref|NC_001147|:700675	D:1	6	C:T	10732644	AH15625	AH15627	15	700675
156	7	d7_gd7-2	ref|NC_001147|:755399	D:1	6	A:C	10787368	AH15625	AH15627	15	755399
156	7	d7_gd7-2	ref|NC_001147|:817679	D:1	6	G:A	10849648	AH15625	AH15627	15	817679
156	7	d7_gd7-2	ref|NC_001147|:897489	D:1	6	A:C	10929458	AH15625	AH15627	15	897489
156	7	d7_gd7-2	ref|NC_001147|:901314	D:1	6	G:T	10933283	AH15625	AH15627	15	901314
156	7	d7_gd7-2	ref|NC_001148|:115304	D:1	6	A:G	11238564	AH15625	AH15627	16	115304
156	7	d7_gd7-2	ref|NC_001148|:324246	D:1	6	C:T	11447506	AH15625	AH15627	16	324246
156	7	d7_gd7-2	ref|NC_001148|:330110	D:1	6	G:T	11453370	AH15625	AH15627	16	330110
156	7	d7_gd7-2	ref|NC_001148|:35789	D:1	6	A:G	11159049	AH15625	AH15627	16	35789
156	7	d7_gd7-2	ref|NC_001148|:406742	D:1	6	C:T	11530002	AH15625	AH15627	16	406742
156	7	d7_gd7-2	ref|NC_001148|:407364	D:1	6	A:G	11530624	AH15625	AH15627	16	407364
156	7	d7_gd7-2	ref|NC_001148|:486527	D:1	6	G:T	11609787	AH15625	AH15627	16	486527
156	7	d7_gd7-2	ref|NC_001148|:54180	D:1	6	A:G	11177440	AH15625	AH15627	16	54180
156	7	d7_gd7-2	ref|NC_001148|:629141	D:1	6	C:T	11752401	AH15625	AH15627	16	629141
156	7	d7_gd7-2	ref|NC_001148|:763595	D:1	6	A:G	11886855	AH15625	AH15627	16	763595
156	7	d7_gd7-2	ref|NC_001148|:775800	D:1	6	T:A	11899060	AH15625	AH15627	16	775800
156	7	d8_gd8-1	ref|NC_001134|:125007	M:1	6	G:T	355225	AH15633	AH15630	2	125007
156	7	d8_gd8-1	ref|NC_001135|:227571	M:1	6	T:C	1270973	AH15633	AH15630	3	227571
156	7	d8_gd8-1	ref|NC_001135|:48068	M:1	6	T:G	1091470	AH15633	AH15630	3	48068
156	7	d8_gd8-1	ref|NC_001136|:1006458	M:1	6	A:G	2366480	AH15633	AH15630	4	1006458
156	7	d8_gd8-1	ref|NC_001136|:1158312	M:1	6	C:T	2518334	AH15633	AH15630	4	1158312
156	7	d8_gd8-1	ref|NC_001136|:1255894	M:1	6	C:A	2615916	AH15633	AH15630	4	1255894
156	7	d8_gd8-1	ref|NC_001136|:1482439	M:1	6	G:A	2842461	AH15633	AH15630	4	1482439
156	7	d8_gd8-1	ref|NC_001136|:178279	M:1	6	C:T	1538301	AH15633	AH15630	4	178279
156	7	d8_gd8-1	ref|NC_001136|:221129	M:1	6	A:G	1581151	AH15633	AH15630	4	221129
156	7	d8_gd8-1	ref|NC_001136|:32015	M:1	6	C:T	1392037	AH15633	AH15630	4	32015
156	7	d8_gd8-1	ref|NC_001136|:383213	M:1	6	G:T	1743235	AH15633	AH15630	4	383213
156	7	d8_gd8-1	ref|NC_001136|:548231	M:1	6	C:T	1908253	AH15633	AH15630	4	548231
156	7	d8_gd8-1	ref|NC_001136|:838364	M:1	6	A:G	2198386	AH15633	AH15630	4	838364
156	7	d8_gd8-1	ref|NC_001137|:263580	M:1	6	T:A	3155535	AH15633	AH15630	5	263580
156	7	d8_gd8-1	ref|NC_001137|:367193	M:1	6	T:C	3259148	AH15633	AH15630	5	367193
156	7	d8_gd8-1	ref|NC_001137|:540292	M:1	6	A:T	3432247	AH15633	AH15630	5	540292
156	7	d8_gd8-1	ref|NC_001137|:93226	M:1	6	A:G	2985181	AH15633	AH15630	5	93226
156	7	d8_gd8-1	ref|NC_001137|:96931	M:1	6	C:A	2988886	AH15633	AH15630	5	96931
156	7	d8_gd8-1	ref|NC_001138|:14838	M:1	6	C:T	3483667	AH15633	AH15630	6	14838
156	7	d8_gd8-1	ref|NC_001138|:166174	M:1	6	A:C	3635003	AH15633	AH15630	6	166174
156	7	d8_gd8-1	ref|NC_001138|:55740	M:1	6	C:T	3524569	AH15633	AH15630	6	55740
156	7	d8_gd8-1	ref|NC_001138|:60458	M:1	6	C:T	3529287	AH15633	AH15630	6	60458
156	7	d8_gd8-1	ref|NC_001138|:72641	M:1	6	C:T	3541470	AH15633	AH15630	6	72641
156	7	d8_gd8-1	ref|NC_001141|:171483	M:1	6	A:G	5564056	AH15633	AH15630	9	171483
156	7	d8_gd8-1	ref|NC_001144|:113096	M:1	6	A:C	7358124	AH15633	AH15630	12	113096
156	7	d8_gd8-1	ref|NC_001144|:209548	M:1	6	A:G	7454576	AH15633	AH15630	12	209548
156	7	d8_gd8-1	ref|NC_001144|:212216	M:1	6	G:T	7457244	AH15633	AH15630	12	212216
156	7	d8_gd8-1	ref|NC_001144|:349084	M:1	6	A:G	7594112	AH15633	AH15630	12	349084
156	7	d8_gd8-1	ref|NC_001144|:50682	M:1	6	A:G	7295710	AH15633	AH15630	12	50682
156	7	d8_gd8-1	ref|NC_001144|:729249	M:1	6	A:G	7974277	AH15633	AH15630	12	729249
156	7	d8_gd8-1	ref|NC_001144|:736817	M:1	6	A:G	7981845	AH15633	AH15630	12	736817
156	7	d8_gd8-1	ref|NC_001144|:737507	M:1	6	A:G	7982535	AH15633	AH15630	12	737507
156	7	d8_gd8-1	ref|NC_001147|:1048338	M:1	6	C:T	11080307	AH15633	AH15630	15	1048338
156	7	d8_gd8-1	ref|NC_001147|:1058588	M:1	6	T:C	11090557	AH15633	AH15630	15	1058588
156	7	d8_gd8-1	ref|NC_001147|:112878	M:1	6	C:T	10144847	AH15633	AH15630	15	112878
156	7	d8_gd8-1	ref|NC_001147|:294027	M:1	6	C:A	10325996	AH15633	AH15630	15	294027
156	7	d8_gd8-1	ref|NC_001147|:414626	M:1	6	C:T	10446595	AH15633	AH15630	15	414626
156	7	d8_gd8-1	ref|NC_001147|:539893	M:1	6	C:T	10571862	AH15633	AH15630	15	539893
156	7	d8_gd8-1	ref|NC_001147|:666990	M:1	6	C:T	10698959	AH15633	AH15630	15	666990
156	7	d8_gd8-1	ref|NC_001147|:715661	M:1	6	C:T	10747630	AH15633	AH15630	15	715661
156	7	d8_gd8-1	ref|NC_001147|:739037	M:1	6	A:G	10771006	AH15633	AH15630	15	739037
156	7	d8_gd8-1	ref|NC_001147|:821514	M:1	6	A:G	10853483	AH15633	AH15630	15	821514
156	7	d8_gd8-1	ref|NC_001147|:907658	M:1	6	A:C	10939627	AH15633	AH15630	15	907658
156	7	d8_gd8-1	ref|NC_001147|:94913	M:1	6	C:A	10126882	AH15633	AH15630	15	94913
156	7	d8_gd8-1	ref|NC_001147|:962240	M:1	6	G:A	10994209	AH15633	AH15630	15	962240
156	7	d8_gd8-1	ref|NC_001148|:307363	M:1	6	T:C	11430623	AH15633	AH15630	16	307363
156	7	d8_gd8-1	ref|NC_001148|:513878	M:1	6	C:T	11637138	AH15633	AH15630	16	513878
156	7	d9_d10	ref|NC_001133|:203334	M:2	6	C:A	203334	AH15629	AH15637	1	203334
156	7	d9_d10	ref|NC_001133|:227389	M:2	6	G:A	227389	AH15629	AH15637	1	227389
156	7	d9_d10	ref|NC_001134|:230264	M:2	6	A:C	460482	AH15629	AH15637	2	230264
156	7	d9_d10	ref|NC_001134|:37169	M:2	6	G:T	267387	AH15629	AH15637	2	37169
156	7	d9_d10	ref|NC_001134|:39459	M:2	6	T:A	269677	AH15629	AH15637	2	39459
156	7	d9_d10	ref|NC_001134|:567986	M:2	6	T:C	798204	AH15629	AH15637	2	567986
156	7	d9_d10	ref|NC_001134|:632306	M:2	6	T:G	862524	AH15629	AH15637	2	632306
156	7	d9_d10	ref|NC_001134|:709159	M:2	6	G:A	939377	AH15629	AH15637	2	709159
156	7	d9_d10	ref|NC_001134|:780647	M:2	6	G:A	1010865	AH15629	AH15637	2	780647
156	7	d9_d10	ref|NC_001134|:781779	M:2	6	G:A	1011997	AH15629	AH15637	2	781779
156	7	d9_d10	ref|NC_001135|:172755	M:2	6	T:G	1216157	AH15629	AH15637	3	172755
156	7	d9_d10	ref|NC_001135|:239112	M:2	6	G:A	1282514	AH15629	AH15637	3	239112
156	7	d9_d10	ref|NC_001135|:246100	M:2	6	C:A	1289502	AH15629	AH15637	3	246100
156	7	d9_d10	ref|NC_001135|:281005	M:2	6	T:C	1324407	AH15629	AH15637	3	281005
156	7	d9_d10	ref|NC_001136|:1145327	M:2	6	A:G	2505349	AH15629	AH15637	4	1145327
156	7	d9_d10	ref|NC_001136|:1156628	M:2	6	A:G	2516650	AH15629	AH15637	4	1156628
156	7	d9_d10	ref|NC_001136|:1337300	M:2	6	A:G	2697322	AH15629	AH15637	4	1337300
156	7	d9_d10	ref|NC_001136|:151848	M:2	6	C:T	1511870	AH15629	AH15637	4	151848
156	7	d9_d10	ref|NC_001136|:309146	M:2	6	C:T	1669168	AH15629	AH15637	4	309146
156	7	d9_d10	ref|NC_001136|:453548	M:2	6	A:G	1813570	AH15629	AH15637	4	453548
156	7	d9_d10	ref|NC_001136|:680524	M:2	6	G:T	2040546	AH15629	AH15637	4	680524
156	7	d9_d10	ref|NC_001136|:783654	M:2	6	C:T	2143676	AH15629	AH15637	4	783654
156	7	d9_d10	ref|NC_001136|:822712	M:2	6	A:G	2182734	AH15629	AH15637	4	822712
156	7	d9_d10	ref|NC_001136|:824604	M:2	6	C:T	2184626	AH15629	AH15637	4	824604
156	7	d9_d10	ref|NC_001136|:858564	M:2	6	G:T	2218586	AH15629	AH15637	4	858564
156	7	d9_d10	ref|NC_001136|:88236	M:2	6	C:T	1448258	AH15629	AH15637	4	88236
156	7	d9_d10	ref|NC_001139|:1003499	M:2	6	T:C	4742489	AH15629	AH15637	7	1003499
156	7	d9_d10	ref|NC_001139|:1069261	M:2	6	G:T	4808251	AH15629	AH15637	7	1069261
156	7	d9_d10	ref|NC_001139|:232553	M:2	6	G:A	3971543	AH15629	AH15637	7	232553
156	7	d9_d10	ref|NC_001139|:276502	M:2	6	A:C	4015492	AH15629	AH15637	7	276502
156	7	d9_d10	ref|NC_001139|:30887	M:2	6	G:T	3769877	AH15629	AH15637	7	30887
156	7	d9_d10	ref|NC_001139|:309367	M:2	6	T:C	4048357	AH15629	AH15637	7	309367
156	7	d9_d10	ref|NC_001139|:399761	M:2	6	A:G	4138751	AH15629	AH15637	7	399761
156	7	d9_d10	ref|NC_001139|:399761	M:2	6	A:G	4138751	AH15629	AH15637	7	399761
156	7	d9_d10	ref|NC_001139|:55794	M:2	6	C:T	3794784	AH15629	AH15637	7	55794
156	7	d9_d10	ref|NC_001139|:6013	M:2	6	T:A	3745003	AH15629	AH15637	7	6013
156	7	d9_d10	ref|NC_001139|:61975	M:2	6	A:G	3800965	AH15629	AH15637	7	61975
156	7	d9_d10	ref|NC_001139|:621802	M:2	6	C:A	4360792	AH15629	AH15637	7	621802
156	7	d9_d10	ref|NC_001139|:6554	M:2	6	C:T	3745544	AH15629	AH15637	7	6554
156	7	d9_d10	ref|NC_001139|:658111	M:2	6	T:C	4397101	AH15629	AH15637	7	658111
156	7	d9_d10	ref|NC_001139|:785680	M:2	6	T:A	4524670	AH15629	AH15637	7	785680
156	7	d9_d10	ref|NC_001139|:835702	M:2	6	C:A	4574692	AH15629	AH15637	7	835702
156	7	d9_d10	ref|NC_001139|:856057	M:2	6	A:T	4595047	AH15629	AH15637	7	856057
156	7	d9_d10	ref|NC_001139|:921916	M:2	6	C:A	4660906	AH15629	AH15637	7	921916
156	7	d9_d10	ref|NC_001139|:965528	M:2	6	T:C	4704518	AH15629	AH15637	7	965528
156	7	d9_d10	ref|NC_001140|:103656	M:2	6	A:C	4933586	AH15629	AH15637	8	103656
156	7	d9_d10	ref|NC_001140|:333643	M:2	6	T:C	5163573	AH15629	AH15637	8	333643
156	7	d9_d10	ref|NC_001140|:348664	M:2	6	C:T	5178594	AH15629	AH15637	8	348664
156	7	d9_d10	ref|NC_001140|:351719	M:2	6	G:T	5181649	AH15629	AH15637	8	351719
156	7	d9_d10	ref|NC_001140|:386439	M:2	6	C:T	5216369	AH15629	AH15637	8	386439
156	7	d9_d10	ref|NC_001140|:85235	M:2	6	A:C	4915165	AH15629	AH15637	8	85235
156	7	d9_d10	ref|NC_001140|:97839	M:2	6	G:A	4927769	AH15629	AH15637	8	97839
156	7	d9_d10	ref|NC_001142|:131404	M:2	6	G:T	5963865	AH15629	AH15637	10	131404
156	7	d9_d10	ref|NC_001142|:204821	M:2	6	T:C	6037282	AH15629	AH15637	10	204821
156	7	d9_d10	ref|NC_001142|:272024	M:2	6	C:T	6104485	AH15629	AH15637	10	272024
156	7	d9_d10	ref|NC_001142|:368300	M:2	6	A:C	6200761	AH15629	AH15637	10	368300
156	7	d9_d10	ref|NC_001142|:430538	M:2	6	G:A	6262999	AH15629	AH15637	10	430538
156	7	d9_d10	ref|NC_001142|:543844	M:2	6	G:A	6376305	AH15629	AH15637	10	543844
156	7	d9_d10	ref|NC_001142|:550546	M:2	6	T:G	6383007	AH15629	AH15637	10	550546
156	7	d9_d10	ref|NC_001142|:610047	M:2	6	C:T	6442508	AH15629	AH15637	10	610047
156	7	d9_d10	ref|NC_001142|:619658	M:2	6	T:G	6452119	AH15629	AH15637	10	619658
156	7	d9_d10	ref|NC_001142|:703058	M:2	6	C:T	6535519	AH15629	AH15637	10	703058
156	7	d9_d10	ref|NC_001142|:71038	M:2	6	T:G	5903499	AH15629	AH15637	10	71038
156	7	d9_d10	ref|NC_001143|:419123	M:2	6	C:T	6997335	AH15629	AH15637	11	419123
156	7	d9_d10	ref|NC_001143|:522997	M:2	6	C:T	7101209	AH15629	AH15637	11	522997
156	7	d9_d10	ref|NC_001143|:547856	M:2	6	T:C	7126068	AH15629	AH15637	11	547856
156	7	d9_d10	ref|NC_001143|:547856	M:2	6	T:C	7126068	AH15629	AH15637	11	547856
156	7	d9_d10	ref|NC_001143|:653029	M:2	6	T:A	7231241	AH15629	AH15637	11	653029
156	7	d9_d10	ref|NC_001143|:93271	M:2	6	T:C	6671483	AH15629	AH15637	11	93271
156	7	d9_d10	ref|NC_001144|:1000866	M:2	6	G:T	8245894	AH15629	AH15637	12	1000866
156	7	d9_d10	ref|NC_001144|:1005769	M:2	6	A:G	8250797	AH15629	AH15637	12	1005769
156	7	d9_d10	ref|NC_001144|:1019090	M:2	6	A:G	8264118	AH15629	AH15637	12	1019090
156	7	d9_d10	ref|NC_001144|:342408	M:2	6	C:T	7587436	AH15629	AH15637	12	342408
156	7	d9_d10	ref|NC_001144|:404119	M:2	6	C:T	7649147	AH15629	AH15637	12	404119
156	7	d9_d10	ref|NC_001144|:571421	M:2	6	C:T	7816449	AH15629	AH15637	12	571421
156	7	d9_d10	ref|NC_001144|:590479	M:2	6	A:C	7835507	AH15629	AH15637	12	590479
156	7	d9_d10	ref|NC_001144|:727869	M:2	6	C:T	7972897	AH15629	AH15637	12	727869
156	7	d9_d10	ref|NC_001144|:992317	M:2	6	A:C	8237345	AH15629	AH15637	12	992317
156	7	d9_d10	ref|NC_001145|:225494	M:2	6	G:A	8548699	AH15629	AH15637	13	225494
156	7	d9_d10	ref|NC_001145|:226173	M:2	6	A:G	8549378	AH15629	AH15637	13	226173
156	7	d9_d10	ref|NC_001145|:30929	M:2	6	A:G	8354134	AH15629	AH15637	13	30929
156	7	d9_d10	ref|NC_001145|:369917	M:2	6	C:T	8693122	AH15629	AH15637	13	369917
156	7	d9_d10	ref|NC_001145|:535561	M:2	6	A:C	8858766	AH15629	AH15637	13	535561
156	7	d9_d10	ref|NC_001145|:590970	M:2	6	T:C	8914175	AH15629	AH15637	13	590970
156	7	d9_d10	ref|NC_001145|:734819	M:2	6	G:T	9058024	AH15629	AH15637	13	734819
156	7	d9_d10	ref|NC_001145|:861054	M:2	6	G:T	9184259	AH15629	AH15637	13	861054
156	7	d9_d10	ref|NC_001146|:23224	M:2	6	A:G	9270860	AH15629	AH15637	14	23224
156	7	d9_d10	ref|NC_001146|:268061	M:2	6	G:T	9515697	AH15629	AH15637	14	268061
156	7	d9_d10	ref|NC_001146|:275014	M:2	6	G:T	9522650	AH15629	AH15637	14	275014
156	7	d9_d10	ref|NC_001146|:470229	M:2	6	G:A	9717865	AH15629	AH15637	14	470229
156	7	d9_d10	ref|NC_001146|:491756	M:2	6	G:A	9739392	AH15629	AH15637	14	491756
156	7	d9_d10	ref|NC_001146|:529683	M:2	6	A:G	9777319	AH15629	AH15637	14	529683
156	7	d9_d10	ref|NC_001146|:588617	M:2	6	T:A	9836253	AH15629	AH15637	14	588617
156	7	d9_d10	ref|NC_001146|:588617	M:2	6	T:A	9836253	AH15629	AH15637	14	588617
156	7	d9_d10	ref|NC_001148|:116896	M:2	6	C:T	11240156	AH15629	AH15637	16	116896
156	7	d9_d10	ref|NC_001148|:179436	M:2	6	G:A	11302696	AH15629	AH15637	16	179436
156	7	d9_d10	ref|NC_001148|:189911	M:2	6	T:A	11313171	AH15629	AH15637	16	189911
156	7	d9_d10	ref|NC_001148|:718769	M:2	6	A:T	11842029	AH15629	AH15637	16	718769
156	7	d9_d10	ref|NC_001148|:799336	M:2	6	T:G	11922596	AH15629	AH15637	16	799336
156	7	gd7-1_ggd7-1	ref|NC_001133|:98979	D:2	6	G:T	98979	AH15626	AH15628	1	98979
156	7	gd7-1_ggd7-1	ref|NC_001135|:104734	D:2	6	C:T	1148136	AH15626	AH15628	3	104734
156	7	gd7-1_ggd7-1	ref|NC_001135|:191092	D:2	6	G:T	1234494	AH15626	AH15628	3	191092
156	7	gd7-1_ggd7-1	ref|NC_001135|:197622	D:2	6	T:C	1241024	AH15626	AH15628	3	197622
156	7	gd7-1_ggd7-1	ref|NC_001135|:224636	D:2	6	T:C	1268038	AH15626	AH15628	3	224636
156	7	gd7-1_ggd7-1	ref|NC_001135|:289588	D:2	6	A:G	1332990	AH15626	AH15628	3	289588
156	7	gd7-1_ggd7-1	ref|NC_001135|:30043	D:2	6	A:C	1073445	AH15626	AH15628	3	30043
156	7	gd7-1_ggd7-1	ref|NC_001136|:1251564	D:2	6	G:A	2611586	AH15626	AH15628	4	1251564
156	7	gd7-1_ggd7-1	ref|NC_001136|:1257267	D:2	6	G:A	2617289	AH15626	AH15628	4	1257267
156	7	gd7-1_ggd7-1	ref|NC_001136|:1261579	D:2	6	T:C	2621601	AH15626	AH15628	4	1261579
156	7	gd7-1_ggd7-1	ref|NC_001136|:1277649	D:2	6	C:T	2637671	AH15626	AH15628	4	1277649
156	7	gd7-1_ggd7-1	ref|NC_001136|:1353246	D:2	6	G:T	2713268	AH15626	AH15628	4	1353246
156	7	gd7-1_ggd7-1	ref|NC_001136|:1386462	D:2	6	G:A	2746484	AH15626	AH15628	4	1386462
156	7	gd7-1_ggd7-1	ref|NC_001136|:1421527	D:2	6	G:A	2781549	AH15626	AH15628	4	1421527
156	7	gd7-1_ggd7-1	ref|NC_001136|:1469568	D:2	6	G:C	2829590	AH15626	AH15628	4	1469568
156	7	gd7-1_ggd7-1	ref|NC_001136|:1499501	D:2	6	T:C	2859523	AH15626	AH15628	4	1499501
156	7	gd7-1_ggd7-1	ref|NC_001136|:165246	D:2	6	T:C	1525268	AH15626	AH15628	4	165246
156	7	gd7-1_ggd7-1	ref|NC_001136|:176512	D:2	6	T:C	1536534	AH15626	AH15628	4	176512
156	7	gd7-1_ggd7-1	ref|NC_001136|:321930	D:2	6	C:T	1681952	AH15626	AH15628	4	321930
156	7	gd7-1_ggd7-1	ref|NC_001136|:348258	D:2	6	T:C	1708280	AH15626	AH15628	4	348258
156	7	gd7-1_ggd7-1	ref|NC_001136|:658874	D:2	6	T:C	2018896	AH15626	AH15628	4	658874
156	7	gd7-1_ggd7-1	ref|NC_001136|:66709	D:2	6	G:A	1426731	AH15626	AH15628	4	66709
156	7	gd7-1_ggd7-1	ref|NC_001136|:768962	D:2	6	T:G	2128984	AH15626	AH15628	4	768962
156	7	gd7-1_ggd7-1	ref|NC_001136|:849205	D:2	6	T:C	2209227	AH15626	AH15628	4	849205
156	7	gd7-1_ggd7-1	ref|NC_001136|:878197	D:2	6	T:G	2238219	AH15626	AH15628	4	878197
156	7	gd7-1_ggd7-1	ref|NC_001138|:211502	D:2	6	T:C	3680331	AH15626	AH15628	6	211502
156	7	gd7-1_ggd7-1	ref|NC_001138|:38597	D:2	6	G:A	3507426	AH15626	AH15628	6	38597
156	7	gd7-1_ggd7-1	ref|NC_001139|:561167	D:2	6	A:G	4300157	AH15626	AH15628	7	561167
156	7	gd7-1_ggd7-1	ref|NC_001139|:886147	D:2	6	C:T	4625137	AH15626	AH15628	7	886147
156	7	gd7-1_ggd7-1	ref|NC_001140|:283920	D:2	6	C:T	5113850	AH15626	AH15628	8	283920
156	7	gd7-1_ggd7-1	ref|NC_001140|:303397	D:2	6	G:A	5133327	AH15626	AH15628	8	303397
156	7	gd7-1_ggd7-1	ref|NC_001140|:363681	D:2	6	C:T	5193611	AH15626	AH15628	8	363681
156	7	gd7-1_ggd7-1	ref|NC_001140|:374417	D:2	6	A:C	5204347	AH15626	AH15628	8	374417
156	7	gd7-1_ggd7-1	ref|NC_001140|:450454	D:2	6	G:A	5280384	AH15626	AH15628	8	450454
156	7	gd7-1_ggd7-1	ref|NC_001140|:464828	D:2	6	G:A	5294758	AH15626	AH15628	8	464828
156	7	gd7-1_ggd7-1	ref|NC_001140|:488359	D:2	6	A:G	5318289	AH15626	AH15628	8	488359
156	7	gd7-1_ggd7-1	ref|NC_001140|:81462	D:2	6	T:A	4911392	AH15626	AH15628	8	81462
156	7	gd7-1_ggd7-1	ref|NC_001142|:223296	D:2	6	C:T	6055757	AH15626	AH15628	10	223296
156	7	gd7-1_ggd7-1	ref|NC_001142|:514934	D:2	6	C:T	6347395	AH15626	AH15628	10	514934
156	7	gd7-1_ggd7-1	ref|NC_001142|:545697	D:2	6	T:C	6378158	AH15626	AH15628	10	545697
156	7	gd7-1_ggd7-1	ref|NC_001142|:646991	D:2	6	T:C	6479452	AH15626	AH15628	10	646991
156	7	gd7-1_ggd7-1	ref|NC_001142|:666643	D:2	6	A:G	6499104	AH15626	AH15628	10	666643
156	7	gd7-1_ggd7-1	ref|NC_001143|:13131	D:2	6	A:G	6591343	AH15626	AH15628	11	13131
156	7	gd7-1_ggd7-1	ref|NC_001143|:137985	D:2	6	G:T	6716197	AH15626	AH15628	11	137985
156	7	gd7-1_ggd7-1	ref|NC_001143|:370383	D:2	6	A:G	6948595	AH15626	AH15628	11	370383
156	7	gd7-1_ggd7-1	ref|NC_001143|:580747	D:2	6	T:A	7158959	AH15626	AH15628	11	580747
156	7	gd7-1_ggd7-1	ref|NC_001143|:611129	D:2	6	T:A	7189341	AH15626	AH15628	11	611129
156	7	gd7-1_ggd7-1	ref|NC_001144|:1014851	D:2	6	G:A	8259879	AH15626	AH15628	12	1014851
156	7	gd7-1_ggd7-1	ref|NC_001144|:158979	D:2	6	G:A	7404007	AH15626	AH15628	12	158979
156	7	gd7-1_ggd7-1	ref|NC_001144|:276548	D:2	6	T:C	7521576	AH15626	AH15628	12	276548
156	7	gd7-1_ggd7-1	ref|NC_001144|:391857	D:2	6	T:G	7636885	AH15626	AH15628	12	391857
156	7	gd7-1_ggd7-1	ref|NC_001144|:527729	D:2	6	G:A	7772757	AH15626	AH15628	12	527729
156	7	gd7-1_ggd7-1	ref|NC_001144|:618854	D:2	6	T:G	7863882	AH15626	AH15628	12	618854
156	7	gd7-1_ggd7-1	ref|NC_001144|:631065	D:2	6	G:A	7876093	AH15626	AH15628	12	631065
156	7	gd7-1_ggd7-1	ref|NC_001144|:747216	D:2	6	G:A	7992244	AH15626	AH15628	12	747216
156	7	gd7-1_ggd7-1	ref|NC_001144|:833199	D:2	6	T:C	8078227	AH15626	AH15628	12	833199
156	7	gd7-1_ggd7-1	ref|NC_001144|:847758	D:2	6	T:G	8092786	AH15626	AH15628	12	847758
156	7	gd7-1_ggd7-1	ref|NC_001144|:893566	D:2	6	A:T	8138594	AH15626	AH15628	12	893566
156	7	gd7-1_ggd7-1	ref|NC_001145|:103583	D:2	6	T:C	8426788	AH15626	AH15628	13	103583
156	7	gd7-1_ggd7-1	ref|NC_001145|:108653	D:2	6	T:C	8431858	AH15626	AH15628	13	108653
156	7	gd7-1_ggd7-1	ref|NC_001145|:194650	D:2	6	G:A	8517855	AH15626	AH15628	13	194650
156	7	gd7-1_ggd7-1	ref|NC_001145|:275616	D:2	6	T:C	8598821	AH15626	AH15628	13	275616
156	7	gd7-1_ggd7-1	ref|NC_001145|:507168	D:2	6	T:C	8830373	AH15626	AH15628	13	507168
156	7	gd7-1_ggd7-1	ref|NC_001145|:567722	D:2	6	T:C	8890927	AH15626	AH15628	13	567722
156	7	gd7-1_ggd7-1	ref|NC_001145|:574852	D:2	6	T:C	8898057	AH15626	AH15628	13	574852
156	7	gd7-1_ggd7-1	ref|NC_001145|:65251	D:2	6	T:C	8388456	AH15626	AH15628	13	65251
156	7	gd7-1_ggd7-1	ref|NC_001145|:677232	D:2	6	T:G	9000437	AH15626	AH15628	13	677232
156	7	gd7-1_ggd7-1	ref|NC_001147|:187783	D:2	6	T:C	10219752	AH15626	AH15628	15	187783
156	7	gd7-1_ggd7-1	ref|NC_001147|:445819	D:2	6	T:G	10477788	AH15626	AH15628	15	445819
156	7	gd7-1_ggd7-1	ref|NC_001147|:450495	D:2	6	C:A	10482464	AH15626	AH15628	15	450495
156	7	gd7-1_ggd7-1	ref|NC_001147|:492688	D:2	6	T:C	10524657	AH15626	AH15628	15	492688
156	7	gd7-1_ggd7-1	ref|NC_001147|:507326	D:2	6	T:A	10539295	AH15626	AH15628	15	507326
156	7	gd7-1_ggd7-1	ref|NC_001147|:534826	D:2	6	G:A	10566795	AH15626	AH15628	15	534826
156	7	gd7-1_ggd7-1	ref|NC_001147|:632264	D:2	6	A:T	10664233	AH15626	AH15628	15	632264
156	7	gd7-1_ggd7-1	ref|NC_001148|:863066	D:2	6	G:A	11986326	AH15626	AH15628	16	863066
156	8	d10_d11	ref|NC_001133|:59286	M:2	7	G:T	59286	AH15637	AH15641	1	59286
156	8	d10_d11	ref|NC_001134|:131921	M:2	7	C:T	362139	AH15637	AH15641	2	131921
156	8	d10_d11	ref|NC_001134|:157308	M:2	7	T:A	387526	AH15637	AH15641	2	157308
156	8	d10_d11	ref|NC_001134|:163509	M:2	7	T:C	393727	AH15637	AH15641	2	163509
156	8	d10_d11	ref|NC_001134|:406794	M:2	7	C:T	637012	AH15637	AH15641	2	406794
156	8	d10_d11	ref|NC_001134|:512959	M:2	7	A:G	743177	AH15637	AH15641	2	512959
156	8	d10_d11	ref|NC_001134|:614776	M:2	7	G:T	844994	AH15637	AH15641	2	614776
156	8	d10_d11	ref|NC_001135|:294227	M:2	7	A:C	1337629	AH15637	AH15641	3	294227
156	8	d10_d11	ref|NC_001136|:1139158	M:2	7	A:G	2499180	AH15637	AH15641	4	1139158
156	8	d10_d11	ref|NC_001136|:1266090	M:2	7	A:G	2626112	AH15637	AH15641	4	1266090
156	8	d10_d11	ref|NC_001136|:310268	M:2	7	C:T	1670290	AH15637	AH15641	4	310268
156	8	d10_d11	ref|NC_001136|:36061	M:2	7	A:G	1396083	AH15637	AH15641	4	36061
156	8	d10_d11	ref|NC_001136|:387475	M:2	7	A:G	1747497	AH15637	AH15641	4	387475
156	8	d10_d11	ref|NC_001136|:992985	M:2	7	A:C	2353007	AH15637	AH15641	4	992985
156	8	d10_d11	ref|NC_001137|:126664	M:2	7	G:T	3018619	AH15637	AH15641	5	126664
156	8	d10_d11	ref|NC_001137|:265208	M:2	7	C:T	3157163	AH15637	AH15641	5	265208
156	8	d10_d11	ref|NC_001137|:397021	M:2	7	G:T	3288976	AH15637	AH15641	5	397021
156	8	d10_d11	ref|NC_001137|:45093	M:2	7	C:T	2937048	AH15637	AH15641	5	45093
156	8	d10_d11	ref|NC_001138|:100015	M:2	7	C:T	3568844	AH15637	AH15641	6	100015
156	8	d10_d11	ref|NC_001138|:109820	M:2	7	T:C	3578649	AH15637	AH15641	6	109820
156	8	d10_d11	ref|NC_001138|:154826	M:2	7	G:T	3623655	AH15637	AH15641	6	154826
156	8	d10_d11	ref|NC_001138|:89842	M:2	7	A:G	3558671	AH15637	AH15641	6	89842
156	8	d10_d11	ref|NC_001140|:168771	M:2	7	C:T	4998701	AH15637	AH15641	8	168771
156	8	d10_d11	ref|NC_001140|:44370	M:2	7	A:G	4874300	AH15637	AH15641	8	44370
156	8	d10_d11	ref|NC_001140|:492717	M:2	7	G:T	5322647	AH15637	AH15641	8	492717
156	8	d10_d11	ref|NC_001142|:105094	M:2	7	T:G	5937555	AH15637	AH15641	10	105094
156	8	d10_d11	ref|NC_001142|:125261	M:2	7	G:A	5957722	AH15637	AH15641	10	125261
156	8	d10_d11	ref|NC_001142|:134976	M:2	7	C:A	5967437	AH15637	AH15641	10	134976
156	8	d10_d11	ref|NC_001142|:209077	M:2	7	A:G	6041538	AH15637	AH15641	10	209077
156	8	d10_d11	ref|NC_001142|:554725	M:2	7	G:A	6387186	AH15637	AH15641	10	554725
156	8	d10_d11	ref|NC_001143|:12473	M:2	7	G:T	6590685	AH15637	AH15641	11	12473
156	8	d10_d11	ref|NC_001143|:250278	M:2	7	C:T	6828490	AH15637	AH15641	11	250278
156	8	d10_d11	ref|NC_001143|:368595	M:2	7	C:T	6946807	AH15637	AH15641	11	368595
156	8	d10_d11	ref|NC_001143|:370876	M:2	7	A:G	6949088	AH15637	AH15641	11	370876
156	8	d10_d11	ref|NC_001143|:509250	M:2	7	G:T	7087462	AH15637	AH15641	11	509250
156	8	d10_d11	ref|NC_001143|:90065	M:2	7	T:C	6668277	AH15637	AH15641	11	90065
156	8	d10_d11	ref|NC_001144|:107447	M:2	7	A:G	7352475	AH15637	AH15641	12	107447
156	8	d10_d11	ref|NC_001144|:55952	M:2	7	T:A	7300980	AH15637	AH15641	12	55952
156	8	d10_d11	ref|NC_001144|:684966	M:2	7	A:G	7929994	AH15637	AH15641	12	684966
156	8	d10_d11	ref|NC_001144|:712554	M:2	7	C:T	7957582	AH15637	AH15641	12	712554
156	8	d10_d11	ref|NC_001144|:713654	M:2	7	C:T	7958682	AH15637	AH15641	12	713654
156	8	d10_d11	ref|NC_001144|:778194	M:2	7	C:T	8023222	AH15637	AH15641	12	778194
156	8	d10_d11	ref|NC_001145|:190967	M:2	7	A:T	8514172	AH15637	AH15641	13	190967
156	8	d10_d11	ref|NC_001145|:191827	M:2	7	C:A	8515032	AH15637	AH15641	13	191827
156	8	d10_d11	ref|NC_001145|:389844	M:2	7	T:C	8713049	AH15637	AH15641	13	389844
156	8	d10_d11	ref|NC_001145|:42640	M:2	7	G:C	8365845	AH15637	AH15641	13	42640
156	8	d10_d11	ref|NC_001145|:60000	M:2	7	C:A	8383205	AH15637	AH15641	13	60000
156	8	d10_d11	ref|NC_001145|:684339	M:2	7	G:A	9007544	AH15637	AH15641	13	684339
156	8	d10_d11	ref|NC_001145|:760590	M:2	7	G:A	9083795	AH15637	AH15641	13	760590
156	8	d10_d11	ref|NC_001145|:821428	M:2	7	A:G	9144633	AH15637	AH15641	13	821428
156	8	d10_d11	ref|NC_001145|:847182	M:2	7	G:A	9170387	AH15637	AH15641	13	847182
156	8	d10_d11	ref|NC_001146|:155466	M:2	7	C:T	9403102	AH15637	AH15641	14	155466
156	8	d10_d11	ref|NC_001146|:167786	M:2	7	G:T	9415422	AH15637	AH15641	14	167786
156	8	d10_d11	ref|NC_001146|:300011	M:2	7	C:T	9547647	AH15637	AH15641	14	300011
156	8	d10_d11	ref|NC_001146|:64295	M:2	7	C:T	9311931	AH15637	AH15641	14	64295
156	8	d10_d11	ref|NC_001147|:1012164	M:2	7	C:T	11044133	AH15637	AH15641	15	1012164
156	8	d10_d11	ref|NC_001147|:1032993	M:2	7	A:G	11064962	AH15637	AH15641	15	1032993
156	8	d10_d11	ref|NC_001147|:1052366	M:2	7	A:C	11084335	AH15637	AH15641	15	1052366
156	8	d10_d11	ref|NC_001147|:191369	M:2	7	A:C	10223338	AH15637	AH15641	15	191369
156	8	d10_d11	ref|NC_001147|:289772	M:2	7	A:G	10321741	AH15637	AH15641	15	289772
156	8	d10_d11	ref|NC_001147|:459265	M:2	7	T:G	10491234	AH15637	AH15641	15	459265
156	8	d10_d11	ref|NC_001147|:550407	M:2	7	G:A	10582376	AH15637	AH15641	15	550407
156	8	d10_d11	ref|NC_001147|:662821	M:2	7	C:A	10694790	AH15637	AH15641	15	662821
156	8	d10_d11	ref|NC_001147|:67168	M:2	7	A:G	10099137	AH15637	AH15641	15	67168
156	8	d10_d11	ref|NC_001147|:81791	M:2	7	G:T	10113760	AH15637	AH15641	15	81791
156	8	d10_d11	ref|NC_001148|:285442	M:2	7	A:G	11408702	AH15637	AH15641	16	285442
156	8	d10_d11	ref|NC_001148|:29758	M:2	7	C:T	11153018	AH15637	AH15641	16	29758
156	8	d10_d11	ref|NC_001148|:363061	M:2	7	A:C	11486321	AH15637	AH15641	16	363061
156	8	d10_d11	ref|NC_001148|:630575	M:2	7	G:T	11753835	AH15637	AH15641	16	630575
156	8	d10_d11	ref|NC_001148|:753881	M:2	7	C:T	11877141	AH15637	AH15641	16	753881
156	8	d10_d11	ref|NC_001148|:874946	M:2	7	A:G	11998206	AH15637	AH15641	16	874946
156	8	d8_gd8-2	ref|NC_001134|:198327	D:1	7	A:C	428545	AH15633	AH15634	2	198327
156	8	d8_gd8-2	ref|NC_001134|:370476	D:1	7	T:A	600694	AH15633	AH15634	2	370476
156	8	d8_gd8-2	ref|NC_001134|:444480	D:1	7	A:T	674698	AH15633	AH15634	2	444480
156	8	d8_gd8-2	ref|NC_001134|:454845	D:1	7	A:C	685063	AH15633	AH15634	2	454845
156	8	d8_gd8-2	ref|NC_001134|:585394	D:1	7	G:T	815612	AH15633	AH15634	2	585394
156	8	d8_gd8-2	ref|NC_001134|:608828	D:1	7	C:T	839046	AH15633	AH15634	2	608828
156	8	d8_gd8-2	ref|NC_001134|:689543	D:1	7	T:C	919761	AH15633	AH15634	2	689543
156	8	d8_gd8-2	ref|NC_001134|:769006	D:1	7	T:G	999224	AH15633	AH15634	2	769006
156	8	d8_gd8-2	ref|NC_001134|:78409	D:1	7	G:A	308627	AH15633	AH15634	2	78409
156	8	d8_gd8-2	ref|NC_001135|:229544	D:1	7	G:A	1272946	AH15633	AH15634	3	229544
156	8	d8_gd8-2	ref|NC_001137|:103850	D:1	7	G:A	2995805	AH15633	AH15634	5	103850
156	8	d8_gd8-2	ref|NC_001137|:174844	D:1	7	C:T	3066799	AH15633	AH15634	5	174844
156	8	d8_gd8-2	ref|NC_001137|:359378	D:1	7	G:A	3251333	AH15633	AH15634	5	359378
156	8	d8_gd8-2	ref|NC_001137|:371027	D:1	7	T:G	3262982	AH15633	AH15634	5	371027
156	8	d8_gd8-2	ref|NC_001137|:455652	D:1	7	G:A	3347607	AH15633	AH15634	5	455652
156	8	d8_gd8-2	ref|NC_001137|:63949	D:1	7	T:C	2955904	AH15633	AH15634	5	63949
156	8	d8_gd8-2	ref|NC_001141|:140183	D:1	7	G:A	5532756	AH15633	AH15634	9	140183
156	8	d8_gd8-2	ref|NC_001142|:205879	D:1	7	G:A	6038340	AH15633	AH15634	10	205879
156	8	d8_gd8-2	ref|NC_001142|:226671	D:1	7	G:T	6059132	AH15633	AH15634	10	226671
156	8	d8_gd8-2	ref|NC_001142|:25765	D:1	7	A:G	5858226	AH15633	AH15634	10	25765
156	8	d8_gd8-2	ref|NC_001142|:258725	D:1	7	C:T	6091186	AH15633	AH15634	10	258725
156	8	d8_gd8-2	ref|NC_001142|:28763	D:1	7	A:G	5861224	AH15633	AH15634	10	28763
156	8	d8_gd8-2	ref|NC_001142|:498990	D:1	7	C:T	6331451	AH15633	AH15634	10	498990
156	8	d8_gd8-2	ref|NC_001142|:530658	D:1	7	A:T	6363119	AH15633	AH15634	10	530658
156	8	d8_gd8-2	ref|NC_001142|:554154	D:1	7	C:A	6386615	AH15633	AH15634	10	554154
156	8	d8_gd8-2	ref|NC_001142|:622217	D:1	7	A:T	6454678	AH15633	AH15634	10	622217
156	8	d8_gd8-2	ref|NC_001142|:632554	D:1	7	C:A	6465015	AH15633	AH15634	10	632554
156	8	d8_gd8-2	ref|NC_001142|:637989	D:1	7	C:A	6470450	AH15633	AH15634	10	637989
156	8	d8_gd8-2	ref|NC_001142|:646949	D:1	7	C:T	6479410	AH15633	AH15634	10	646949
156	8	d8_gd8-2	ref|NC_001143|:160721	D:1	7	T:C	6738933	AH15633	AH15634	11	160721
156	8	d8_gd8-2	ref|NC_001143|:304144	D:1	7	G:A	6882356	AH15633	AH15634	11	304144
156	8	d8_gd8-2	ref|NC_001143|:391732	D:1	7	C:T	6969944	AH15633	AH15634	11	391732
156	8	d8_gd8-2	ref|NC_001143|:463986	D:1	7	G:A	7042198	AH15633	AH15634	11	463986
156	8	d8_gd8-2	ref|NC_001143|:468440	D:1	7	T:C	7046652	AH15633	AH15634	11	468440
156	8	d8_gd8-2	ref|NC_001144|:1005766	D:1	7	A:G	8250794	AH15633	AH15634	12	1005766
156	8	d8_gd8-2	ref|NC_001144|:371254	D:1	7	C:T	7616282	AH15633	AH15634	12	371254
156	8	d8_gd8-2	ref|NC_001144|:737278	D:1	7	G:T	7982306	AH15633	AH15634	12	737278
156	8	d8_gd8-2	ref|NC_001144|:779655	D:1	7	C:T	8024683	AH15633	AH15634	12	779655
156	8	d8_gd8-2	ref|NC_001144|:86151	D:1	7	G:A	7331179	AH15633	AH15634	12	86151
156	8	d8_gd8-2	ref|NC_001144|:870255	D:1	7	G:T	8115283	AH15633	AH15634	12	870255
156	8	d8_gd8-2	ref|NC_001144|:992347	D:1	7	C:T	8237375	AH15633	AH15634	12	992347
156	8	d8_gd8-2	ref|NC_001144|:995923	D:1	7	T:A	8240951	AH15633	AH15634	12	995923
156	8	d8_gd8-2	ref|NC_001145|:106399	D:1	7	G:T	8429604	AH15633	AH15634	13	106399
156	8	d8_gd8-2	ref|NC_001145|:128233	D:1	7	C:T	8451438	AH15633	AH15634	13	128233
156	8	d8_gd8-2	ref|NC_001145|:176620	D:1	7	T:C	8499825	AH15633	AH15634	13	176620
156	8	d8_gd8-2	ref|NC_001145|:415362	D:1	7	G:T	8738567	AH15633	AH15634	13	415362
156	8	d8_gd8-2	ref|NC_001145|:455769	D:1	7	A:G	8778974	AH15633	AH15634	13	455769
156	8	d8_gd8-2	ref|NC_001145|:629247	D:1	7	C:T	8952452	AH15633	AH15634	13	629247
156	8	d8_gd8-2	ref|NC_001145|:756621	D:1	7	C:T	9079826	AH15633	AH15634	13	756621
156	8	d8_gd8-2	ref|NC_001145|:870276	D:1	7	C:T	9193481	AH15633	AH15634	13	870276
156	8	d8_gd8-2	ref|NC_001145|:877280	D:1	7	T:A	9200485	AH15633	AH15634	13	877280
156	8	d8_gd8-2	ref|NC_001145|:889661	D:1	7	A:C	9212866	AH15633	AH15634	13	889661
156	8	d8_gd8-2	ref|NC_001147|:117216	D:1	7	G:A	10149185	AH15633	AH15634	15	117216
156	8	d8_gd8-2	ref|NC_001147|:231221	D:1	7	C:T	10263190	AH15633	AH15634	15	231221
156	8	d8_gd8-2	ref|NC_001147|:350306	D:1	7	T:C	10382275	AH15633	AH15634	15	350306
156	8	d8_gd8-2	ref|NC_001147|:376914	D:1	7	G:T	10408883	AH15633	AH15634	15	376914
156	8	d8_gd8-2	ref|NC_001147|:386721	D:1	7	G:A	10418690	AH15633	AH15634	15	386721
156	8	d8_gd8-2	ref|NC_001147|:504893	D:1	7	G:A	10536862	AH15633	AH15634	15	504893
156	8	d8_gd8-2	ref|NC_001147|:664491	D:1	7	T:C	10696460	AH15633	AH15634	15	664491
156	8	d8_gd8-2	ref|NC_001147|:73432	D:1	7	T:C	10105401	AH15633	AH15634	15	73432
156	8	d8_gd8-2	ref|NC_001147|:878443	D:1	7	G:A	10910412	AH15633	AH15634	15	878443
156	8	d8_gd8-2	ref|NC_001147|:894760	D:1	7	T:G	10926729	AH15633	AH15634	15	894760
156	8	d9_gd9-1	ref|NC_001133|:188466	M:1	7	G:A	188466	AH15629	AH15631	1	188466
156	8	d9_gd9-1	ref|NC_001134|:290377	M:1	7	C:A	520595	AH15629	AH15631	2	290377
156	8	d9_gd9-1	ref|NC_001134|:343233	M:1	7	C:T	573451	AH15629	AH15631	2	343233
156	8	d9_gd9-1	ref|NC_001134|:418476	M:1	7	T:G	648694	AH15629	AH15631	2	418476
156	8	d9_gd9-1	ref|NC_001134|:554818	M:1	7	C:A	785036	AH15629	AH15631	2	554818
156	8	d9_gd9-1	ref|NC_001134|:684029	M:1	7	G:A	914247	AH15629	AH15631	2	684029
156	8	d9_gd9-1	ref|NC_001135|:134790	M:1	7	G:A	1178192	AH15629	AH15631	3	134790
156	8	d9_gd9-1	ref|NC_001135|:296640	M:1	7	T:G	1340042	AH15629	AH15631	3	296640
156	8	d9_gd9-1	ref|NC_001135|:298820	M:1	7	C:A	1342222	AH15629	AH15631	3	298820
156	8	d9_gd9-1	ref|NC_001136|:1032565	M:1	7	T:G	2392587	AH15629	AH15631	4	1032565
156	8	d9_gd9-1	ref|NC_001136|:1314198	M:1	7	G:A	2674220	AH15629	AH15631	4	1314198
156	8	d9_gd9-1	ref|NC_001136|:409896	M:1	7	T:C	1769918	AH15629	AH15631	4	409896
156	8	d9_gd9-1	ref|NC_001136|:497866	M:1	7	T:G	1857888	AH15629	AH15631	4	497866
156	8	d9_gd9-1	ref|NC_001136|:507483	M:1	7	G:A	1867505	AH15629	AH15631	4	507483
156	8	d9_gd9-1	ref|NC_001137|:102137	M:1	7	G:A	2994092	AH15629	AH15631	5	102137
156	8	d9_gd9-1	ref|NC_001137|:160698	M:1	7	C:A	3052653	AH15629	AH15631	5	160698
156	8	d9_gd9-1	ref|NC_001137|:228268	M:1	7	T:C	3120223	AH15629	AH15631	5	228268
156	8	d9_gd9-1	ref|NC_001137|:297129	M:1	7	C:A	3189084	AH15629	AH15631	5	297129
156	8	d9_gd9-1	ref|NC_001137|:325306	M:1	7	T:C	3217261	AH15629	AH15631	5	325306
156	8	d9_gd9-1	ref|NC_001137|:429181	M:1	7	G:A	3321136	AH15629	AH15631	5	429181
156	8	d9_gd9-1	ref|NC_001137|:451372	M:1	7	G:A	3343327	AH15629	AH15631	5	451372
156	8	d9_gd9-1	ref|NC_001137|:517705	M:1	7	A:T	3409660	AH15629	AH15631	5	517705
156	8	d9_gd9-1	ref|NC_001137|:71078	M:1	7	C:A	2963033	AH15629	AH15631	5	71078
156	8	d9_gd9-1	ref|NC_001138|:163731	M:1	7	A:G	3632560	AH15629	AH15631	6	163731
156	8	d9_gd9-1	ref|NC_001138|:68232	M:1	7	G:A	3537061	AH15629	AH15631	6	68232
156	8	d9_gd9-1	ref|NC_001139|:1041235	M:1	7	C:T	4780225	AH15629	AH15631	7	1041235
156	8	d9_gd9-1	ref|NC_001139|:1047523	M:1	7	A:G	4786513	AH15629	AH15631	7	1047523
156	8	d9_gd9-1	ref|NC_001139|:345704	M:1	7	C:T	4084694	AH15629	AH15631	7	345704
156	8	d9_gd9-1	ref|NC_001139|:411612	M:1	7	A:C	4150602	AH15629	AH15631	7	411612
156	8	d9_gd9-1	ref|NC_001139|:464233	M:1	7	T:A	4203223	AH15629	AH15631	7	464233
156	8	d9_gd9-1	ref|NC_001139|:491316	M:1	7	T:C	4230306	AH15629	AH15631	7	491316
156	8	d9_gd9-1	ref|NC_001139|:648735	M:1	7	C:T	4387725	AH15629	AH15631	7	648735
156	8	d9_gd9-1	ref|NC_001139|:669199	M:1	7	G:A	4408189	AH15629	AH15631	7	669199
156	8	d9_gd9-1	ref|NC_001139|:717584	M:1	7	T:C	4456574	AH15629	AH15631	7	717584
156	8	d9_gd9-1	ref|NC_001139|:75059	M:1	7	G:A	3814049	AH15629	AH15631	7	75059
156	8	d9_gd9-1	ref|NC_001139|:802678	M:1	7	G:A	4541668	AH15629	AH15631	7	802678
156	8	d9_gd9-1	ref|NC_001140|:192110	M:1	7	G:A	5022040	AH15629	AH15631	8	192110
156	8	d9_gd9-1	ref|NC_001140|:336951	M:1	7	T:C	5166881	AH15629	AH15631	8	336951
156	8	d9_gd9-1	ref|NC_001140|:464202	M:1	7	T:G	5294132	AH15629	AH15631	8	464202
156	8	d9_gd9-1	ref|NC_001141|:193333	M:1	7	A:G	5585906	AH15629	AH15631	9	193333
156	8	d9_gd9-1	ref|NC_001141|:298376	M:1	7	C:T	5690949	AH15629	AH15631	9	298376
156	8	d9_gd9-1	ref|NC_001141|:345027	M:1	7	C:T	5737600	AH15629	AH15631	9	345027
156	8	d9_gd9-1	ref|NC_001142|:146934	M:1	7	C:T	5979395	AH15629	AH15631	10	146934
156	8	d9_gd9-1	ref|NC_001142|:360590	M:1	7	C:T	6193051	AH15629	AH15631	10	360590
156	8	d9_gd9-1	ref|NC_001142|:366996	M:1	7	G:T	6199457	AH15629	AH15631	10	366996
156	8	d9_gd9-1	ref|NC_001142|:525620	M:1	7	A:G	6358081	AH15629	AH15631	10	525620
156	8	d9_gd9-1	ref|NC_001142|:532071	M:1	7	A:G	6364532	AH15629	AH15631	10	532071
156	8	d9_gd9-1	ref|NC_001143|:314563	M:1	7	A:G	6892775	AH15629	AH15631	11	314563
156	8	d9_gd9-1	ref|NC_001143|:364311	M:1	7	C:T	6942523	AH15629	AH15631	11	364311
156	8	d9_gd9-1	ref|NC_001143|:385226	M:1	7	C:T	6963438	AH15629	AH15631	11	385226
156	8	d9_gd9-1	ref|NC_001143|:568510	M:1	7	T:A	7146722	AH15629	AH15631	11	568510
156	8	d9_gd9-1	ref|NC_001143|:578879	M:1	7	T:A	7157091	AH15629	AH15631	11	578879
156	8	d9_gd9-1	ref|NC_001143|:610426	M:1	7	C:T	7188638	AH15629	AH15631	11	610426
156	8	d9_gd9-1	ref|NC_001144|:105116	M:1	7	G:A	7350144	AH15629	AH15631	12	105116
156	8	d9_gd9-1	ref|NC_001144|:157265	M:1	7	G:A	7402293	AH15629	AH15631	12	157265
156	8	d9_gd9-1	ref|NC_001144|:269941	M:1	7	C:A	7514969	AH15629	AH15631	12	269941
156	8	d9_gd9-1	ref|NC_001144|:376296	M:1	7	G:A	7621324	AH15629	AH15631	12	376296
156	8	d9_gd9-1	ref|NC_001144|:604760	M:1	7	C:A	7849788	AH15629	AH15631	12	604760
156	8	d9_gd9-1	ref|NC_001144|:675075	M:1	7	C:A	7920103	AH15629	AH15631	12	675075
156	8	d9_gd9-1	ref|NC_001144|:903616	M:1	7	C:T	8148644	AH15629	AH15631	12	903616
156	8	d9_gd9-1	ref|NC_001144|:94037	M:1	7	T:C	7339065	AH15629	AH15631	12	94037
156	8	d9_gd9-1	ref|NC_001145|:107004	M:1	7	A:T	8430209	AH15629	AH15631	13	107004
156	8	d9_gd9-1	ref|NC_001145|:460146	M:1	7	T:C	8783351	AH15629	AH15631	13	460146
156	8	d9_gd9-1	ref|NC_001145|:509363	M:1	7	G:A	8832568	AH15629	AH15631	13	509363
156	8	d9_gd9-1	ref|NC_001145|:638302	M:1	7	T:C	8961507	AH15629	AH15631	13	638302
156	8	d9_gd9-1	ref|NC_001145|:651309	M:1	7	T:C	8974514	AH15629	AH15631	13	651309
156	8	d9_gd9-1	ref|NC_001145|:840143	M:1	7	T:C	9163348	AH15629	AH15631	13	840143
156	8	d9_gd9-1	ref|NC_001145|:912986	M:1	7	G:A	9236191	AH15629	AH15631	13	912986
156	8	d9_gd9-1	ref|NC_001146|:568045	M:1	7	T:G	9815681	AH15629	AH15631	14	568045
156	8	d9_gd9-1	ref|NC_001146|:63402	M:1	7	G:A	9311038	AH15629	AH15631	14	63402
156	8	d9_gd9-1	ref|NC_001146|:765943	M:1	7	T:C	10013579	AH15629	AH15631	14	765943
156	8	d9_gd9-1	ref|NC_001148|:138947	M:1	7	C:A	11262207	AH15629	AH15631	16	138947
156	8	d9_gd9-1	ref|NC_001148|:163960	M:1	7	G:A	11287220	AH15629	AH15631	16	163960
156	8	d9_gd9-1	ref|NC_001148|:335783	M:1	7	G:A	11459043	AH15629	AH15631	16	335783
156	8	d9_gd9-1	ref|NC_001148|:586713	M:1	7	G:A	11709973	AH15629	AH15631	16	586713
156	8	d9_gd9-1	ref|NC_001148|:594443	M:1	7	C:T	11717703	AH15629	AH15631	16	594443
156	8	d9_gd9-1	ref|NC_001148|:786310	M:1	7	T:C	11909570	AH15629	AH15631	16	786310
156	8	gd8-1_ggd8-1	ref|NC_001135|:68442	D:2	7	C:T	1111844	AH15630	AH15632	3	68442
156	8	gd8-1_ggd8-1	ref|NC_001136|:1147789	D:2	7	A:G	2507811	AH15630	AH15632	4	1147789
156	8	gd8-1_ggd8-1	ref|NC_001136|:1251453	D:2	7	T:C	2611475	AH15630	AH15632	4	1251453
156	8	gd8-1_ggd8-1	ref|NC_001136|:1309841	D:2	7	C:A	2669863	AH15630	AH15632	4	1309841
156	8	gd8-1_ggd8-1	ref|NC_001136|:1342949	D:2	7	G:T	2702971	AH15630	AH15632	4	1342949
156	8	gd8-1_ggd8-1	ref|NC_001136|:1375722	D:2	7	C:T	2735744	AH15630	AH15632	4	1375722
156	8	gd8-1_ggd8-1	ref|NC_001136|:141527	D:2	7	C:T	1501549	AH15630	AH15632	4	141527
156	8	gd8-1_ggd8-1	ref|NC_001136|:435997	D:2	7	A:T	1796019	AH15630	AH15632	4	435997
156	8	gd8-1_ggd8-1	ref|NC_001136|:526998	D:2	7	G:A	1887020	AH15630	AH15632	4	526998
156	8	gd8-1_ggd8-1	ref|NC_001136|:61101	D:2	7	T:C	1421123	AH15630	AH15632	4	61101
156	8	gd8-1_ggd8-1	ref|NC_001136|:613371	D:2	7	A:T	1973393	AH15630	AH15632	4	613371
156	8	gd8-1_ggd8-1	ref|NC_001136|:637701	D:2	7	G:T	1997723	AH15630	AH15632	4	637701
156	8	gd8-1_ggd8-1	ref|NC_001136|:800483	D:2	7	C:T	2160505	AH15630	AH15632	4	800483
156	8	gd8-1_ggd8-1	ref|NC_001136|:921640	D:2	7	C:T	2281662	AH15630	AH15632	4	921640
156	8	gd8-1_ggd8-1	ref|NC_001136|:938732	D:2	7	A:T	2298754	AH15630	AH15632	4	938732
156	8	gd8-1_ggd8-1	ref|NC_001136|:941942	D:2	7	T:C	2301964	AH15630	AH15632	4	941942
156	8	gd8-1_ggd8-1	ref|NC_001137|:12699	D:2	7	G:T	2904654	AH15630	AH15632	5	12699
156	8	gd8-1_ggd8-1	ref|NC_001137|:375106	D:2	7	C:T	3267061	AH15630	AH15632	5	375106
156	8	gd8-1_ggd8-1	ref|NC_001137|:78216	D:2	7	A:G	2970171	AH15630	AH15632	5	78216
156	8	gd8-1_ggd8-1	ref|NC_001137|:94142	D:2	7	A:G	2986097	AH15630	AH15632	5	94142
156	8	gd8-1_ggd8-1	ref|NC_001138|:202045	D:2	7	T:C	3670874	AH15630	AH15632	6	202045
156	8	gd8-1_ggd8-1	ref|NC_001138|:215201	D:2	7	G:A	3684030	AH15630	AH15632	6	215201
156	8	gd8-1_ggd8-1	ref|NC_001138|:239805	D:2	7	T:C	3708634	AH15630	AH15632	6	239805
156	8	gd8-1_ggd8-1	ref|NC_001138|:80180	D:2	7	G:A	3549009	AH15630	AH15632	6	80180
156	8	gd8-1_ggd8-1	ref|NC_001139|:109895	D:2	7	A:G	3848885	AH15630	AH15632	7	109895
156	8	gd8-1_ggd8-1	ref|NC_001139|:14252	D:2	7	T:C	3753242	AH15630	AH15632	7	14252
156	8	gd8-1_ggd8-1	ref|NC_001139|:152928	D:2	7	A:T	3891918	AH15630	AH15632	7	152928
156	8	gd8-1_ggd8-1	ref|NC_001139|:233517	D:2	7	C:A	3972507	AH15630	AH15632	7	233517
156	8	gd8-1_ggd8-1	ref|NC_001139|:241001	D:2	7	A:G	3979991	AH15630	AH15632	7	241001
156	8	gd8-1_ggd8-1	ref|NC_001139|:256814	D:2	7	T:C	3995804	AH15630	AH15632	7	256814
156	8	gd8-1_ggd8-1	ref|NC_001139|:552787	D:2	7	C:T	4291777	AH15630	AH15632	7	552787
156	8	gd8-1_ggd8-1	ref|NC_001139|:556645	D:2	7	C:A	4295635	AH15630	AH15632	7	556645
156	8	gd8-1_ggd8-1	ref|NC_001139|:693864	D:2	7	T:A	4432854	AH15630	AH15632	7	693864
156	8	gd8-1_ggd8-1	ref|NC_001139|:732634	D:2	7	G:A	4471624	AH15630	AH15632	7	732634
156	8	gd8-1_ggd8-1	ref|NC_001139|:804145	D:2	7	C:T	4543135	AH15630	AH15632	7	804145
156	8	gd8-1_ggd8-1	ref|NC_001139|:872191	D:2	7	C:T	4611181	AH15630	AH15632	7	872191
156	8	gd8-1_ggd8-1	ref|NC_001139|:875813	D:2	7	A:G	4614803	AH15630	AH15632	7	875813
156	8	gd8-1_ggd8-1	ref|NC_001139|:930581	D:2	7	A:T	4669571	AH15630	AH15632	7	930581
156	8	gd8-1_ggd8-1	ref|NC_001139|:983080	D:2	7	T:C	4722070	AH15630	AH15632	7	983080
156	8	gd8-1_ggd8-1	ref|NC_001140|:155451	D:2	7	G:A	4985381	AH15630	AH15632	8	155451
156	8	gd8-1_ggd8-1	ref|NC_001140|:166287	D:2	7	G:T	4996217	AH15630	AH15632	8	166287
156	8	gd8-1_ggd8-1	ref|NC_001140|:206282	D:2	7	A:G	5036212	AH15630	AH15632	8	206282
156	8	gd8-1_ggd8-1	ref|NC_001140|:235898	D:2	7	A:G	5065828	AH15630	AH15632	8	235898
156	8	gd8-1_ggd8-1	ref|NC_001140|:253275	D:2	7	T:C	5083205	AH15630	AH15632	8	253275
156	8	gd8-1_ggd8-1	ref|NC_001140|:310350	D:2	7	G:A	5140280	AH15630	AH15632	8	310350
156	8	gd8-1_ggd8-1	ref|NC_001140|:354681	D:2	7	A:G	5184611	AH15630	AH15632	8	354681
156	8	gd8-1_ggd8-1	ref|NC_001140|:396750	D:2	7	G:A	5226680	AH15630	AH15632	8	396750
156	8	gd8-1_ggd8-1	ref|NC_001140|:44025	D:2	7	A:C	4873955	AH15630	AH15632	8	44025
156	8	gd8-1_ggd8-1	ref|NC_001140|:58041	D:2	7	A:C	4887971	AH15630	AH15632	8	58041
156	8	gd8-1_ggd8-1	ref|NC_001140|:7036	D:2	7	G:A	4836966	AH15630	AH15632	8	7036
156	8	gd8-1_ggd8-1	ref|NC_001141|:239065	D:2	7	A:G	5631638	AH15630	AH15632	9	239065
156	8	gd8-1_ggd8-1	ref|NC_001141|:276154	D:2	7	C:T	5668727	AH15630	AH15632	9	276154
156	8	gd8-1_ggd8-1	ref|NC_001141|:334408	D:2	7	T:C	5726981	AH15630	AH15632	9	334408
156	8	gd8-1_ggd8-1	ref|NC_001143|:180627	D:2	7	T:G	6758839	AH15630	AH15632	11	180627
156	8	gd8-1_ggd8-1	ref|NC_001143|:287621	D:2	7	T:G	6865833	AH15630	AH15632	11	287621
156	8	gd8-1_ggd8-1	ref|NC_001143|:532284	D:2	7	T:C	7110496	AH15630	AH15632	11	532284
156	8	gd8-1_ggd8-1	ref|NC_001144|:242889	D:2	7	G:A	7487917	AH15630	AH15632	12	242889
156	8	gd8-1_ggd8-1	ref|NC_001144|:534534	D:2	7	T:C	7779562	AH15630	AH15632	12	534534
156	8	gd8-1_ggd8-1	ref|NC_001144|:636058	D:2	7	C:A	7881086	AH15630	AH15632	12	636058
156	8	gd8-1_ggd8-1	ref|NC_001144|:697391	D:2	7	T:C	7942419	AH15630	AH15632	12	697391
156	8	gd8-1_ggd8-1	ref|NC_001144|:965039	D:2	7	T:C	8210067	AH15630	AH15632	12	965039
156	8	gd8-1_ggd8-1	ref|NC_001146|:135173	D:2	7	G:A	9382809	AH15630	AH15632	14	135173
156	8	gd8-1_ggd8-1	ref|NC_001146|:164428	D:2	7	C:T	9412064	AH15630	AH15632	14	164428
156	8	gd8-1_ggd8-1	ref|NC_001146|:229044	D:2	7	C:T	9476680	AH15630	AH15632	14	229044
156	8	gd8-1_ggd8-1	ref|NC_001146|:296194	D:2	7	C:T	9543830	AH15630	AH15632	14	296194
156	8	gd8-1_ggd8-1	ref|NC_001146|:465400	D:2	7	G:A	9713036	AH15630	AH15632	14	465400
156	8	gd8-1_ggd8-1	ref|NC_001146|:484865	D:2	7	C:T	9732501	AH15630	AH15632	14	484865
156	8	gd8-1_ggd8-1	ref|NC_001146|:542713	D:2	7	T:C	9790349	AH15630	AH15632	14	542713
156	8	gd8-1_ggd8-1	ref|NC_001146|:618226	D:2	7	A:T	9865862	AH15630	AH15632	14	618226
156	8	gd8-1_ggd8-1	ref|NC_001147|:407734	D:2	7	C:T	10439703	AH15630	AH15632	15	407734
156	8	gd8-1_ggd8-1	ref|NC_001147|:420	D:2	7	C:T	10032389	AH15630	AH15632	15	420
156	8	gd8-1_ggd8-1	ref|NC_001147|:555372	D:2	7	C:T	10587341	AH15630	AH15632	15	555372
156	8	gd8-1_ggd8-1	ref|NC_001147|:629214	D:2	7	C:T	10661183	AH15630	AH15632	15	629214
156	8	gd8-1_ggd8-1	ref|NC_001147|:807101	D:2	7	G:A	10839070	AH15630	AH15632	15	807101
156	8	gd8-1_ggd8-1	ref|NC_001147|:832557	D:2	7	C:T	10864526	AH15630	AH15632	15	832557
156	8	gd8-1_ggd8-1	ref|NC_001147|:841283	D:2	7	T:C	10873252	AH15630	AH15632	15	841283
156	8	gd8-1_ggd8-1	ref|NC_001147|:97032	D:2	7	T:A	10129001	AH15630	AH15632	15	97032
156	8	gd8-1_ggd8-1	ref|NC_001148|:155162	D:2	7	A:G	11278422	AH15630	AH15632	16	155162
156	8	gd8-1_ggd8-1	ref|NC_001148|:187277	D:2	7	G:A	11310537	AH15630	AH15632	16	187277
156	8	gd8-1_ggd8-1	ref|NC_001148|:203811	D:2	7	G:T	11327071	AH15630	AH15632	16	203811
156	8	gd8-1_ggd8-1	ref|NC_001148|:264604	D:2	7	G:A	11387864	AH15630	AH15632	16	264604
156	8	gd8-1_ggd8-1	ref|NC_001148|:266383	D:2	7	G:A	11389643	AH15630	AH15632	16	266383
156	8	gd8-1_ggd8-1	ref|NC_001148|:345092	D:2	7	G:A	11468352	AH15630	AH15632	16	345092
156	8	gd8-1_ggd8-1	ref|NC_001148|:407581	D:2	7	A:G	11530841	AH15630	AH15632	16	407581
156	8	gd8-1_ggd8-1	ref|NC_001148|:467262	D:2	7	G:A	11590522	AH15630	AH15632	16	467262
156	8	gd8-1_ggd8-1	ref|NC_001148|:467365	D:2	7	G:A	11590625	AH15630	AH15632	16	467365
156	8	gd8-1_ggd8-1	ref|NC_001148|:582063	D:2	7	C:T	11705323	AH15630	AH15632	16	582063
156	8	gd8-1_ggd8-1	ref|NC_001148|:697127	D:2	7	C:A	11820387	AH15630	AH15632	16	697127
[truncated: 11,802 more rows]

## Sheet: Lineage 151
	d2_d3	d2_gd2-1	d2_gd2-2	gd2-1_ggd2-1	d3_d4	d3_gd3-1	d3_gd3-2	gd3-1_ggd3-1	d4_d5	d4_gd4-1	d4_gd4-2	gd4-1_ggd4-1	d5_d6	d5_gd5-1	d5_gd5-2	gd5-1_ggd5-1	d6_d7	d6_gd6-1	d6_gd6-2	gd6-1_ggd6-1	d7_d8	d7_gd7-1	d7_gd7-2	gd7-1_ggd7-1	d8_d9	d8_gd8-1	d9_d10	d10_d11	d11_d12	d12_d13	d13_d14
All Variant Calls	05 and 09	05 and 06	05 and 07	06 and 08	09 and 13	09 and 10	09 and 11	10 and 12	13 and 17	13 and 14	13 and 15	14 and 16	17 and 21	17 and 18	17 and 19	18 and 20	21 and 25	21 and 22	21 and 23	22 and 24	25 and 29	25 and 26	25 and 27	26 and 28	29 and 31	29 and 30	31 and 35	35 and 37	37 and 39	39 and 43	43 and 47
Mito:10410	Mito:10410	Mito:10410	Mito:10410	Mito:10410	Mito:10410	Mito:10410	Mito:10410	Mito:10410	Mito:10410	Mito:10410	Mito:10410	Mito:10410	Mito:10410	Mito:10410	Mito:10410	Mito:10410	Mito:10410	Mito:10410	Mito:10410	Mito:10410	Mito:10410	Mito:10410	Mito:10410	Mito:10410	Mito:10410	Mito:10410	Mito:10410	Mito:10410	Mito:10410	Mito:10410	Mito:10410
Mito:20934	Mito:20934	Mito:20934	Mito:20934	Mito:20934	Mito:20934	Mito:20934	Mito:20934	Mito:20934	Mito:20934	Mito:20934	Mito:20934	Mito:20934	Mito:20934	Mito:20934	Mito:20934	Mito:20934	Mito:20934	Mito:20934	Mito:20934	Mito:20934	Mito:20934	Mito:20934	Mito:20934	Mito:20934	Mito:20934	Mito:20934	Mito:20934	Mito:20934	Mito:20934	Mito:20934	Mito:20934
Mito:33743	Mito:33743	Mito:33743	Mito:33743	Mito:33743	Mito:33743	Mito:33743	Mito:33743	Mito:33743	Mito:33743	Mito:33743	Mito:33743	Mito:33743	Mito:33743	Mito:33743	Mito:33743	Mito:33743	Mito:33743	Mito:33743	Mito:33743	Mito:33743	Mito:33743	Mito:33743	Mito:33743	Mito:33743	Mito:33743	Mito:33743	Mito:33743	Mito:33743	Mito:33743	Mito:33743	Mito:33743
Mito:39517	Mito:39517	Mito:39517	Mito:39517	Mito:39517	Mito:39517	Mito:39517	Mito:39517	Mito:39517	Mito:39517	Mito:39517	Mito:39517	Mito:39517	Mito:39517	Mito:39517	Mito:39517	Mito:39517	Mito:39517	Mito:39517	Mito:39517	Mito:39517	Mito:39517	Mito:39517	Mito:39517	Mito:39517	Mito:39517	Mito:39517	Mito:39517	Mito:39517	Mito:39517	Mito:39517	Mito:39517
Mito:82507	Mito:82507	Mito:82507	Mito:82507	Mito:82507	Mito:82507	Mito:82507	Mito:82507	Mito:82507	Mito:82507	Mito:82507	Mito:82507	Mito:82507	Mito:82507	Mito:82507	Mito:82507	Mito:82507	Mito:82507	Mito:82507	Mito:82507	Mito:82507	Mito:82507	Mito:82507	Mito:82507	Mito:82507	Mito:82507	Mito:82507	Mito:82507	Mito:82507	Mito:82507	Mito:82507	Mito:82507
ref|NC_001133|:102041
ref|NC_001133|:102362
ref|NC_001133|:104128
ref|NC_001133|:104740
ref|NC_001133|:107003
ref|NC_001133|:107856
ref|NC_001133|:108509
ref|NC_001133|:109194
ref|NC_001133|:109729
ref|NC_001133|:110485
ref|NC_001133|:112147
ref|NC_001133|:113603
ref|NC_001133|:115097
ref|NC_001133|:116886
ref|NC_001133|:117997
ref|NC_001133|:118628
ref|NC_001133|:119065
ref|NC_001133|:120730
ref|NC_001133|:125036
ref|NC_001133|:125535
ref|NC_001133|:129963
ref|NC_001133|:131915
ref|NC_001133|:132185
ref|NC_001133|:132401
ref|NC_001133|:132666
ref|NC_001133|:135074
ref|NC_001133|:135132
ref|NC_001133|:135830
ref|NC_001133|:136058
ref|NC_001133|:13634
ref|NC_001133|:136887
ref|NC_001133|:13750
ref|NC_001133|:13753
ref|NC_001133|:13754
ref|NC_001133|:139490
ref|NC_001133|:141177
ref|NC_001133|:14428
ref|NC_001133|:144581
ref|NC_001133|:144736
ref|NC_001133|:144978
ref|NC_001133|:14540
ref|NC_001133|:148664
ref|NC_001133|:149402
ref|NC_001133|:149784
ref|NC_001133|:150035
ref|NC_001133|:150418
ref|NC_001133|:150591
ref|NC_001133|:151930
ref|NC_001133|:153720
ref|NC_001133|:153773
ref|NC_001133|:154688
ref|NC_001133|:155163
ref|NC_001133|:155641
ref|NC_001133|:156402
ref|NC_001133|:156712
ref|NC_001133|:158628
ref|NC_001133|:158880
ref|NC_001133|:166528
ref|NC_001133|:166952
ref|NC_001133|:167639
ref|NC_001133|:168030
ref|NC_001133|:168193
ref|NC_001133|:170323
ref|NC_001133|:171882
ref|NC_001133|:174354
ref|NC_001133|:174660
ref|NC_001133|:175951
ref|NC_001133|:17782
ref|NC_001133|:179399
ref|NC_001133|:179835
ref|NC_001133|:183004
ref|NC_001133|:184143
ref|NC_001133|:184392
ref|NC_001133|:184641
ref|NC_001133|:185451
ref|NC_001133|:185769
ref|NC_001133|:187150
ref|NC_001133|:187729
ref|NC_001133|:188133
ref|NC_001133|:191689
ref|NC_001133|:192866
ref|NC_001133|:192880
ref|NC_001133|:195474
ref|NC_001133|:196763
ref|NC_001133|:196963
ref|NC_001133|:198207
ref|NC_001133|:22629
ref|NC_001133|:227437
ref|NC_001133|:228723
ref|NC_001133|:229578
ref|NC_001133|:229725
ref|NC_001133|:28121
ref|NC_001133|:28897
ref|NC_001133|:29801
ref|NC_001133|:34334
ref|NC_001133|:38308
ref|NC_001133|:41108
ref|NC_001133|:4229
ref|NC_001133|:43486
ref|NC_001133|:45748
ref|NC_001133|:46146
ref|NC_001133|:48546
ref|NC_001133|:49770
ref|NC_001133|:50695
ref|NC_001133|:51007
ref|NC_001133|:51447
ref|NC_001133|:51944
ref|NC_001133|:54203
ref|NC_001133|:54217
ref|NC_001133|:54296
ref|NC_001133|:56185
ref|NC_001133|:56754
ref|NC_001133|:57282
ref|NC_001133|:5789
ref|NC_001133|:59059
ref|NC_001133|:59835
ref|NC_001133|:60102
ref|NC_001133|:60312
ref|NC_001133|:61127
ref|NC_001133|:61671
ref|NC_001133|:61791
ref|NC_001133|:62493
ref|NC_001133|:63295
ref|NC_001133|:64325
ref|NC_001133|:64411
ref|NC_001133|:65414
ref|NC_001133|:6563
ref|NC_001133|:65878
ref|NC_001133|:67288
ref|NC_001133|:68467
ref|NC_001133|:74126
ref|NC_001133|:7700
ref|NC_001133|:77907
ref|NC_001133|:77937
ref|NC_001133|:780
ref|NC_001133|:79855
ref|NC_001133|:80642
ref|NC_001133|:82977
ref|NC_001133|:83074
ref|NC_001133|:83744
ref|NC_001133|:83973
ref|NC_001133|:84507
ref|NC_001133|:85029
ref|NC_001133|:86231
ref|NC_001133|:86596
ref|NC_001133|:86991
ref|NC_001133|:87144
ref|NC_001133|:89036
ref|NC_001133|:92960
ref|NC_001133|:97022
ref|NC_001133|:98599
ref|NC_001133|:98925
ref|NC_001133|:99529
ref|NC_001133|:99984
ref|NC_001134|:101129
ref|NC_001134|:10132
ref|NC_001134|:101746
ref|NC_001134|:102921
ref|NC_001134|:103637
ref|NC_001134|:105046
ref|NC_001134|:105145
ref|NC_001134|:105926
ref|NC_001134|:106242
ref|NC_001134|:106390
ref|NC_001134|:106474
ref|NC_001134|:107241
ref|NC_001134|:108684
ref|NC_001134|:108895
ref|NC_001134|:109917
ref|NC_001134|:110153
ref|NC_001134|:110815
ref|NC_001134|:112553
ref|NC_001134|:113141
ref|NC_001134|:11329
ref|NC_001134|:114004
ref|NC_001134|:115400
ref|NC_001134|:11591
ref|NC_001134|:117134
ref|NC_001134|:118580
ref|NC_001134|:120165
ref|NC_001134|:122409
ref|NC_001134|:12278
ref|NC_001134|:125045
ref|NC_001134|:128018
ref|NC_001134|:129748
ref|NC_001134|:131048
ref|NC_001134|:133585
ref|NC_001134|:134106
ref|NC_001134|:134533
ref|NC_001134|:134636
ref|NC_001134|:135805
ref|NC_001134|:136750
ref|NC_001134|:13871
ref|NC_001134|:139679
ref|NC_001134|:139712
ref|NC_001134|:140293
ref|NC_001134|:143553
ref|NC_001134|:143798
ref|NC_001134|:143951
ref|NC_001134|:145562
ref|NC_001134|:147265
ref|NC_001134|:147564
ref|NC_001134|:149300
ref|NC_001134|:149682
ref|NC_001134|:152266
ref|NC_001134|:152842
ref|NC_001134|:1531
ref|NC_001134|:1532
ref|NC_001134|:154476
ref|NC_001134|:154923
ref|NC_001134|:156123
ref|NC_001134|:156677
ref|NC_001134|:158770
ref|NC_001134|:16033
ref|NC_001134|:160663
ref|NC_001134|:161933
ref|NC_001134|:162271
ref|NC_001134|:162463
ref|NC_001134|:163992
ref|NC_001134|:165222
ref|NC_001134|:166931
ref|NC_001134|:1675
ref|NC_001134|:168623
ref|NC_001134|:169496
ref|NC_001134|:169684
ref|NC_001134|:169839
ref|NC_001134|:170784
ref|NC_001134|:171502
ref|NC_001134|:17245
ref|NC_001134|:172475
ref|NC_001134|:174543
ref|NC_001134|:175542
ref|NC_001134|:176152
ref|NC_001134|:176735
ref|NC_001134|:177433
ref|NC_001134|:17860
ref|NC_001134|:18086
ref|NC_001134|:180949
ref|NC_001134|:181387
ref|NC_001134|:183872
ref|NC_001134|:184004
ref|NC_001134|:184401
ref|NC_001134|:186283
ref|NC_001134|:187146
ref|NC_001134|:189797
ref|NC_001134|:18995
ref|NC_001134|:191540
ref|NC_001134|:19198
ref|NC_001134|:19289
ref|NC_001134|:193022
ref|NC_001134|:1931
ref|NC_001134|:194117
ref|NC_001134|:195963
ref|NC_001134|:196106
ref|NC_001134|:19727
ref|NC_001134|:198388
ref|NC_001134|:200328
ref|NC_001134|:202585
ref|NC_001134|:202665
ref|NC_001134|:203794
ref|NC_001134|:20397
ref|NC_001134|:20522
ref|NC_001134|:207332
ref|NC_001134|:209853
ref|NC_001134|:210669
ref|NC_001134|:211280
ref|NC_001134|:211793
ref|NC_001134|:212808
ref|NC_001134|:218835
ref|NC_001134|:219307
ref|NC_001134|:22597
ref|NC_001134|:228141
ref|NC_001134|:230143
ref|NC_001134|:230431
ref|NC_001134|:23058
ref|NC_001134|:230777
ref|NC_001134|:233105
ref|NC_001134|:234450
ref|NC_001134|:238129
ref|NC_001134|:239418
ref|NC_001134|:239591
ref|NC_001134|:239694
ref|NC_001134|:241932
ref|NC_001134|:242261
ref|NC_001134|:242409
ref|NC_001134|:242775
ref|NC_001134|:243660
ref|NC_001134|:245474
ref|NC_001134|:24634
ref|NC_001134|:246460
ref|NC_001134|:246600
ref|NC_001134|:248197
ref|NC_001134|:248440
ref|NC_001134|:249055
ref|NC_001134|:249388
ref|NC_001134|:250138
ref|NC_001134|:252223
ref|NC_001134|:252640
ref|NC_001134|:254040
ref|NC_001134|:255873
ref|NC_001134|:257388
ref|NC_001134|:257787
ref|NC_001134|:258282
ref|NC_001134|:26591
ref|NC_001134|:266570
ref|NC_001134|:268248
ref|NC_001134|:270577
ref|NC_001134|:271804
ref|NC_001134|:272472
ref|NC_001134|:273645
ref|NC_001134|:275013
ref|NC_001134|:275445
ref|NC_001134|:275828
ref|NC_001134|:276898
ref|NC_001134|:276953
ref|NC_001134|:277265
ref|NC_001134|:277279
ref|NC_001134|:277376
ref|NC_001134|:277476
ref|NC_001134|:283155
ref|NC_001134|:28404
ref|NC_001134|:287042
ref|NC_001134|:289727
ref|NC_001134|:291561
ref|NC_001134|:292768
ref|NC_001134|:294153
ref|NC_001134|:298979
ref|NC_001134|:306703
ref|NC_001134|:307597
ref|NC_001134|:309197
ref|NC_001134|:309565
ref|NC_001134|:314077
ref|NC_001134|:315036
ref|NC_001134|:315555																																failed to call 39, not founder
ref|NC_001134|:315998
ref|NC_001134|:317767
ref|NC_001134|:318132
ref|NC_001134|:319152
ref|NC_001134|:321281
ref|NC_001134|:321391
ref|NC_001134|:324358
ref|NC_001134|:324520
ref|NC_001134|:325406
ref|NC_001134|:326540
ref|NC_001134|:326981
ref|NC_001134|:329183
ref|NC_001134|:332463
ref|NC_001134|:333683
ref|NC_001134|:335434
ref|NC_001134|:337379
ref|NC_001134|:339009
ref|NC_001134|:339234
ref|NC_001134|:341306
ref|NC_001134|:343652
ref|NC_001134|:346523
ref|NC_001134|:351036
ref|NC_001134|:354086
ref|NC_001134|:354450
ref|NC_001134|:355400
ref|NC_001134|:355759
ref|NC_001134|:356526
ref|NC_001134|:361781
ref|NC_001134|:363748
ref|NC_001134|:366248
ref|NC_001134|:366375
ref|NC_001134|:367573
ref|NC_001134|:367998
ref|NC_001134|:368508
ref|NC_001134|:370064
ref|NC_001134|:370284
ref|NC_001134|:371744
ref|NC_001134|:374729
ref|NC_001134|:375648
ref|NC_001134|:376093
ref|NC_001134|:377538
ref|NC_001134|:378185
ref|NC_001134|:37824
ref|NC_001134|:382942
ref|NC_001134|:384984
ref|NC_001134|:385387
ref|NC_001134|:385876
ref|NC_001134|:386187
ref|NC_001134|:38687
ref|NC_001134|:386950
ref|NC_001134|:388175
ref|NC_001134|:388594
ref|NC_001134|:388691
ref|NC_001134|:388867
ref|NC_001134|:392244
ref|NC_001134|:392292
ref|NC_001134|:395158
ref|NC_001134|:395528
ref|NC_001134|:396112
ref|NC_001134|:397172
ref|NC_001134|:397650
ref|NC_001134|:397658
ref|NC_001134|:398335
ref|NC_001134|:399938
ref|NC_001134|:402013
ref|NC_001134|:403419
ref|NC_001134|:403544
ref|NC_001134|:404662
ref|NC_001134|:406571
ref|NC_001134|:407851
ref|NC_001134|:408651
ref|NC_001134|:412011
ref|NC_001134|:413367
ref|NC_001134|:413499
ref|NC_001134|:413720
ref|NC_001134|:415397
ref|NC_001134|:419749
ref|NC_001134|:420830
ref|NC_001134|:421088
ref|NC_001134|:421268
ref|NC_001134|:421369
ref|NC_001134|:422087
ref|NC_001134|:423498
ref|NC_001134|:429649
ref|NC_001134|:431828
ref|NC_001134|:433316
ref|NC_001134|:435134
ref|NC_001134|:435995
ref|NC_001134|:437178
ref|NC_001134|:443498
ref|NC_001134|:445169
ref|NC_001134|:450070
ref|NC_001134|:451012
ref|NC_001134|:453161
ref|NC_001134|:454003
ref|NC_001134|:45617
ref|NC_001134|:456278
ref|NC_001134|:456370
ref|NC_001134|:457938
ref|NC_001134|:458104
ref|NC_001134|:462621
ref|NC_001134|:467492
ref|NC_001134|:469373
ref|NC_001134|:470456
ref|NC_001134|:470782
ref|NC_001134|:472664
ref|NC_001134|:474029
ref|NC_001134|:474384
ref|NC_001134|:474634
ref|NC_001134|:475872
ref|NC_001134|:475960
ref|NC_001134|:476932
ref|NC_001134|:47708
ref|NC_001134|:477150
ref|NC_001134|:479554
ref|NC_001134|:479971
ref|NC_001134|:480426
ref|NC_001134|:482064
ref|NC_001134|:482538
ref|NC_001134|:483728
ref|NC_001134|:485116
ref|NC_001134|:485228
ref|NC_001134|:485464
ref|NC_001134|:488504
ref|NC_001134|:488960
ref|NC_001134|:490131
ref|NC_001134|:491117
ref|NC_001134|:493145
ref|NC_001134|:494294
ref|NC_001134|:495713
ref|NC_001134|:500704
ref|NC_001134|:50138
ref|NC_001134|:502443
ref|NC_001134|:503380
ref|NC_001134|:50339
ref|NC_001134|:50441
ref|NC_001134|:504979
ref|NC_001134|:508597
ref|NC_001134|:511346
ref|NC_001134|:51247
ref|NC_001134|:512718
ref|NC_001134|:51707
ref|NC_001134|:517575
ref|NC_001134|:517693
ref|NC_001134|:519193
ref|NC_001134|:519528
ref|NC_001134|:521820
ref|NC_001134|:522124
ref|NC_001134|:524478
ref|NC_001134|:527691
ref|NC_001134|:528382
ref|NC_001134|:529033
ref|NC_001134|:52905
ref|NC_001134|:529212
ref|NC_001134|:529256
ref|NC_001134|:530201
ref|NC_001134|:531006
ref|NC_001134|:531169
ref|NC_001134|:531323
ref|NC_001134|:53186
ref|NC_001134|:532052
ref|NC_001134|:532328
ref|NC_001134|:533155
ref|NC_001134|:536769
ref|NC_001134|:53971
ref|NC_001134|:540949
ref|NC_001134|:541860
ref|NC_001134|:54240
ref|NC_001134|:543027
ref|NC_001134|:543274
ref|NC_001134|:543512
ref|NC_001134|:544624
ref|NC_001134|:545916
ref|NC_001134|:54729
ref|NC_001134|:549207
ref|NC_001134|:549831
ref|NC_001134|:551609
ref|NC_001134|:551744
ref|NC_001134|:553235
ref|NC_001134|:554848
ref|NC_001134|:557516
ref|NC_001134|:557579
ref|NC_001134|:558130
ref|NC_001134|:55859
ref|NC_001134|:55919
ref|NC_001134|:559283
ref|NC_001134|:560212
ref|NC_001134|:561417
ref|NC_001134|:561779
ref|NC_001134|:562872
ref|NC_001134|:565618
ref|NC_001134|:565639
ref|NC_001134|:566262
ref|NC_001134|:566545
ref|NC_001134|:566857
ref|NC_001134|:570569
ref|NC_001134|:57324
ref|NC_001134|:57497
ref|NC_001134|:577577
ref|NC_001134|:578052
ref|NC_001134|:579894
ref|NC_001134|:581357
ref|NC_001134|:582072
ref|NC_001134|:583707
ref|NC_001134|:583817
ref|NC_001134|:584585
ref|NC_001134|:585798
ref|NC_001134|:586001
ref|NC_001134|:58614
ref|NC_001134|:586960
ref|NC_001134|:587161
ref|NC_001134|:587935
ref|NC_001134|:589754
ref|NC_001134|:589767
ref|NC_001134|:590626
ref|NC_001134|:590668
ref|NC_001134|:590792
ref|NC_001134|:591130
ref|NC_001134|:592338
ref|NC_001134|:593287
ref|NC_001134|:593913
ref|NC_001134|:594279
ref|NC_001134|:594296
ref|NC_001134|:594393
ref|NC_001134|:594475
ref|NC_001134|:595113
ref|NC_001134|:595341
ref|NC_001134|:595750
ref|NC_001134|:597421
ref|NC_001134|:598731
ref|NC_001134|:603635
ref|NC_001134|:60507
ref|NC_001134|:605726
ref|NC_001134|:607881
ref|NC_001134|:607978
ref|NC_001134|:608578
ref|NC_001134|:609686
ref|NC_001134|:611343
ref|NC_001134|:611480
ref|NC_001134|:612025
ref|NC_001134|:613438
ref|NC_001134|:614437
ref|NC_001134|:614641
ref|NC_001134|:614916
ref|NC_001134|:614924
ref|NC_001134|:615173
ref|NC_001134|:616142
ref|NC_001134|:618371
ref|NC_001134|:618949
ref|NC_001134|:619953
ref|NC_001134|:619993
ref|NC_001134|:624557
ref|NC_001134|:625131
ref|NC_001134|:62583
ref|NC_001134|:626713
ref|NC_001134|:627080
ref|NC_001134|:627765
ref|NC_001134|:629083
ref|NC_001134|:629215
ref|NC_001134|:63094
ref|NC_001134|:631457
ref|NC_001134|:632687
ref|NC_001134|:635776
ref|NC_001134|:635960
ref|NC_001134|:636427
ref|NC_001134|:636817
ref|NC_001134|:637564
ref|NC_001134|:639588
ref|NC_001134|:63986
ref|NC_001134|:641881
ref|NC_001134|:642225
ref|NC_001134|:645858
ref|NC_001134|:645895
ref|NC_001134|:647315
ref|NC_001134|:64888
ref|NC_001134|:650969
ref|NC_001134|:651225
ref|NC_001134|:651425
ref|NC_001134|:651581
ref|NC_001134|:651903
ref|NC_001134|:652559
ref|NC_001134|:655500
ref|NC_001134|:655727
ref|NC_001134|:657730
ref|NC_001134|:662381
ref|NC_001134|:663771
ref|NC_001134|:663792
ref|NC_001134|:664697
ref|NC_001134|:667509
ref|NC_001134|:668169
ref|NC_001134|:669134
ref|NC_001134|:6708
ref|NC_001134|:672844
ref|NC_001134|:674138
ref|NC_001134|:674248
ref|NC_001134|:674475
ref|NC_001134|:6747
ref|NC_001134|:675565
ref|NC_001134|:675706
ref|NC_001134|:676250
ref|NC_001134|:680594
ref|NC_001134|:680655
ref|NC_001134|:682321
ref|NC_001134|:682982
ref|NC_001134|:684880
ref|NC_001134|:689188
ref|NC_001134|:689296
ref|NC_001134|:689619
ref|NC_001134|:691966
ref|NC_001134|:692400
ref|NC_001134|:693081
ref|NC_001134|:69338
ref|NC_001134|:694817
ref|NC_001134|:695254
ref|NC_001134|:69543
ref|NC_001134|:698926
ref|NC_001134|:699033
ref|NC_001134|:699167
ref|NC_001134|:701492
ref|NC_001134|:702113
ref|NC_001134|:703746
ref|NC_001134|:705515
ref|NC_001134|:706611
ref|NC_001134|:706749
ref|NC_001134|:7084
ref|NC_001134|:709239
ref|NC_001134|:710543
ref|NC_001134|:711738
ref|NC_001134|:712819
ref|NC_001134|:713869
ref|NC_001134|:717049
ref|NC_001134|:71725
ref|NC_001134|:717935
ref|NC_001134|:71811
ref|NC_001134|:719539
ref|NC_001134|:720345
ref|NC_001134|:720465
ref|NC_001134|:721177
ref|NC_001134|:72147
ref|NC_001134|:721775
ref|NC_001134|:722860
ref|NC_001134|:722949
ref|NC_001134|:723272
ref|NC_001134|:723414
ref|NC_001134|:723565
ref|NC_001134|:724228
ref|NC_001134|:726065
ref|NC_001134|:730118
ref|NC_001134|:732073
ref|NC_001134|:73351
ref|NC_001134|:734056
ref|NC_001134|:734414
ref|NC_001134|:734799
ref|NC_001134|:735350
ref|NC_001134|:736522
ref|NC_001134|:737392
ref|NC_001134|:737501
ref|NC_001134|:739402
ref|NC_001134|:739708
ref|NC_001134|:740297
ref|NC_001134|:740481
ref|NC_001134|:740853
ref|NC_001134|:741336
ref|NC_001134|:742473
ref|NC_001134|:742480
ref|NC_001134|:744415
ref|NC_001134|:744893
ref|NC_001134|:745072
ref|NC_001134|:746205
ref|NC_001134|:746625
ref|NC_001134|:74699
ref|NC_001134|:748041
ref|NC_001134|:751057
ref|NC_001134|:754745
ref|NC_001134|:755203
ref|NC_001134|:755442
ref|NC_001134|:756426
ref|NC_001134|:758958
ref|NC_001134|:759540
ref|NC_001134|:759841
ref|NC_001134|:761729
ref|NC_001134|:763638
ref|NC_001134|:763821
ref|NC_001134|:765524
ref|NC_001134|:766481
ref|NC_001134|:76699
ref|NC_001134|:769561
ref|NC_001134|:770705
ref|NC_001134|:771609
ref|NC_001134|:772462
ref|NC_001134|:774800
ref|NC_001134|:775517
ref|NC_001134|:775781
ref|NC_001134|:778037
ref|NC_001134|:778964
ref|NC_001134|:782353
ref|NC_001134|:78245
ref|NC_001134|:784911
ref|NC_001134|:785196
ref|NC_001134|:789471
ref|NC_001134|:789768
ref|NC_001134|:790126
ref|NC_001134|:791779
ref|NC_001134|:79178
ref|NC_001134|:791910
ref|NC_001134|:793126
ref|NC_001134|:795954
ref|NC_001134|:796182
ref|NC_001134|:799709
ref|NC_001134|:80049
ref|NC_001134|:800561
ref|NC_001134|:802429
ref|NC_001134|:803168
ref|NC_001134|:803836
ref|NC_001134|:804602
ref|NC_001134|:809874
ref|NC_001134|:809971
ref|NC_001134|:810020
ref|NC_001134|:81993
ref|NC_001134|:82283
ref|NC_001134|:82669
ref|NC_001134|:85906
ref|NC_001134|:87627
ref|NC_001134|:88305
ref|NC_001134|:88580
ref|NC_001134|:90557
ref|NC_001134|:91211
ref|NC_001134|:91263
ref|NC_001134|:92591
ref|NC_001134|:95627
ref|NC_001134|:96948
ref|NC_001134|:97691
ref|NC_001134|:98276
ref|NC_001134|:99271
ref|NC_001134|:99323
ref|NC_001135|:103273
ref|NC_001135|:103833
ref|NC_001135|:1048
ref|NC_001135|:105392
ref|NC_001135|:107173
ref|NC_001135|:107785
ref|NC_001135|:108453
ref|NC_001135|:109133
ref|NC_001135|:110050
ref|NC_001135|:111613
ref|NC_001135|:112066
ref|NC_001135|:112747
ref|NC_001135|:114334
ref|NC_001135|:114340
ref|NC_001135|:115687
ref|NC_001135|:115856
ref|NC_001135|:115865
ref|NC_001135|:118331
ref|NC_001135|:119030
ref|NC_001135|:119366
ref|NC_001135|:119493
ref|NC_001135|:119837
ref|NC_001135|:121300
ref|NC_001135|:1226
ref|NC_001135|:127835
ref|NC_001135|:127954
ref|NC_001135|:128015
ref|NC_001135|:128509
ref|NC_001135|:130258
ref|NC_001135|:131516
ref|NC_001135|:132592
ref|NC_001135|:134937
ref|NC_001135|:135327
ref|NC_001135|:140900
ref|NC_001135|:145060
ref|NC_001135|:146196
ref|NC_001135|:146501
ref|NC_001135|:146565
ref|NC_001135|:146582
ref|NC_001135|:15246
ref|NC_001135|:152727
ref|NC_001135|:153156
ref|NC_001135|:153902
ref|NC_001135|:155320
ref|NC_001135|:155759
ref|NC_001135|:155810
ref|NC_001135|:156040
ref|NC_001135|:158155
ref|NC_001135|:158459
ref|NC_001135|:158884
ref|NC_001135|:159019
ref|NC_001135|:159097
ref|NC_001135|:159965
ref|NC_001135|:162044
ref|NC_001135|:16983
ref|NC_001135|:170008
ref|NC_001135|:171464
ref|NC_001135|:17164
ref|NC_001135|:172365
ref|NC_001135|:17282
ref|NC_001135|:174398
ref|NC_001135|:17555
ref|NC_001135|:17857
ref|NC_001135|:178795
ref|NC_001135|:179149
ref|NC_001135|:17931
ref|NC_001135|:179700
ref|NC_001135|:180623
ref|NC_001135|:183854
ref|NC_001135|:18479
ref|NC_001135|:185140
ref|NC_001135|:18549
ref|NC_001135|:186064
ref|NC_001135|:186524
ref|NC_001135|:186679
ref|NC_001135|:187719
ref|NC_001135|:188678
ref|NC_001135|:189059
ref|NC_001135|:190554
ref|NC_001135|:191553
ref|NC_001135|:19259
ref|NC_001135|:19353
ref|NC_001135|:193751
ref|NC_001135|:194255
ref|NC_001135|:194385
ref|NC_001135|:196408
ref|NC_001135|:196987
ref|NC_001135|:197924
ref|NC_001135|:198578
ref|NC_001135|:201371
ref|NC_001135|:201941
ref|NC_001135|:203744
ref|NC_001135|:204881
ref|NC_001135|:206206
ref|NC_001135|:206868
ref|NC_001135|:206989
ref|NC_001135|:207056
ref|NC_001135|:208698
ref|NC_001135|:209613
ref|NC_001135|:209851
ref|NC_001135|:210286
ref|NC_001135|:211170
ref|NC_001135|:211776
ref|NC_001135|:211900
ref|NC_001135|:212642
ref|NC_001135|:212984
ref|NC_001135|:213330
ref|NC_001135|:214762
ref|NC_001135|:216686
ref|NC_001135|:216953
ref|NC_001135|:217718
ref|NC_001135|:217966
ref|NC_001135|:218003
ref|NC_001135|:218099
ref|NC_001135|:218289
ref|NC_001135|:218587
ref|NC_001135|:219333
ref|NC_001135|:21949
ref|NC_001135|:219843
ref|NC_001135|:220446
ref|NC_001135|:222140
ref|NC_001135|:222293
ref|NC_001135|:222830
ref|NC_001135|:222928
ref|NC_001135|:224165
ref|NC_001135|:224501
ref|NC_001135|:227098
ref|NC_001135|:22770
ref|NC_001135|:228511
ref|NC_001135|:229319
ref|NC_001135|:232475
ref|NC_001135|:233139
ref|NC_001135|:233751
ref|NC_001135|:234292
ref|NC_001135|:234937
ref|NC_001135|:237766
ref|NC_001135|:240299
ref|NC_001135|:243357
ref|NC_001135|:246166
ref|NC_001135|:248748
ref|NC_001135|:25016
ref|NC_001135|:250167
ref|NC_001135|:250646
ref|NC_001135|:252568
ref|NC_001135|:254348
ref|NC_001135|:254801
ref|NC_001135|:255265
ref|NC_001135|:256138
ref|NC_001135|:257247
ref|NC_001135|:259627
ref|NC_001135|:260705
ref|NC_001135|:261711
ref|NC_001135|:261818
ref|NC_001135|:263387
ref|NC_001135|:26479
ref|NC_001135|:265244
ref|NC_001135|:266034
ref|NC_001135|:268985
ref|NC_001135|:269076
ref|NC_001135|:26974
ref|NC_001135|:271443
ref|NC_001135|:275056
ref|NC_001135|:276279
ref|NC_001135|:279059
ref|NC_001135|:279712
ref|NC_001135|:280696
ref|NC_001135|:28150
ref|NC_001135|:281623
ref|NC_001135|:284668
ref|NC_001135|:285978
ref|NC_001135|:28890
ref|NC_001135|:288915
ref|NC_001135|:289831
ref|NC_001135|:292880
ref|NC_001135|:293094
ref|NC_001135|:294261
ref|NC_001135|:296674
ref|NC_001135|:297847
ref|NC_001135|:299594
ref|NC_001135|:299655
ref|NC_001135|:300070
ref|NC_001135|:300184
ref|NC_001135|:3003
ref|NC_001135|:302325
ref|NC_001135|:303992
ref|NC_001135|:304710
ref|NC_001135|:306838
ref|NC_001135|:307458
ref|NC_001135|:309079
ref|NC_001135|:309629
ref|NC_001135|:3103
ref|NC_001135|:310336
ref|NC_001135|:312192
ref|NC_001135|:313616
ref|NC_001135|:313677
ref|NC_001135|:314535
ref|NC_001135|:315269
ref|NC_001135|:315595
ref|NC_001135|:315954
ref|NC_001135|:31940
ref|NC_001135|:32004
ref|NC_001135|:32465
ref|NC_001135|:34220
ref|NC_001135|:35396
ref|NC_001135|:36181
ref|NC_001135|:3669
ref|NC_001135|:39355
ref|NC_001135|:39416
ref|NC_001135|:40036
ref|NC_001135|:40238
ref|NC_001135|:40291
ref|NC_001135|:40470
ref|NC_001135|:40873
ref|NC_001135|:414
ref|NC_001135|:45334
ref|NC_001135|:4576
ref|NC_001135|:4593
ref|NC_001135|:50233
ref|NC_001135|:50821
ref|NC_001135|:52845
ref|NC_001135|:55027
ref|NC_001135|:55676
ref|NC_001135|:57979
ref|NC_001135|:58455
ref|NC_001135|:58854
ref|NC_001135|:59480
ref|NC_001135|:59676
ref|NC_001135|:6038
ref|NC_001135|:62685
ref|NC_001135|:63759
ref|NC_001135|:65617
ref|NC_001135|:66401
ref|NC_001135|:67485
ref|NC_001135|:67600
ref|NC_001135|:71886
ref|NC_001135|:73028
ref|NC_001135|:73519
ref|NC_001135|:76010
ref|NC_001135|:77356
ref|NC_001135|:79759
ref|NC_001135|:80337
ref|NC_001135|:83272
ref|NC_001135|:83682
ref|NC_001135|:93903
ref|NC_001135|:94051
ref|NC_001135|:95506
ref|NC_001135|:96060
ref|NC_001135|:96100
ref|NC_001135|:97817
ref|NC_001135|:98730
ref|NC_001135|:98922
ref|NC_001136|:1001552
ref|NC_001136|:1002105
ref|NC_001136|:1005222
ref|NC_001136|:1006296
ref|NC_001136|:1007436
ref|NC_001136|:1008389
ref|NC_001136|:100874
ref|NC_001136|:1010149
ref|NC_001136|:1010656
ref|NC_001136|:1012320
ref|NC_001136|:1013766
ref|NC_001136|:1013806
ref|NC_001136|:1014300
ref|NC_001136|:1016238
ref|NC_001136|:1019002
ref|NC_001136|:1019739
ref|NC_001136|:1020307
ref|NC_001136|:1022758
ref|NC_001136|:102392
ref|NC_001136|:102519
ref|NC_001136|:1025517
ref|NC_001136|:102559
ref|NC_001136|:1026822
ref|NC_001136|:102684
ref|NC_001136|:1028786
ref|NC_001136|:1029730
ref|NC_001136|:1029933
ref|NC_001136|:1032707
ref|NC_001136|:1032748
ref|NC_001136|:1035115
ref|NC_001136|:1035602
ref|NC_001136|:1038358
ref|NC_001136|:1038915
ref|NC_001136|:1039646
ref|NC_001136|:1041143
ref|NC_001136|:1042422
ref|NC_001136|:104291
ref|NC_001136|:1043223
ref|NC_001136|:1044996
ref|NC_001136|:1045271
ref|NC_001136|:1049172
ref|NC_001136|:1049727
ref|NC_001136|:1049861
ref|NC_001136|:1050630
ref|NC_001136|:1050707
ref|NC_001136|:1052317
ref|NC_001136|:1052598
ref|NC_001136|:1054267
ref|NC_001136|:1054552
ref|NC_001136|:1055791
ref|NC_001136|:1057401
ref|NC_001136|:1061147
ref|NC_001136|:1062013
ref|NC_001136|:1062425
ref|NC_001136|:1065476
ref|NC_001136|:106581
ref|NC_001136|:1067057
ref|NC_001136|:1068381
ref|NC_001136|:1068765
ref|NC_001136|:1069795
ref|NC_001136|:1070890
ref|NC_001136|:1070960
ref|NC_001136|:1071757
ref|NC_001136|:1071807
ref|NC_001136|:1072552
ref|NC_001136|:1072791
ref|NC_001136|:1073305
ref|NC_001136|:1074920
ref|NC_001136|:1076743
ref|NC_001136|:1077371
ref|NC_001136|:1078229
ref|NC_001136|:107864
ref|NC_001136|:108084
ref|NC_001136|:1083150																																failed to call some of these, low reads, FOUNDER missed!
ref|NC_001136|:1084026
ref|NC_001136|:1084349
ref|NC_001136|:1085319
ref|NC_001136|:1088530
ref|NC_001136|:1088904
ref|NC_001136|:1091070
ref|NC_001136|:1094192
ref|NC_001136|:1094241
ref|NC_001136|:109452
ref|NC_001136|:1094691
ref|NC_001136|:109957
ref|NC_001136|:109976
ref|NC_001136|:109983
ref|NC_001136|:110110
ref|NC_001136|:1103869
ref|NC_001136|:1104264
ref|NC_001136|:110515
ref|NC_001136|:1106488
ref|NC_001136|:1106643
ref|NC_001136|:1107076
ref|NC_001136|:1107109
ref|NC_001136|:1108111
ref|NC_001136|:1108236
ref|NC_001136|:1108922
ref|NC_001136|:1109435
ref|NC_001136|:1111472
ref|NC_001136|:1111936
ref|NC_001136|:1112218
ref|NC_001136|:1112669
ref|NC_001136|:1112810
ref|NC_001136|:1114283
ref|NC_001136|:111432
ref|NC_001136|:1115186
ref|NC_001136|:1115547
ref|NC_001136|:1116311
ref|NC_001136|:1116420
ref|NC_001136|:1116467
ref|NC_001136|:1121009
ref|NC_001136|:1122029
ref|NC_001136|:1122131
ref|NC_001136|:112288
ref|NC_001136|:1123621
ref|NC_001136|:1123793
ref|NC_001136|:1127317
ref|NC_001136|:1127932
ref|NC_001136|:1128018
ref|NC_001136|:1131352
ref|NC_001136|:113227
ref|NC_001136|:1135207
ref|NC_001136|:113790
ref|NC_001136|:1138038
ref|NC_001136|:1138647
ref|NC_001136|:1138884
ref|NC_001136|:1139213
ref|NC_001136|:1139459
ref|NC_001136|:1139474
ref|NC_001136|:1140032
ref|NC_001136|:1142295
ref|NC_001136|:1142831
ref|NC_001136|:1143453
ref|NC_001136|:114490
ref|NC_001136|:1145225
ref|NC_001136|:1146554
ref|NC_001136|:1148431
ref|NC_001136|:1150423
ref|NC_001136|:1150925
ref|NC_001136|:1152470
ref|NC_001136|:1153003
ref|NC_001136|:1153601
ref|NC_001136|:1157636
ref|NC_001136|:1158464
ref|NC_001136|:1158914
ref|NC_001136|:1162728
ref|NC_001136|:1163432
ref|NC_001136|:1167253
ref|NC_001136|:1170251
ref|NC_001136|:1172131
ref|NC_001136|:1173017
ref|NC_001136|:1173447
ref|NC_001136|:1176095
ref|NC_001136|:1176451
ref|NC_001136|:1177137
ref|NC_001136|:1180166
ref|NC_001136|:1180343
ref|NC_001136|:1181458
ref|NC_001136|:1182048
ref|NC_001136|:1184118
ref|NC_001136|:1184612
ref|NC_001136|:1185509
ref|NC_001136|:1187379
ref|NC_001136|:1190889
ref|NC_001136|:1192781
ref|NC_001136|:1193658
ref|NC_001136|:119385
ref|NC_001136|:1194894
ref|NC_001136|:119507
ref|NC_001136|:1195209
ref|NC_001136|:1197251
ref|NC_001136|:1197986
ref|NC_001136|:119801
ref|NC_001136|:1198216
ref|NC_001136|:1199793
ref|NC_001136|:119980
ref|NC_001136|:1205424
ref|NC_001136|:1205813
ref|NC_001136|:120706
ref|NC_001136|:120795
ref|NC_001136|:1216262
ref|NC_001136|:1218582
ref|NC_001136|:1219464
ref|NC_001136|:1219473
ref|NC_001136|:1220055
ref|NC_001136|:1220243
ref|NC_001136|:1220979
ref|NC_001136|:1221916
ref|NC_001136|:1222070
ref|NC_001136|:1222680
ref|NC_001136|:1222862
ref|NC_001136|:122287
ref|NC_001136|:1223598
ref|NC_001136|:1224155
ref|NC_001136|:1224496
ref|NC_001136|:1225474
ref|NC_001136|:1225849
ref|NC_001136|:1225898
ref|NC_001136|:1226265
ref|NC_001136|:1228469
ref|NC_001136|:1229476
ref|NC_001136|:1230012
ref|NC_001136|:1232209
ref|NC_001136|:1236200
ref|NC_001136|:123625
ref|NC_001136|:1236493
ref|NC_001136|:123883
ref|NC_001136|:1241510
ref|NC_001136|:1241867
ref|NC_001136|:1242079
ref|NC_001136|:1249225
ref|NC_001136|:1253111
ref|NC_001136|:1254008
ref|NC_001136|:1254761
ref|NC_001136|:1256667
ref|NC_001136|:1256758
ref|NC_001136|:1260488
ref|NC_001136|:1263823
ref|NC_001136|:1266725
ref|NC_001136|:1266955
ref|NC_001136|:1268237
ref|NC_001136|:126908
ref|NC_001136|:1269909
ref|NC_001136|:1270277
ref|NC_001136|:1271708
ref|NC_001136|:1273042
ref|NC_001136|:1274056
ref|NC_001136|:1275423
ref|NC_001136|:1275582
ref|NC_001136|:1279712
ref|NC_001136|:1280491
ref|NC_001136|:1281385
ref|NC_001136|:1281537
ref|NC_001136|:128273
ref|NC_001136|:1283020
ref|NC_001136|:1283159
ref|NC_001136|:1283657
ref|NC_001136|:1286507
ref|NC_001136|:1288773
ref|NC_001136|:128903
ref|NC_001136|:128947
ref|NC_001136|:1290025
ref|NC_001136|:1292026
ref|NC_001136|:1292227
ref|NC_001136|:129232
ref|NC_001136|:1293996
ref|NC_001136|:1294086
ref|NC_001136|:1294264
ref|NC_001136|:1294588
ref|NC_001136|:1294906
ref|NC_001136|:1295374
ref|NC_001136|:1295508
ref|NC_001136|:1295835
ref|NC_001136|:1297852
ref|NC_001136|:1300194
ref|NC_001136|:1300372
ref|NC_001136|:1302270
ref|NC_001136|:130285
ref|NC_001136|:1303465
ref|NC_001136|:1306052
ref|NC_001136|:1306203
ref|NC_001136|:1309807
ref|NC_001136|:1311776
ref|NC_001136|:1312315
ref|NC_001136|:1313560
ref|NC_001136|:1313634
ref|NC_001136|:1316315
ref|NC_001136|:1316665
ref|NC_001136|:131684
ref|NC_001136|:1318066
ref|NC_001136|:1319092
ref|NC_001136|:1320298
ref|NC_001136|:132160
ref|NC_001136|:1322981
ref|NC_001136|:1322985
ref|NC_001136|:1323461
ref|NC_001136|:1324219
ref|NC_001136|:1325359
ref|NC_001136|:1327802
ref|NC_001136|:1328050
ref|NC_001136|:132829
ref|NC_001136|:1328651
ref|NC_001136|:1329230
ref|NC_001136|:1330113
ref|NC_001136|:1332093
ref|NC_001136|:1332930
ref|NC_001136|:1335971
ref|NC_001136|:1336245
ref|NC_001136|:1336587
ref|NC_001136|:1341941
ref|NC_001136|:1342655
ref|NC_001136|:1343947
ref|NC_001136|:1345630
ref|NC_001136|:1345754
ref|NC_001136|:1345760
ref|NC_001136|:135071
ref|NC_001136|:1350959
ref|NC_001136|:1352477
ref|NC_001136|:1356390
ref|NC_001136|:1356962
ref|NC_001136|:1360906
ref|NC_001136|:1360990
ref|NC_001136|:1363311
ref|NC_001136|:1364101
ref|NC_001136|:1365202
ref|NC_001136|:1365551
ref|NC_001136|:136784
ref|NC_001136|:1368405
ref|NC_001136|:1369826
ref|NC_001136|:137334
ref|NC_001136|:1373756
ref|NC_001136|:1377257
ref|NC_001136|:1378153
ref|NC_001136|:137883
ref|NC_001136|:1380839
ref|NC_001136|:1381152
ref|NC_001136|:1383651
ref|NC_001136|:1384871
ref|NC_001136|:1386038
ref|NC_001136|:1386366
ref|NC_001136|:1387718
ref|NC_001136|:1388398
ref|NC_001136|:1388692
ref|NC_001136|:1389088
ref|NC_001136|:1390449
ref|NC_001136|:1391160
ref|NC_001136|:139259
ref|NC_001136|:1393411
ref|NC_001136|:1393566
ref|NC_001136|:1394229
ref|NC_001136|:1394330
ref|NC_001136|:1395499
ref|NC_001136|:1395545
ref|NC_001136|:1397445
ref|NC_001136|:1398017
ref|NC_001136|:139826
ref|NC_001136|:1399167
ref|NC_001136|:1400101
ref|NC_001136|:1400268
ref|NC_001136|:140035
ref|NC_001136|:1401106
ref|NC_001136|:1401764
ref|NC_001136|:1402475
ref|NC_001136|:140268
ref|NC_001136|:1404318
ref|NC_001136|:1405112
ref|NC_001136|:1406118
ref|NC_001136|:1407015
ref|NC_001136|:1409392
ref|NC_001136|:1411326
ref|NC_001136|:1413248
ref|NC_001136|:1415365
ref|NC_001136|:1417638
ref|NC_001136|:1418321
ref|NC_001136|:1419720
ref|NC_001136|:1420475
ref|NC_001136|:1420689
ref|NC_001136|:1420744
ref|NC_001136|:1421245
ref|NC_001136|:1422308
ref|NC_001136|:1423524
ref|NC_001136|:1425524
ref|NC_001136|:1425774
ref|NC_001136|:1427100
ref|NC_001136|:1428050
ref|NC_001136|:1428627
ref|NC_001136|:1428942
ref|NC_001136|:1428959
ref|NC_001136|:1431303
ref|NC_001136|:1431712
ref|NC_001136|:1434492
ref|NC_001136|:1435402
ref|NC_001136|:1435585
ref|NC_001136|:1437276
ref|NC_001136|:1437525
ref|NC_001136|:1437702
ref|NC_001136|:1438751
ref|NC_001136|:1441790
ref|NC_001136|:1442274
ref|NC_001136|:1442874
ref|NC_001136|:1445872
ref|NC_001136|:1446099
ref|NC_001136|:1446839
ref|NC_001136|:1447143
ref|NC_001136|:144878
ref|NC_001136|:1451559
ref|NC_001136|:1452723
ref|NC_001136|:1457670
ref|NC_001136|:1457968
ref|NC_001136|:1459746
ref|NC_001136|:1461340
ref|NC_001136|:146166
ref|NC_001136|:146190
ref|NC_001136|:1461911
ref|NC_001136|:1462898
ref|NC_001136|:1462915
ref|NC_001136|:1463801
ref|NC_001136|:1464243
ref|NC_001136|:146734
ref|NC_001136|:1467766
ref|NC_001136|:1468722
ref|NC_001136|:1468961
ref|NC_001136|:1470620
ref|NC_001136|:1471341
ref|NC_001136|:1471769
ref|NC_001136|:1473693
ref|NC_001136|:147525
ref|NC_001136|:1476565
ref|NC_001136|:1477267
ref|NC_001136|:147806
ref|NC_001136|:1478767
ref|NC_001136|:1479022
ref|NC_001136|:1479320
ref|NC_001136|:1479375
ref|NC_001136|:1480963
ref|NC_001136|:1482231
ref|NC_001136|:1482301
ref|NC_001136|:1482872
ref|NC_001136|:1484124
ref|NC_001136|:1485330
ref|NC_001136|:1485723
ref|NC_001136|:148669
ref|NC_001136|:148725
ref|NC_001136|:1488536
ref|NC_001136|:1489134
ref|NC_001136|:1492592
ref|NC_001136|:1492764
ref|NC_001136|:1492831
ref|NC_001136|:1493033
ref|NC_001136|:1493093
ref|NC_001136|:1493438
ref|NC_001136|:149695
ref|NC_001136|:1497154
ref|NC_001136|:1497326
ref|NC_001136|:1497384
ref|NC_001136|:1498823
ref|NC_001136|:1499517
ref|NC_001136|:1499684
ref|NC_001136|:1502552
ref|NC_001136|:1503561
ref|NC_001136|:150576
ref|NC_001136|:1506769
ref|NC_001136|:1508511
ref|NC_001136|:1509444
ref|NC_001136|:1511568
ref|NC_001136|:1511938
ref|NC_001136|:1513275
ref|NC_001136|:1513858
ref|NC_001136|:1513870
ref|NC_001136|:1515044
ref|NC_001136|:1515163
ref|NC_001136|:1515356
ref|NC_001136|:1516488
ref|NC_001136|:1517615
ref|NC_001136|:1518353
ref|NC_001136|:1519352
ref|NC_001136|:1520234
ref|NC_001136|:152091
ref|NC_001136|:1522094
ref|NC_001136|:1523131
ref|NC_001136|:1523413
ref|NC_001136|:1523416
ref|NC_001136|:1523419																																failed to call 39, not founder
ref|NC_001136|:1523425
ref|NC_001136|:1523428
ref|NC_001136|:1523443
ref|NC_001136|:1523444
ref|NC_001136|:1523455
ref|NC_001136|:152550
ref|NC_001136|:152714
ref|NC_001136|:153306
ref|NC_001136|:153474
ref|NC_001136|:154484
ref|NC_001136|:155539
ref|NC_001136|:159891
ref|NC_001136|:163107
ref|NC_001136|:165982
ref|NC_001136|:167359
ref|NC_001136|:167961
ref|NC_001136|:170841
ref|NC_001136|:172634
ref|NC_001136|:173224
ref|NC_001136|:173372
ref|NC_001136|:174736
ref|NC_001136|:174737
ref|NC_001136|:176627
ref|NC_001136|:177428
ref|NC_001136|:181171
ref|NC_001136|:182244
ref|NC_001136|:183112
ref|NC_001136|:183159
ref|NC_001136|:183717
ref|NC_001136|:183950
ref|NC_001136|:184498
ref|NC_001136|:184698
ref|NC_001136|:185209
ref|NC_001136|:185605
ref|NC_001136|:187062
ref|NC_001136|:18984
ref|NC_001136|:190112
ref|NC_001136|:190698
ref|NC_001136|:191329													ref|NC_001136|:759670	ref|NC_001136|:759670	ref|NC_001136|:759670	ref|NC_001136|:759670	ref|NC_001136|:759670	ref|NC_001136|:759670	ref|NC_001136|:759670	ref|NC_001136|:759670	ref|NC_001136|:759670	ref|NC_001136|:759670	ref|NC_001136|:759670	ref|NC_001136|:759670	ref|NC_001136|:759670	ref|NC_001136|:759670	ref|NC_001136|:759670	ref|NC_001136|:759670	ref|NC_001136|:759670	ref|NC_001136|:759670	ref|NC_001136|:759670
ref|NC_001136|:19157
ref|NC_001136|:193194
ref|NC_001136|:193247
ref|NC_001136|:194268
ref|NC_001136|:195037
ref|NC_001136|:195323
ref|NC_001136|:198355
ref|NC_001136|:200024
ref|NC_001136|:200592
ref|NC_001136|:201848
ref|NC_001136|:202002
ref|NC_001136|:203786
ref|NC_001136|:206406
ref|NC_001136|:208087
ref|NC_001136|:208169
ref|NC_001136|:208192
ref|NC_001136|:208513
ref|NC_001136|:209004
ref|NC_001136|:209941
ref|NC_001136|:21204
ref|NC_001136|:215536
ref|NC_001136|:216646
ref|NC_001136|:21702
ref|NC_001136|:219331
ref|NC_001136|:221719
ref|NC_001136|:221773
ref|NC_001136|:225437
ref|NC_001136|:22790
ref|NC_001136|:22811
ref|NC_001136|:229046
ref|NC_001136|:229930
ref|NC_001136|:230742
ref|NC_001136|:231893
ref|NC_001136|:232375
ref|NC_001136|:235390
ref|NC_001136|:235673
ref|NC_001136|:236810
ref|NC_001136|:238177
ref|NC_001136|:239082
ref|NC_001136|:2394
ref|NC_001136|:240470
ref|NC_001136|:240636
ref|NC_001136|:243394
ref|NC_001136|:24430
ref|NC_001136|:2459
ref|NC_001136|:246279
ref|NC_001136|:247028
ref|NC_001136|:247300
ref|NC_001136|:247577
ref|NC_001136|:247638
ref|NC_001136|:248399
ref|NC_001136|:249536
ref|NC_001136|:250233
ref|NC_001136|:251329
ref|NC_001136|:251915
ref|NC_001136|:252405
ref|NC_001136|:253437
ref|NC_001136|:253623
ref|NC_001136|:254863
ref|NC_001136|:256939
ref|NC_001136|:256944
ref|NC_001136|:258046
ref|NC_001136|:258816
ref|NC_001136|:259125
ref|NC_001136|:260194
ref|NC_001136|:261994
ref|NC_001136|:262318
ref|NC_001136|:263112
ref|NC_001136|:265547
ref|NC_001136|:266791
ref|NC_001136|:268102
ref|NC_001136|:27036
ref|NC_001136|:270428
ref|NC_001136|:270483
ref|NC_001136|:270876
ref|NC_001136|:27200
ref|NC_001136|:272361
ref|NC_001136|:275232
ref|NC_001136|:275585
ref|NC_001136|:278004
ref|NC_001136|:278316
ref|NC_001136|:27863
ref|NC_001136|:278885
ref|NC_001136|:280927
ref|NC_001136|:283986
ref|NC_001136|:284733
ref|NC_001136|:285374
ref|NC_001136|:285979
ref|NC_001136|:287357
ref|NC_001136|:287655
ref|NC_001136|:287748
ref|NC_001136|:28882
ref|NC_001136|:289738
ref|NC_001136|:293010
ref|NC_001136|:293704
ref|NC_001136|:293949
ref|NC_001136|:295755
ref|NC_001136|:296282
ref|NC_001136|:299821
ref|NC_001136|:300391
ref|NC_001136|:300879
ref|NC_001136|:302104
ref|NC_001136|:302172
ref|NC_001136|:303132
ref|NC_001136|:30424
ref|NC_001136|:305088
ref|NC_001136|:306355
ref|NC_001136|:306742
ref|NC_001136|:307272
ref|NC_001136|:308011
ref|NC_001136|:310766
ref|NC_001136|:311451
ref|NC_001136|:313688
ref|NC_001136|:316179
ref|NC_001136|:316717
ref|NC_001136|:317973
ref|NC_001136|:319618
ref|NC_001136|:320310
ref|NC_001136|:321161
ref|NC_001136|:321748
ref|NC_001136|:32253
ref|NC_001136|:324031
ref|NC_001136|:325596
ref|NC_001136|:326276
ref|NC_001136|:326498
ref|NC_001136|:326511
ref|NC_001136|:326855
ref|NC_001136|:328126
ref|NC_001136|:331317
ref|NC_001136|:333621
ref|NC_001136|:335026
ref|NC_001136|:335255
ref|NC_001136|:335661
ref|NC_001136|:336330
ref|NC_001136|:337805
ref|NC_001136|:34212
ref|NC_001136|:34396
ref|NC_001136|:345793
ref|NC_001136|:347210
ref|NC_001136|:347905
ref|NC_001136|:353846
ref|NC_001136|:360012
ref|NC_001136|:360407
ref|NC_001136|:362871
ref|NC_001136|:365046
ref|NC_001136|:365728
ref|NC_001136|:366193
ref|NC_001136|:366579
ref|NC_001136|:366677
ref|NC_001136|:367228
ref|NC_001136|:367303
ref|NC_001136|:367834
ref|NC_001136|:367975
ref|NC_001136|:36902
ref|NC_001136|:370297
ref|NC_001136|:371810
ref|NC_001136|:372078
ref|NC_001136|:373425
ref|NC_001136|:374318
ref|NC_001136|:37438
ref|NC_001136|:375364
ref|NC_001136|:37605
ref|NC_001136|:376323
ref|NC_001136|:37808
ref|NC_001136|:380260
ref|NC_001136|:381041
ref|NC_001136|:381401
ref|NC_001136|:38250
ref|NC_001136|:38285
ref|NC_001136|:384122
ref|NC_001136|:384892
ref|NC_001136|:385400
ref|NC_001136|:386398
ref|NC_001136|:387379
ref|NC_001136|:388004
ref|NC_001136|:38842
ref|NC_001136|:389572
ref|NC_001136|:391342
ref|NC_001136|:391620
ref|NC_001136|:393268
ref|NC_001136|:394238
ref|NC_001136|:394381
ref|NC_001136|:39719
ref|NC_001136|:398393
ref|NC_001136|:399718
ref|NC_001136|:400606
ref|NC_001136|:400848
ref|NC_001136|:402508
ref|NC_001136|:404707
ref|NC_001136|:405998
ref|NC_001136|:406270
ref|NC_001136|:407685
ref|NC_001136|:408027
ref|NC_001136|:408323
ref|NC_001136|:408474
ref|NC_001136|:409185
ref|NC_001136|:409811
ref|NC_001136|:410485
ref|NC_001136|:410741
ref|NC_001136|:411152
ref|NC_001136|:411826
ref|NC_001136|:412402
ref|NC_001136|:414914
ref|NC_001136|:41522
ref|NC_001136|:415992
ref|NC_001136|:417632
ref|NC_001136|:417767
ref|NC_001136|:417827
ref|NC_001136|:420041
ref|NC_001136|:420457
ref|NC_001136|:420885
ref|NC_001136|:421848
ref|NC_001136|:423518
ref|NC_001136|:42498
ref|NC_001136|:42690
ref|NC_001136|:428925
ref|NC_001136|:43113
ref|NC_001136|:431509
ref|NC_001136|:431767
ref|NC_001136|:433965
ref|NC_001136|:439647
ref|NC_001136|:440185
ref|NC_001136|:440706
ref|NC_001136|:441129
ref|NC_001136|:442104
ref|NC_001136|:443639
ref|NC_001136|:450509
ref|NC_001136|:458956
ref|NC_001136|:459330
ref|NC_001136|:459520
ref|NC_001136|:459523
ref|NC_001136|:459574
ref|NC_001136|:461127
ref|NC_001136|:461385
ref|NC_001136|:462199
ref|NC_001136|:46274
ref|NC_001136|:467313
ref|NC_001136|:467624
ref|NC_001136|:468276
ref|NC_001136|:471937
ref|NC_001136|:473046
ref|NC_001136|:474596
ref|NC_001136|:475814
ref|NC_001136|:478037
ref|NC_001136|:480655
ref|NC_001136|:481249
ref|NC_001136|:481298
ref|NC_001136|:481852
ref|NC_001136|:482358
ref|NC_001136|:485548
ref|NC_001136|:488117
ref|NC_001136|:48898
ref|NC_001136|:490186
ref|NC_001136|:490711
ref|NC_001136|:490799
ref|NC_001136|:493006
ref|NC_001136|:494014
ref|NC_001136|:49499
ref|NC_001136|:495126
ref|NC_001136|:497980
ref|NC_001136|:498193
ref|NC_001136|:501484
ref|NC_001136|:502042
ref|NC_001136|:50282
ref|NC_001136|:504140
ref|NC_001136|:504143
ref|NC_001136|:505029
ref|NC_001136|:511243
ref|NC_001136|:51142
ref|NC_001136|:51856
ref|NC_001136|:522151
ref|NC_001136|:52267
ref|NC_001136|:522973
ref|NC_001136|:523433
ref|NC_001136|:52547
ref|NC_001136|:526525
ref|NC_001136|:527010
ref|NC_001136|:527400
ref|NC_001136|:527428
ref|NC_001136|:538392
ref|NC_001136|:538464
ref|NC_001136|:539472
ref|NC_001136|:540383
ref|NC_001136|:541137
ref|NC_001136|:54186
ref|NC_001136|:542240
ref|NC_001136|:542981
ref|NC_001136|:547308
ref|NC_001136|:550846
ref|NC_001136|:550965
ref|NC_001136|:553018
ref|NC_001136|:554585
ref|NC_001136|:555165
ref|NC_001136|:557645
ref|NC_001136|:558119
ref|NC_001136|:558213
ref|NC_001136|:559314
ref|NC_001136|:560151
ref|NC_001136|:562341
ref|NC_001136|:564389
ref|NC_001136|:56633
ref|NC_001136|:56696
ref|NC_001136|:568200
ref|NC_001136|:569403
ref|NC_001136|:571523
ref|NC_001136|:571669
ref|NC_001136|:572107
ref|NC_001136|:572980
ref|NC_001136|:57390
ref|NC_001136|:576877
ref|NC_001136|:577602
ref|NC_001136|:579982
ref|NC_001136|:580131
ref|NC_001136|:580486
ref|NC_001136|:584161
ref|NC_001136|:585023
ref|NC_001136|:587276
ref|NC_001136|:588091
ref|NC_001136|:588507
ref|NC_001136|:588883
ref|NC_001136|:590747
ref|NC_001136|:591089
ref|NC_001136|:591591
ref|NC_001136|:592079
ref|NC_001136|:593749
ref|NC_001136|:59572
ref|NC_001136|:595794
ref|NC_001136|:595989
ref|NC_001136|:596268
ref|NC_001136|:596438
ref|NC_001136|:597837
ref|NC_001136|:599390
ref|NC_001136|:601024
ref|NC_001136|:601357
ref|NC_001136|:601371
ref|NC_001136|:601580
ref|NC_001136|:602374
ref|NC_001136|:603630
ref|NC_001136|:605591
ref|NC_001136|:605664
ref|NC_001136|:607966
ref|NC_001136|:609449
ref|NC_001136|:609542
ref|NC_001136|:613088
ref|NC_001136|:613632
ref|NC_001136|:613650
ref|NC_001136|:615594
ref|NC_001136|:616778
ref|NC_001136|:617712
ref|NC_001136|:620100
ref|NC_001136|:620254
ref|NC_001136|:621736
ref|NC_001136|:621983
ref|NC_001136|:623044
ref|NC_001136|:62565
ref|NC_001136|:626053
ref|NC_001136|:627204
ref|NC_001136|:628219
ref|NC_001136|:628841
ref|NC_001136|:629102
ref|NC_001136|:629350
ref|NC_001136|:630020
ref|NC_001136|:630098
ref|NC_001136|:630265
ref|NC_001136|:631985
ref|NC_001136|:632238
ref|NC_001136|:63250
ref|NC_001136|:632547
ref|NC_001136|:632572
ref|NC_001136|:634653
ref|NC_001136|:634816
ref|NC_001136|:636984
ref|NC_001136|:639473
ref|NC_001136|:644283
ref|NC_001136|:64663
ref|NC_001136|:64718
ref|NC_001136|:651973
ref|NC_001136|:65404
ref|NC_001136|:656953
ref|NC_001136|:657218
ref|NC_001136|:661591
ref|NC_001136|:661900
ref|NC_001136|:662986
ref|NC_001136|:663456
ref|NC_001136|:663477
ref|NC_001136|:663906
ref|NC_001136|:664592
ref|NC_001136|:665028
ref|NC_001136|:666408
ref|NC_001136|:666742
ref|NC_001136|:667973
ref|NC_001136|:67129
ref|NC_001136|:671587
ref|NC_001136|:671820
ref|NC_001136|:672717
ref|NC_001136|:67362
ref|NC_001136|:673789
ref|NC_001136|:673806
ref|NC_001136|:674136
ref|NC_001136|:674175
ref|NC_001136|:675475
ref|NC_001136|:67662
ref|NC_001136|:679507
ref|NC_001136|:680338
ref|NC_001136|:681101
ref|NC_001136|:681287
ref|NC_001136|:682504
ref|NC_001136|:683897
ref|NC_001136|:684792
ref|NC_001136|:685714
ref|NC_001136|:685821
ref|NC_001136|:687274
ref|NC_001136|:687537
ref|NC_001136|:687602
ref|NC_001136|:688011
ref|NC_001136|:69097
ref|NC_001136|:691228
ref|NC_001136|:69182
ref|NC_001136|:692747
ref|NC_001136|:693159
ref|NC_001136|:694137
ref|NC_001136|:694456
ref|NC_001136|:695248
ref|NC_001136|:697145
ref|NC_001136|:69755
ref|NC_001136|:697628
ref|NC_001136|:697690
ref|NC_001136|:698714
ref|NC_001136|:701467
ref|NC_001136|:703796
ref|NC_001136|:704649
ref|NC_001136|:704742
ref|NC_001136|:704946
ref|NC_001136|:705045
ref|NC_001136|:705492
ref|NC_001136|:707409
ref|NC_001136|:708573
ref|NC_001136|:709599
ref|NC_001136|:712511
ref|NC_001136|:713725
ref|NC_001136|:714915
ref|NC_001136|:715546
ref|NC_001136|:715967
ref|NC_001136|:716163
ref|NC_001136|:716652
ref|NC_001136|:717640
ref|NC_001136|:718849
ref|NC_001136|:719052
ref|NC_001136|:723991
ref|NC_001136|:724558
ref|NC_001136|:72601
ref|NC_001136|:726300
ref|NC_001136|:728563
ref|NC_001136|:728654
ref|NC_001136|:728769
ref|NC_001136|:729573
ref|NC_001136|:730049
ref|NC_001136|:730509
ref|NC_001136|:731906
ref|NC_001136|:732170
ref|NC_001136|:733344
ref|NC_001136|:734194
ref|NC_001136|:736639
ref|NC_001136|:738013
ref|NC_001136|:741456
ref|NC_001136|:741579
ref|NC_001136|:742352
ref|NC_001136|:745236
ref|NC_001136|:745443
ref|NC_001136|:745665
[truncated: 7,559 more rows]

## Sheet: Lineage 153
	d2_d3	d2_gd2-1	d2_gd2-2	gd2-1_ggd2-1	d3_d4	d3_gd3-1	d3_gd3-2	gd3-1_ggd3-1	d4_d5	d4_gd4-1	d4_gd4-2	gd4-1_ggd4-1	d5_d6	d5_gd5-1	d5_gd5-2	gd5-1_ggd5-1	d6_d7	d6_gd6-1	d6_gd6-2	gd6-1_ggd6-1	d7_d8	d7_gd7-1	d7_gd7-2	gd7-1_ggd7-1	d8_d9	d8_gd8-1	d8_gd8-2	gd8-1_ggd8-1	d9_d10	d9_gd9-1	d9_gd9-2	gd9-1_ggd9-1	d10_d11	d10_gd10-1	d10_gd10-2	gd10-1_ggd10-1	d11_d12	d11_gd11-1	d11_gd11-2	gd11-1_ggd11-1	d12_d13	d12_gd12-1	d12_gd12-2	gd12-1_ggd12-1	d13_d14	d13_gd13-1	d13_gd13-2	gd13-1_ggd13-1	d14_d15
All Variant Calls	AH15305 and 17	05 and 06	05 and 07	06 and 17	17 and 09	17 and 10	17 and 11	10 and 12	09 and 13	09 and 14	09 and 15	14 and 16	13 and 20	13 and 18	13 and 06	18 and 06	20 and 24	20 and 28	20 and 22	28 and 29	24 and 21	24 and 25	24 and 26	25 and 27	21 and 36	21 and 23	21 and 06	23 and 06	32 and 36	32 and 33	32 and 34	33 and 35	36 and 40	36 and 37	36 and 38	37 and 39	40 and 44	40 and 41	40 and 42	41 and 43	44 and 48	44 and 45	44 and 46	45 and 47	48 and 60	48 and 49	48 and 50	41 and 43	60 and 52
Mito:10410	Mito:10410	Mito:10410	Mito:10410	Mito:10410	Mito:10410	Mito:10410	Mito:10410	Mito:10410	Mito:10410	Mito:10410	Mito:10410	Mito:10410	Mito:10410	Mito:10410	Mito:10410	Mito:10410	Mito:10410	Mito:10410	Mito:10410	Mito:10410	Mito:10410	Mito:10410	Mito:10410	Mito:10410	Mito:10410	Mito:10410	Mito:10410	Mito:10410	Mito:10410	Mito:10410	Mito:10410	Mito:10410	Mito:10410	Mito:10410	Mito:10410	Mito:10410	Mito:10410	Mito:10410	Mito:10410	Mito:10410	Mito:10410	Mito:10410	Mito:10410	Mito:10410	Mito:10410	Mito:10410	Mito:10410	Mito:10410	Mito:10410
Mito:20934	Mito:20934	Mito:20934	Mito:20934	Mito:20934	Mito:20934	Mito:20934	Mito:20934	Mito:20934	Mito:20934	Mito:20934	Mito:20934	Mito:20934	Mito:20934	Mito:20934	Mito:20934	Mito:20934	Mito:20934	Mito:20934	Mito:20934	Mito:20934	Mito:20934	Mito:20934	Mito:20934	Mito:20934	Mito:20934	Mito:20934	Mito:20934	Mito:20934	Mito:20934	Mito:20934	Mito:20934	Mito:20934	Mito:20934	Mito:20934	Mito:20934	Mito:20934	Mito:20934	Mito:20934	Mito:20934	Mito:20934	Mito:20934	Mito:20934	Mito:20934	Mito:20934	Mito:20934	Mito:20934	Mito:20934	Mito:20934	Mito:20934
Mito:33743	Mito:33743	Mito:33743	Mito:33743	Mito:33743	Mito:33743	Mito:33743	Mito:33743	Mito:33743	Mito:33743	Mito:33743	Mito:33743	Mito:33743	Mito:33743	Mito:33743	Mito:33743	Mito:33743	Mito:33743	Mito:33743	Mito:33743	Mito:33743	Mito:33743	Mito:33743	Mito:33743	Mito:33743	Mito:33743	Mito:33743	Mito:33743	Mito:33743	Mito:33743	Mito:33743	Mito:33743	Mito:33743	Mito:33743	Mito:33743	Mito:33743	Mito:33743	Mito:33743	Mito:33743	Mito:33743	Mito:33743	Mito:33743	Mito:33743	Mito:33743	Mito:33743	Mito:33743	Mito:33743	Mito:33743	Mito:33743	Mito:33743
Mito:39517	Mito:39517	Mito:39517	Mito:39517	Mito:39517	Mito:39517	Mito:39517	Mito:39517	Mito:39517	Mito:39517	Mito:39517	Mito:39517	Mito:39517	Mito:39517	Mito:39517	Mito:39517	Mito:39517	Mito:39517	Mito:39517	Mito:39517	Mito:39517	Mito:39517	Mito:39517	Mito:39517	Mito:39517	Mito:39517	Mito:39517	Mito:39517	Mito:39517	Mito:39517	Mito:39517	Mito:39517	Mito:39517	Mito:39517	Mito:39517	Mito:39517	Mito:39517	Mito:39517	Mito:39517	Mito:39517	Mito:39517	Mito:39517	Mito:39517	Mito:39517	Mito:39517	Mito:39517	Mito:39517	Mito:39517	Mito:39517	Mito:39517
Mito:82507	Mito:82507	Mito:82507	Mito:82507	Mito:82507	Mito:82507	Mito:82507	Mito:82507	Mito:82507	Mito:82507	Mito:82507	Mito:82507	Mito:82507	Mito:82507	Mito:82507	Mito:82507	Mito:82507	Mito:82507	Mito:82507	Mito:82507	Mito:82507	Mito:82507	Mito:82507	Mito:82507	Mito:82507	Mito:82507	Mito:82507	Mito:82507	Mito:82507	Mito:82507	Mito:82507	Mito:82507	Mito:82507	Mito:82507	Mito:82507	Mito:82507	Mito:82507	Mito:82507	Mito:82507	Mito:82507	Mito:82507	Mito:82507	Mito:82507	Mito:82507	Mito:82507	Mito:82507	Mito:82507	Mito:82507	Mito:82507	Mito:82507
ref|NC_001133|:197692	ref|NC_001133|:197692
ref|NC_001133|:43121	ref|NC_001133|:43121
ref|NC_001133|:54946	ref|NC_001133|:54946	ref|NC_001133|:54946	ref|NC_001133|:54946	ref|NC_001133|:54946				ref|NC_001133|:54946	ref|NC_001133|:54946	ref|NC_001133|:54946	ref|NC_001133|:54946	ref|NC_001133|:54946	ref|NC_001133|:54946		ref|NC_001133|:54946		ref|NC_001133|:54946	ref|NC_001133|:54946	ref|NC_001133|:54946	ref|NC_001133|:54946		ref|NC_001133|:54946	ref|NC_001133|:54946	ref|NC_001133|:54946				ref|NC_001133|:54946	ref|NC_001133|:54946		ref|NC_001133|:54946		ref|NC_001133|:54946	ref|NC_001133|:54946	ref|NC_001133|:54946	ref|NC_001133|:54946	ref|NC_001133|:54946	ref|NC_001133|:54946	ref|NC_001133|:54946	ref|NC_001133|:54946	ref|NC_001133|:54946	ref|NC_001133|:54946	ref|NC_001133|:54946	ref|NC_001133|:54946	ref|NC_001133|:54946	ref|NC_001133|:54946	ref|NC_001133|:54946	ref|NC_001133|:54946	ref|NC_001133|:54946
ref|NC_001133|:64202	ref|NC_001133|:64202	ref|NC_001133|:64202	ref|NC_001133|:64202	ref|NC_001133|:64202				ref|NC_001133|:64202	ref|NC_001133|:64202	ref|NC_001133|:64202	ref|NC_001133|:64202	ref|NC_001133|:64202	ref|NC_001133|:64202		ref|NC_001133|:64202		ref|NC_001133|:64202	ref|NC_001133|:64202	ref|NC_001133|:64202	ref|NC_001133|:64202		ref|NC_001133|:64202	ref|NC_001133|:64202	ref|NC_001133|:64202				ref|NC_001133|:64202	ref|NC_001133|:64202		ref|NC_001133|:64202		ref|NC_001133|:64202	ref|NC_001133|:64202	ref|NC_001133|:64202	ref|NC_001133|:64202	ref|NC_001133|:64202	ref|NC_001133|:64202	ref|NC_001133|:64202	ref|NC_001133|:64202	ref|NC_001133|:64202	ref|NC_001133|:64202	ref|NC_001133|:64202	ref|NC_001133|:64202	ref|NC_001133|:64202	ref|NC_001133|:64202	ref|NC_001133|:64202	ref|NC_001133|:64202	ref|NC_001133|:64202
ref|NC_001133|:75855	ref|NC_001133|:75855
ref|NC_001134|:1187	ref|NC_001134|:1187	ref|NC_001134|:1187	ref|NC_001134|:1187	ref|NC_001134|:1187				ref|NC_001134|:1187		ref|NC_001134|:1187	ref|NC_001134|:1187	ref|NC_001134|:1187					ref|NC_001134|:1187	ref|NC_001134|:1187	ref|NC_001134|:1187	ref|NC_001134|:1187		ref|NC_001134|:1187	ref|NC_001134|:1187	ref|NC_001134|:1187							ref|NC_001134|:1187					ref|NC_001134|:1187	ref|NC_001134|:1187	ref|NC_001134|:1187	ref|NC_001134|:1187	ref|NC_001134|:1187	ref|NC_001134|:1187	ref|NC_001134|:1187	ref|NC_001134|:1187	ref|NC_001134|:1187	ref|NC_001134|:1187	ref|NC_001134|:1187	ref|NC_001134|:1187	ref|NC_001134|:1187	ref|NC_001134|:1187
ref|NC_001134|:161597	ref|NC_001134|:161597		ref|NC_001134|:161597
ref|NC_001134|:235656	ref|NC_001134|:235656	ref|NC_001134|:235656	ref|NC_001134|:235656	ref|NC_001134|:235656
ref|NC_001134|:256277	ref|NC_001134|:256277	ref|NC_001134|:256277	ref|NC_001134|:256277	ref|NC_001134|:256277				ref|NC_001134|:256277	ref|NC_001134|:256277	ref|NC_001134|:256277	ref|NC_001134|:256277	ref|NC_001134|:256277	ref|NC_001134|:256277		ref|NC_001134|:256277		ref|NC_001134|:256277	ref|NC_001134|:256277	ref|NC_001134|:256277	ref|NC_001134|:256277		ref|NC_001134|:256277	ref|NC_001134|:256277	ref|NC_001134|:256277				ref|NC_001134|:256277	ref|NC_001134|:256277		ref|NC_001134|:256277		ref|NC_001134|:256277	ref|NC_001134|:256277	ref|NC_001134|:256277	ref|NC_001134|:256277	ref|NC_001134|:256277	ref|NC_001134|:256277	ref|NC_001134|:256277	ref|NC_001134|:256277	ref|NC_001134|:256277	ref|NC_001134|:256277	ref|NC_001134|:256277	ref|NC_001134|:256277	ref|NC_001134|:256277	ref|NC_001134|:256277	ref|NC_001134|:256277	ref|NC_001134|:256277	ref|NC_001134|:256277
ref|NC_001134|:271705	ref|NC_001134|:271705	ref|NC_001134|:271705	ref|NC_001134|:271705	ref|NC_001134|:271705				ref|NC_001134|:271705	ref|NC_001134|:271705	ref|NC_001134|:271705	ref|NC_001134|:271705	ref|NC_001134|:271705	ref|NC_001134|:271705		ref|NC_001134|:271705		ref|NC_001134|:271705	ref|NC_001134|:271705	ref|NC_001134|:271705	ref|NC_001134|:271705		ref|NC_001134|:271705	ref|NC_001134|:271705	ref|NC_001134|:271705				ref|NC_001134|:271705	ref|NC_001134|:271705		ref|NC_001134|:271705		ref|NC_001134|:271705	ref|NC_001134|:271705	ref|NC_001134|:271705	ref|NC_001134|:271705	ref|NC_001134|:271705	ref|NC_001134|:271705	ref|NC_001134|:271705	ref|NC_001134|:271705	ref|NC_001134|:271705	ref|NC_001134|:271705	ref|NC_001134|:271705	ref|NC_001134|:271705	ref|NC_001134|:271705	ref|NC_001134|:271705	ref|NC_001134|:271705	ref|NC_001134|:271705	ref|NC_001134|:271705
ref|NC_001134|:280208	ref|NC_001134|:280208	ref|NC_001134|:280208	ref|NC_001134|:280208	ref|NC_001134|:280208
ref|NC_001134|:303946	ref|NC_001134|:303946
ref|NC_001134|:306195	ref|NC_001134|:306195	ref|NC_001134|:306195	ref|NC_001134|:306195	ref|NC_001134|:306195				ref|NC_001134|:306195	ref|NC_001134|:306195	ref|NC_001134|:306195	ref|NC_001134|:306195	ref|NC_001134|:306195	ref|NC_001134|:306195		ref|NC_001134|:306195		ref|NC_001134|:306195	ref|NC_001134|:306195	ref|NC_001134|:306195	ref|NC_001134|:306195		ref|NC_001134|:306195	ref|NC_001134|:306195	ref|NC_001134|:306195				ref|NC_001134|:306195	ref|NC_001134|:306195		ref|NC_001134|:306195		ref|NC_001134|:306195	ref|NC_001134|:306195	ref|NC_001134|:306195	ref|NC_001134|:306195	ref|NC_001134|:306195	ref|NC_001134|:306195	ref|NC_001134|:306195	ref|NC_001134|:306195	ref|NC_001134|:306195	ref|NC_001134|:306195	ref|NC_001134|:306195	ref|NC_001134|:306195	ref|NC_001134|:306195	ref|NC_001134|:306195	ref|NC_001134|:306195	ref|NC_001134|:306195	ref|NC_001134|:306195
ref|NC_001134|:315750	ref|NC_001134|:315750	ref|NC_001134|:315750	ref|NC_001134|:315750	ref|NC_001134|:315750				ref|NC_001134|:315750	ref|NC_001134|:315750	ref|NC_001134|:315750	ref|NC_001134|:315750	ref|NC_001134|:315750	ref|NC_001134|:315750		ref|NC_001134|:315750		ref|NC_001134|:315750	ref|NC_001134|:315750	ref|NC_001134|:315750	ref|NC_001134|:315750		ref|NC_001134|:315750	ref|NC_001134|:315750	ref|NC_001134|:315750				ref|NC_001134|:315750	ref|NC_001134|:315750		ref|NC_001134|:315750		ref|NC_001134|:315750	ref|NC_001134|:315750	ref|NC_001134|:315750	ref|NC_001134|:315750	ref|NC_001134|:315750	ref|NC_001134|:315750	ref|NC_001134|:315750	ref|NC_001134|:315750	ref|NC_001134|:315750	ref|NC_001134|:315750	ref|NC_001134|:315750	ref|NC_001134|:315750	ref|NC_001134|:315750	ref|NC_001134|:315750	ref|NC_001134|:315750	ref|NC_001134|:315750	ref|NC_001134|:315750
ref|NC_001134|:345363	ref|NC_001134|:345363	ref|NC_001134|:345363	ref|NC_001134|:345363	ref|NC_001134|:345363				ref|NC_001134|:345363	ref|NC_001134|:345363	ref|NC_001134|:345363	ref|NC_001134|:345363	ref|NC_001134|:345363	ref|NC_001134|:345363		ref|NC_001134|:345363		ref|NC_001134|:345363	ref|NC_001134|:345363	ref|NC_001134|:345363	ref|NC_001134|:345363		ref|NC_001134|:345363	ref|NC_001134|:345363	ref|NC_001134|:345363				ref|NC_001134|:345363	ref|NC_001134|:345363		ref|NC_001134|:345363		ref|NC_001134|:345363	ref|NC_001134|:345363	ref|NC_001134|:345363	ref|NC_001134|:345363	ref|NC_001134|:345363	ref|NC_001134|:345363	ref|NC_001134|:345363	ref|NC_001134|:345363	ref|NC_001134|:345363	ref|NC_001134|:345363	ref|NC_001134|:345363	ref|NC_001134|:345363	ref|NC_001134|:345363	ref|NC_001134|:345363	ref|NC_001134|:345363	ref|NC_001134|:345363	ref|NC_001134|:345363
ref|NC_001134|:389429	ref|NC_001134|:389429	ref|NC_001134|:389429	ref|NC_001134|:389429	ref|NC_001134|:389429	ref|NC_001134|:389429	ref|NC_001134|:389429	ref|NC_001134|:389429	ref|NC_001134|:389429	ref|NC_001134|:389429	ref|NC_001134|:389429	ref|NC_001134|:389429	ref|NC_001134|:389429	ref|NC_001134|:389429	ref|NC_001134|:389429	ref|NC_001134|:389429	ref|NC_001134|:389429	ref|NC_001134|:389429	ref|NC_001134|:389429	ref|NC_001134|:389429	ref|NC_001134|:389429	ref|NC_001134|:389429	ref|NC_001134|:389429	ref|NC_001134|:389429	ref|NC_001134|:389429	ref|NC_001134|:389429	ref|NC_001134|:389429	ref|NC_001134|:389429	ref|NC_001134|:389429	ref|NC_001134|:389429	ref|NC_001134|:389429	ref|NC_001134|:389429	ref|NC_001134|:389429	ref|NC_001134|:389429	ref|NC_001134|:389429	ref|NC_001134|:389429	ref|NC_001134|:389429	ref|NC_001134|:389429	ref|NC_001134|:389429	ref|NC_001134|:389429	ref|NC_001134|:389429	ref|NC_001134|:389429	ref|NC_001134|:389429	ref|NC_001134|:389429	ref|NC_001134|:389429	ref|NC_001134|:389429	ref|NC_001134|:389429	ref|NC_001134|:389429	ref|NC_001134|:389429	ref|NC_001134|:389429
ref|NC_001134|:397886	ref|NC_001134|:397886		ref|NC_001134|:397886
ref|NC_001134|:445483	ref|NC_001134|:445483		ref|NC_001134|:445483
ref|NC_001134|:447617	ref|NC_001134|:447617	ref|NC_001134|:447617	ref|NC_001134|:447617	ref|NC_001134|:447617				ref|NC_001134|:447617	ref|NC_001134|:447617	ref|NC_001134|:447617	ref|NC_001134|:447617	ref|NC_001134|:447617	ref|NC_001134|:447617		ref|NC_001134|:447617		ref|NC_001134|:447617	ref|NC_001134|:447617	ref|NC_001134|:447617	ref|NC_001134|:447617		ref|NC_001134|:447617	ref|NC_001134|:447617	ref|NC_001134|:447617				ref|NC_001134|:447617	ref|NC_001134|:447617		ref|NC_001134|:447617		ref|NC_001134|:447617	ref|NC_001134|:447617	ref|NC_001134|:447617	ref|NC_001134|:447617	ref|NC_001134|:447617	ref|NC_001134|:447617	ref|NC_001134|:447617	ref|NC_001134|:447617	ref|NC_001134|:447617	ref|NC_001134|:447617	ref|NC_001134|:447617	ref|NC_001134|:447617	ref|NC_001134|:447617	ref|NC_001134|:447617	ref|NC_001134|:447617	ref|NC_001134|:447617	ref|NC_001134|:447617
ref|NC_001134|:47209	ref|NC_001134|:47209	ref|NC_001134|:47209	ref|NC_001134|:47209	ref|NC_001134|:47209				ref|NC_001134|:47209	ref|NC_001134|:47209	ref|NC_001134|:47209	ref|NC_001134|:47209	ref|NC_001134|:47209	ref|NC_001134|:47209		ref|NC_001134|:47209		ref|NC_001134|:47209	ref|NC_001134|:47209	ref|NC_001134|:47209	ref|NC_001134|:47209		ref|NC_001134|:47209	ref|NC_001134|:47209	ref|NC_001134|:47209				ref|NC_001134|:47209	ref|NC_001134|:47209		ref|NC_001134|:47209		ref|NC_001134|:47209	ref|NC_001134|:47209	ref|NC_001134|:47209	ref|NC_001134|:47209	ref|NC_001134|:47209	ref|NC_001134|:47209	ref|NC_001134|:47209	ref|NC_001134|:47209	ref|NC_001134|:47209	ref|NC_001134|:47209	ref|NC_001134|:47209	ref|NC_001134|:47209	ref|NC_001134|:47209	ref|NC_001134|:47209	ref|NC_001134|:47209	ref|NC_001134|:47209	ref|NC_001134|:47209
ref|NC_001134|:49205	ref|NC_001134|:49205	ref|NC_001134|:49205	ref|NC_001134|:49205	ref|NC_001134|:49205				ref|NC_001134|:49205	ref|NC_001134|:49205	ref|NC_001134|:49205	ref|NC_001134|:49205	ref|NC_001134|:49205	ref|NC_001134|:49205		ref|NC_001134|:49205		ref|NC_001134|:49205	ref|NC_001134|:49205	ref|NC_001134|:49205	ref|NC_001134|:49205		ref|NC_001134|:49205	ref|NC_001134|:49205	ref|NC_001134|:49205				ref|NC_001134|:49205	ref|NC_001134|:49205		ref|NC_001134|:49205		ref|NC_001134|:49205	ref|NC_001134|:49205	ref|NC_001134|:49205	ref|NC_001134|:49205	ref|NC_001134|:49205	ref|NC_001134|:49205	ref|NC_001134|:49205	ref|NC_001134|:49205	ref|NC_001134|:49205	ref|NC_001134|:49205	ref|NC_001134|:49205	ref|NC_001134|:49205	ref|NC_001134|:49205	ref|NC_001134|:49205	ref|NC_001134|:49205	ref|NC_001134|:49205	ref|NC_001134|:49205
ref|NC_001134|:505122	ref|NC_001134|:505122	ref|NC_001134|:505122	ref|NC_001134|:505122	ref|NC_001134|:505122				ref|NC_001134|:505122	ref|NC_001134|:505122	ref|NC_001134|:505122	ref|NC_001134|:505122	ref|NC_001134|:505122	ref|NC_001134|:505122		ref|NC_001134|:505122		ref|NC_001134|:505122	ref|NC_001134|:505122	ref|NC_001134|:505122	ref|NC_001134|:505122		ref|NC_001134|:505122	ref|NC_001134|:505122	ref|NC_001134|:505122				ref|NC_001134|:505122	ref|NC_001134|:505122		ref|NC_001134|:505122		ref|NC_001134|:505122	ref|NC_001134|:505122	ref|NC_001134|:505122	ref|NC_001134|:505122	ref|NC_001134|:505122	ref|NC_001134|:505122	ref|NC_001134|:505122	ref|NC_001134|:505122	ref|NC_001134|:505122	ref|NC_001134|:505122	ref|NC_001134|:505122	ref|NC_001134|:505122	ref|NC_001134|:505122	ref|NC_001134|:505122	ref|NC_001134|:505122	ref|NC_001134|:505122	ref|NC_001134|:505122
ref|NC_001134|:556667	ref|NC_001134|:556667	ref|NC_001134|:556667	ref|NC_001134|:556667	ref|NC_001134|:556667
ref|NC_001134|:606280	ref|NC_001134|:606280		ref|NC_001134|:606280
ref|NC_001134|:613789	ref|NC_001134|:613789		ref|NC_001134|:613789
ref|NC_001134|:623632	ref|NC_001134|:623632		ref|NC_001134|:623632
ref|NC_001134|:629054	ref|NC_001134|:629054
ref|NC_001134|:63368	ref|NC_001134|:63368		ref|NC_001134|:63368
ref|NC_001134|:647466	ref|NC_001134|:647466		ref|NC_001134|:647466
ref|NC_001134|:652982	ref|NC_001134|:652982	ref|NC_001134|:652982	ref|NC_001134|:652982	ref|NC_001134|:652982				ref|NC_001134|:652982	ref|NC_001134|:652982	ref|NC_001134|:652982	ref|NC_001134|:652982	ref|NC_001134|:652982	ref|NC_001134|:652982		ref|NC_001134|:652982		ref|NC_001134|:652982	ref|NC_001134|:652982	ref|NC_001134|:652982	ref|NC_001134|:652982		ref|NC_001134|:652982	ref|NC_001134|:652982	ref|NC_001134|:652982				ref|NC_001134|:652982	ref|NC_001134|:652982		ref|NC_001134|:652982		ref|NC_001134|:652982	ref|NC_001134|:652982	ref|NC_001134|:652982	ref|NC_001134|:652982	ref|NC_001134|:652982	ref|NC_001134|:652982	ref|NC_001134|:652982	ref|NC_001134|:652982	ref|NC_001134|:652982	ref|NC_001134|:652982	ref|NC_001134|:652982	ref|NC_001134|:652982	ref|NC_001134|:652982	ref|NC_001134|:652982	ref|NC_001134|:652982	ref|NC_001134|:652982	ref|NC_001134|:652982
ref|NC_001134|:654231	ref|NC_001134|:654231		ref|NC_001134|:654231
ref|NC_001134|:66309	ref|NC_001134|:66309		ref|NC_001134|:66309
ref|NC_001134|:674626	ref|NC_001134|:674626	ref|NC_001134|:674626	ref|NC_001134|:674626	ref|NC_001134|:674626
ref|NC_001134|:764411	ref|NC_001134|:764411	ref|NC_001134|:764411	ref|NC_001134|:764411	ref|NC_001134|:764411
ref|NC_001134|:777551	ref|NC_001134|:777551	ref|NC_001134|:777551	ref|NC_001134|:777551	ref|NC_001134|:777551
ref|NC_001134|:784166	ref|NC_001134|:784166	ref|NC_001134|:784166	ref|NC_001134|:784166	ref|NC_001134|:784166				ref|NC_001134|:784166	ref|NC_001134|:784166	ref|NC_001134|:784166	ref|NC_001134|:784166	ref|NC_001134|:784166	ref|NC_001134|:784166		ref|NC_001134|:784166		ref|NC_001134|:784166	ref|NC_001134|:784166	ref|NC_001134|:784166	ref|NC_001134|:784166		ref|NC_001134|:784166	ref|NC_001134|:784166	ref|NC_001134|:784166				ref|NC_001134|:784166	ref|NC_001134|:784166		ref|NC_001134|:784166		ref|NC_001134|:784166	ref|NC_001134|:784166	ref|NC_001134|:784166	ref|NC_001134|:784166	ref|NC_001134|:784166	ref|NC_001134|:784166	ref|NC_001134|:784166	ref|NC_001134|:784166	ref|NC_001134|:784166	ref|NC_001134|:784166	ref|NC_001134|:784166	ref|NC_001134|:784166	ref|NC_001134|:784166	ref|NC_001134|:784166	ref|NC_001134|:784166	ref|NC_001134|:784166	ref|NC_001134|:784166
ref|NC_001134|:785782	ref|NC_001134|:785782		ref|NC_001134|:785782
ref|NC_001134|:83585	ref|NC_001134|:83585	ref|NC_001134|:83585	ref|NC_001134|:83585	ref|NC_001134|:83585				ref|NC_001134|:83585	ref|NC_001134|:83585	ref|NC_001134|:83585	ref|NC_001134|:83585	ref|NC_001134|:83585	ref|NC_001134|:83585		ref|NC_001134|:83585		ref|NC_001134|:83585	ref|NC_001134|:83585	ref|NC_001134|:83585	ref|NC_001134|:83585		ref|NC_001134|:83585	ref|NC_001134|:83585	ref|NC_001134|:83585				ref|NC_001134|:83585	ref|NC_001134|:83585		ref|NC_001134|:83585		ref|NC_001134|:83585	ref|NC_001134|:83585	ref|NC_001134|:83585	ref|NC_001134|:83585	ref|NC_001134|:83585	ref|NC_001134|:83585	ref|NC_001134|:83585	ref|NC_001134|:83585	ref|NC_001134|:83585	ref|NC_001134|:83585	ref|NC_001134|:83585	ref|NC_001134|:83585	ref|NC_001134|:83585	ref|NC_001134|:83585	ref|NC_001134|:83585	ref|NC_001134|:83585	ref|NC_001134|:83585
ref|NC_001135|:113033	ref|NC_001135|:113033	ref|NC_001135|:113033	ref|NC_001135|:113033	ref|NC_001135|:113033				ref|NC_001135|:113033	ref|NC_001135|:113033	ref|NC_001135|:113033	ref|NC_001135|:113033	ref|NC_001135|:113033	ref|NC_001135|:113033		ref|NC_001135|:113033		ref|NC_001135|:113033	ref|NC_001135|:113033	ref|NC_001135|:113033	ref|NC_001135|:113033		ref|NC_001135|:113033	ref|NC_001135|:113033	ref|NC_001135|:113033				ref|NC_001135|:113033	ref|NC_001135|:113033		ref|NC_001135|:113033		ref|NC_001135|:113033	ref|NC_001135|:113033	ref|NC_001135|:113033	ref|NC_001135|:113033	ref|NC_001135|:113033	ref|NC_001135|:113033	ref|NC_001135|:113033	ref|NC_001135|:113033	ref|NC_001135|:113033	ref|NC_001135|:113033	ref|NC_001135|:113033	ref|NC_001135|:113033	ref|NC_001135|:113033	ref|NC_001135|:113033	ref|NC_001135|:113033	ref|NC_001135|:113033	ref|NC_001135|:113033
ref|NC_001136|:1055771	ref|NC_001136|:1055771	ref|NC_001136|:1055771	ref|NC_001136|:1055771	ref|NC_001136|:1055771	ref|NC_001136|:1055771	ref|NC_001136|:1055771	ref|NC_001136|:1055771	ref|NC_001136|:1055771	ref|NC_001136|:1055771	ref|NC_001136|:1055771	ref|NC_001136|:1055771	ref|NC_001136|:1055771	ref|NC_001136|:1055771	ref|NC_001136|:1055771	ref|NC_001136|:1055771	ref|NC_001136|:1055771	ref|NC_001136|:1055771	ref|NC_001136|:1055771	ref|NC_001136|:1055771	ref|NC_001136|:1055771	ref|NC_001136|:1055771	ref|NC_001136|:1055771	ref|NC_001136|:1055771	ref|NC_001136|:1055771	ref|NC_001136|:1055771	ref|NC_001136|:1055771	ref|NC_001136|:1055771	ref|NC_001136|:1055771	ref|NC_001136|:1055771	ref|NC_001136|:1055771	ref|NC_001136|:1055771	ref|NC_001136|:1055771	ref|NC_001136|:1055771	ref|NC_001136|:1055771	ref|NC_001136|:1055771	ref|NC_001136|:1055771	ref|NC_001136|:1055771	ref|NC_001136|:1055771	ref|NC_001136|:1055771	ref|NC_001136|:1055771	ref|NC_001136|:1055771	ref|NC_001136|:1055771	ref|NC_001136|:1055771	ref|NC_001136|:1055771	ref|NC_001136|:1055771	ref|NC_001136|:1055771	ref|NC_001136|:1055771	ref|NC_001136|:1055771	ref|NC_001136|:1055771
ref|NC_001136|:1087860	ref|NC_001136|:1087860	ref|NC_001136|:1087860	ref|NC_001136|:1087860	ref|NC_001136|:1087860				ref|NC_001136|:1087860	ref|NC_001136|:1087860	ref|NC_001136|:1087860	ref|NC_001136|:1087860	ref|NC_001136|:1087860	ref|NC_001136|:1087860		ref|NC_001136|:1087860		ref|NC_001136|:1087860	ref|NC_001136|:1087860	ref|NC_001136|:1087860	ref|NC_001136|:1087860		ref|NC_001136|:1087860	ref|NC_001136|:1087860	ref|NC_001136|:1087860				ref|NC_001136|:1087860	ref|NC_001136|:1087860		ref|NC_001136|:1087860		ref|NC_001136|:1087860	ref|NC_001136|:1087860	ref|NC_001136|:1087860	ref|NC_001136|:1087860	ref|NC_001136|:1087860	ref|NC_001136|:1087860	ref|NC_001136|:1087860	ref|NC_001136|:1087860	ref|NC_001136|:1087860	ref|NC_001136|:1087860	ref|NC_001136|:1087860	ref|NC_001136|:1087860	ref|NC_001136|:1087860	ref|NC_001136|:1087860	ref|NC_001136|:1087860	ref|NC_001136|:1087860	ref|NC_001136|:1087860
ref|NC_001136|:1091755	ref|NC_001136|:1091755	ref|NC_001136|:1091755	ref|NC_001136|:1091755	ref|NC_001136|:1091755				ref|NC_001136|:1091755	ref|NC_001136|:1091755	ref|NC_001136|:1091755	ref|NC_001136|:1091755	ref|NC_001136|:1091755	ref|NC_001136|:1091755		ref|NC_001136|:1091755		ref|NC_001136|:1091755	ref|NC_001136|:1091755	ref|NC_001136|:1091755	ref|NC_001136|:1091755		ref|NC_001136|:1091755	ref|NC_001136|:1091755	ref|NC_001136|:1091755				ref|NC_001136|:1091755	ref|NC_001136|:1091755		ref|NC_001136|:1091755		ref|NC_001136|:1091755	ref|NC_001136|:1091755	ref|NC_001136|:1091755	ref|NC_001136|:1091755	ref|NC_001136|:1091755	ref|NC_001136|:1091755	ref|NC_001136|:1091755	ref|NC_001136|:1091755	ref|NC_001136|:1091755	ref|NC_001136|:1091755	ref|NC_001136|:1091755	ref|NC_001136|:1091755	ref|NC_001136|:1091755	ref|NC_001136|:1091755	ref|NC_001136|:1091755	ref|NC_001136|:1091755	ref|NC_001136|:1091755
ref|NC_001136|:113308	ref|NC_001136|:113308	ref|NC_001136|:113308	ref|NC_001136|:113308	ref|NC_001136|:113308
ref|NC_001136|:1134352	ref|NC_001136|:1134352	ref|NC_001136|:1134352	ref|NC_001136|:1134352	ref|NC_001136|:1134352
ref|NC_001136|:1135926	ref|NC_001136|:1135926	ref|NC_001136|:1135926	ref|NC_001136|:1135926	ref|NC_001136|:1135926
ref|NC_001136|:1172254	ref|NC_001136|:1172254	ref|NC_001136|:1172254	ref|NC_001136|:1172254	ref|NC_001136|:1172254				ref|NC_001136|:1172254	ref|NC_001136|:1172254	ref|NC_001136|:1172254	ref|NC_001136|:1172254	ref|NC_001136|:1172254	ref|NC_001136|:1172254		ref|NC_001136|:1172254		ref|NC_001136|:1172254	ref|NC_001136|:1172254	ref|NC_001136|:1172254	ref|NC_001136|:1172254		ref|NC_001136|:1172254	ref|NC_001136|:1172254	ref|NC_001136|:1172254				ref|NC_001136|:1172254	ref|NC_001136|:1172254		ref|NC_001136|:1172254		ref|NC_001136|:1172254	ref|NC_001136|:1172254	ref|NC_001136|:1172254	ref|NC_001136|:1172254	ref|NC_001136|:1172254	ref|NC_001136|:1172254	ref|NC_001136|:1172254	ref|NC_001136|:1172254	ref|NC_001136|:1172254	ref|NC_001136|:1172254	ref|NC_001136|:1172254	ref|NC_001136|:1172254	ref|NC_001136|:1172254	ref|NC_001136|:1172254	ref|NC_001136|:1172254	ref|NC_001136|:1172254	ref|NC_001136|:1172254
ref|NC_001136|:117720	ref|NC_001136|:117720	ref|NC_001136|:117720	ref|NC_001136|:117720	ref|NC_001136|:117720
ref|NC_001136|:1258913	ref|NC_001136|:1258913	ref|NC_001136|:1258913	ref|NC_001136|:1258913	ref|NC_001136|:1258913
ref|NC_001136|:1263433	ref|NC_001136|:1263433	ref|NC_001136|:1263433	ref|NC_001136|:1263433	ref|NC_001136|:1263433
ref|NC_001136|:1322771	ref|NC_001136|:1322771	ref|NC_001136|:1322771	ref|NC_001136|:1322771	ref|NC_001136|:1322771				ref|NC_001136|:1322771	ref|NC_001136|:1322771	ref|NC_001136|:1322771	ref|NC_001136|:1322771	ref|NC_001136|:1322771	ref|NC_001136|:1322771		ref|NC_001136|:1322771		ref|NC_001136|:1322771	ref|NC_001136|:1322771	ref|NC_001136|:1322771	ref|NC_001136|:1322771		ref|NC_001136|:1322771	ref|NC_001136|:1322771	ref|NC_001136|:1322771				ref|NC_001136|:1322771	ref|NC_001136|:1322771		ref|NC_001136|:1322771		ref|NC_001136|:1322771	ref|NC_001136|:1322771	ref|NC_001136|:1322771	ref|NC_001136|:1322771	ref|NC_001136|:1322771	ref|NC_001136|:1322771	ref|NC_001136|:1322771	ref|NC_001136|:1322771	ref|NC_001136|:1322771	ref|NC_001136|:1322771	ref|NC_001136|:1322771	ref|NC_001136|:1322771	ref|NC_001136|:1322771	ref|NC_001136|:1322771	ref|NC_001136|:1322771	ref|NC_001136|:1322771	ref|NC_001136|:1322771
ref|NC_001136|:1440947	ref|NC_001136|:1440947	ref|NC_001136|:1440947	ref|NC_001136|:1440947	ref|NC_001136|:1440947
ref|NC_001136|:1506912	ref|NC_001136|:1506912	ref|NC_001136|:1506912	ref|NC_001136|:1506912	ref|NC_001136|:1506912				ref|NC_001136|:1506912	ref|NC_001136|:1506912	ref|NC_001136|:1506912	ref|NC_001136|:1506912	ref|NC_001136|:1506912	ref|NC_001136|:1506912		ref|NC_001136|:1506912		ref|NC_001136|:1506912	ref|NC_001136|:1506912	ref|NC_001136|:1506912	ref|NC_001136|:1506912		ref|NC_001136|:1506912	ref|NC_001136|:1506912	ref|NC_001136|:1506912				ref|NC_001136|:1506912	ref|NC_001136|:1506912		ref|NC_001136|:1506912		ref|NC_001136|:1506912	ref|NC_001136|:1506912	ref|NC_001136|:1506912	ref|NC_001136|:1506912	ref|NC_001136|:1506912	ref|NC_001136|:1506912	ref|NC_001136|:1506912	ref|NC_001136|:1506912	ref|NC_001136|:1506912	ref|NC_001136|:1506912	ref|NC_001136|:1506912	ref|NC_001136|:1506912	ref|NC_001136|:1506912	ref|NC_001136|:1506912	ref|NC_001136|:1506912	ref|NC_001136|:1506912	ref|NC_001136|:1506912
ref|NC_001136|:19057	ref|NC_001136|:19057	ref|NC_001136|:19057	ref|NC_001136|:19057	ref|NC_001136|:19057				ref|NC_001136|:19057	ref|NC_001136|:19057	ref|NC_001136|:19057	ref|NC_001136|:19057	ref|NC_001136|:19057	ref|NC_001136|:19057		ref|NC_001136|:19057		ref|NC_001136|:19057	ref|NC_001136|:19057	ref|NC_001136|:19057	ref|NC_001136|:19057		ref|NC_001136|:19057	ref|NC_001136|:19057	ref|NC_001136|:19057				ref|NC_001136|:19057	ref|NC_001136|:19057		ref|NC_001136|:19057		ref|NC_001136|:19057	ref|NC_001136|:19057	ref|NC_001136|:19057	ref|NC_001136|:19057	ref|NC_001136|:19057	ref|NC_001136|:19057	ref|NC_001136|:19057	ref|NC_001136|:19057	ref|NC_001136|:19057	ref|NC_001136|:19057	ref|NC_001136|:19057	ref|NC_001136|:19057	ref|NC_001136|:19057	ref|NC_001136|:19057	ref|NC_001136|:19057	ref|NC_001136|:19057	ref|NC_001136|:19057
ref|NC_001136|:277833	ref|NC_001136|:277833	ref|NC_001136|:277833	ref|NC_001136|:277833	ref|NC_001136|:277833	ref|NC_001136|:277833	ref|NC_001136|:277833	ref|NC_001136|:277833	ref|NC_001136|:277833	ref|NC_001136|:277833	ref|NC_001136|:277833	ref|NC_001136|:277833	ref|NC_001136|:277833	ref|NC_001136|:277833	ref|NC_001136|:277833	ref|NC_001136|:277833	ref|NC_001136|:277833	ref|NC_001136|:277833	ref|NC_001136|:277833	ref|NC_001136|:277833	ref|NC_001136|:277833	ref|NC_001136|:277833	ref|NC_001136|:277833	ref|NC_001136|:277833	ref|NC_001136|:277833	ref|NC_001136|:277833	ref|NC_001136|:277833	ref|NC_001136|:277833	ref|NC_001136|:277833	ref|NC_001136|:277833	ref|NC_001136|:277833	ref|NC_001136|:277833	ref|NC_001136|:277833	ref|NC_001136|:277833	ref|NC_001136|:277833	ref|NC_001136|:277833	ref|NC_001136|:277833	ref|NC_001136|:277833	ref|NC_001136|:277833	ref|NC_001136|:277833	ref|NC_001136|:277833	ref|NC_001136|:277833	ref|NC_001136|:277833	ref|NC_001136|:277833	ref|NC_001136|:277833	ref|NC_001136|:277833	ref|NC_001136|:277833	ref|NC_001136|:277833	ref|NC_001136|:277833	ref|NC_001136|:277833
ref|NC_001136|:277839	ref|NC_001136|:277839	ref|NC_001136|:277839	ref|NC_001136|:277839	ref|NC_001136|:277839	ref|NC_001136|:277839	ref|NC_001136|:277839	ref|NC_001136|:277839	ref|NC_001136|:277839	ref|NC_001136|:277839	ref|NC_001136|:277839	ref|NC_001136|:277839	ref|NC_001136|:277839	ref|NC_001136|:277839	ref|NC_001136|:277839	ref|NC_001136|:277839	ref|NC_001136|:277839	ref|NC_001136|:277839	ref|NC_001136|:277839	ref|NC_001136|:277839	ref|NC_001136|:277839	ref|NC_001136|:277839	ref|NC_001136|:277839	ref|NC_001136|:277839	ref|NC_001136|:277839	ref|NC_001136|:277839	ref|NC_001136|:277839	ref|NC_001136|:277839	ref|NC_001136|:277839	ref|NC_001136|:277839	ref|NC_001136|:277839	ref|NC_001136|:277839	ref|NC_001136|:277839	ref|NC_001136|:277839	ref|NC_001136|:277839	ref|NC_001136|:277839	ref|NC_001136|:277839	ref|NC_001136|:277839	ref|NC_001136|:277839	ref|NC_001136|:277839	ref|NC_001136|:277839	ref|NC_001136|:277839	ref|NC_001136|:277839	ref|NC_001136|:277839	ref|NC_001136|:277839	ref|NC_001136|:277839	ref|NC_001136|:277839	ref|NC_001136|:277839	ref|NC_001136|:277839	ref|NC_001136|:277839
ref|NC_001136|:308067	ref|NC_001136|:308067	ref|NC_001136|:308067	ref|NC_001136|:308067	ref|NC_001136|:308067
ref|NC_001136|:309318	ref|NC_001136|:309318	ref|NC_001136|:309318	ref|NC_001136|:309318	ref|NC_001136|:309318
ref|NC_001136|:317517	ref|NC_001136|:317517	ref|NC_001136|:317517	ref|NC_001136|:317517	ref|NC_001136|:317517				ref|NC_001136|:317517	ref|NC_001136|:317517	ref|NC_001136|:317517	ref|NC_001136|:317517	ref|NC_001136|:317517	ref|NC_001136|:317517		ref|NC_001136|:317517		ref|NC_001136|:317517	ref|NC_001136|:317517	ref|NC_001136|:317517	ref|NC_001136|:317517		ref|NC_001136|:317517	ref|NC_001136|:317517	ref|NC_001136|:317517				ref|NC_001136|:317517	ref|NC_001136|:317517		ref|NC_001136|:317517		ref|NC_001136|:317517	ref|NC_001136|:317517	ref|NC_001136|:317517	ref|NC_001136|:317517	ref|NC_001136|:317517	ref|NC_001136|:317517	ref|NC_001136|:317517	ref|NC_001136|:317517	ref|NC_001136|:317517	ref|NC_001136|:317517	ref|NC_001136|:317517	ref|NC_001136|:317517	ref|NC_001136|:317517	ref|NC_001136|:317517	ref|NC_001136|:317517	ref|NC_001136|:317517	ref|NC_001136|:317517
ref|NC_001136|:326433	ref|NC_001136|:326433	ref|NC_001136|:326433	ref|NC_001136|:326433	ref|NC_001136|:326433
ref|NC_001136|:348566	ref|NC_001136|:348566	ref|NC_001136|:348566	ref|NC_001136|:348566	ref|NC_001136|:348566				ref|NC_001136|:348566	ref|NC_001136|:348566	ref|NC_001136|:348566	ref|NC_001136|:348566	ref|NC_001136|:348566	ref|NC_001136|:348566		ref|NC_001136|:348566		ref|NC_001136|:348566	ref|NC_001136|:348566	ref|NC_001136|:348566	ref|NC_001136|:348566		ref|NC_001136|:348566	ref|NC_001136|:348566	ref|NC_001136|:348566				ref|NC_001136|:348566	ref|NC_001136|:348566		ref|NC_001136|:348566		ref|NC_001136|:348566	ref|NC_001136|:348566	ref|NC_001136|:348566	ref|NC_001136|:348566	ref|NC_001136|:348566	ref|NC_001136|:348566	ref|NC_001136|:348566	ref|NC_001136|:348566	ref|NC_001136|:348566	ref|NC_001136|:348566	ref|NC_001136|:348566	ref|NC_001136|:348566	ref|NC_001136|:348566	ref|NC_001136|:348566	ref|NC_001136|:348566	ref|NC_001136|:348566	ref|NC_001136|:348566
ref|NC_001136|:367487	ref|NC_001136|:367487	ref|NC_001136|:367487	ref|NC_001136|:367487	ref|NC_001136|:367487				ref|NC_001136|:367487	ref|NC_001136|:367487	ref|NC_001136|:367487	ref|NC_001136|:367487	ref|NC_001136|:367487	ref|NC_001136|:367487		ref|NC_001136|:367487		ref|NC_001136|:367487	ref|NC_001136|:367487	ref|NC_001136|:367487	ref|NC_001136|:367487		ref|NC_001136|:367487	ref|NC_001136|:367487	ref|NC_001136|:367487				ref|NC_001136|:367487	ref|NC_001136|:367487		ref|NC_001136|:367487		ref|NC_001136|:367487	ref|NC_001136|:367487	ref|NC_001136|:367487	ref|NC_001136|:367487	ref|NC_001136|:367487	ref|NC_001136|:367487	ref|NC_001136|:367487	ref|NC_001136|:367487	ref|NC_001136|:367487	ref|NC_001136|:367487	ref|NC_001136|:367487	ref|NC_001136|:367487	ref|NC_001136|:367487	ref|NC_001136|:367487	ref|NC_001136|:367487	ref|NC_001136|:367487	ref|NC_001136|:367487
ref|NC_001136|:404522	ref|NC_001136|:404522	ref|NC_001136|:404522	ref|NC_001136|:404522	ref|NC_001136|:404522
ref|NC_001136|:430329	ref|NC_001136|:430329	ref|NC_001136|:430329	ref|NC_001136|:430329	ref|NC_001136|:430329
ref|NC_001136|:485877	ref|NC_001136|:485877	ref|NC_001136|:485877	ref|NC_001136|:485877	ref|NC_001136|:485877				ref|NC_001136|:485877				ref|NC_001136|:485877			ref|NC_001136|:485877					ref|NC_001136|:485877		ref|NC_001136|:485877	ref|NC_001136|:485877	ref|NC_001136|:485877				ref|NC_001136|:485877	ref|NC_001136|:485877		ref|NC_001136|:485877		ref|NC_001136|:485877	ref|NC_001136|:485877	ref|NC_001136|:485877	ref|NC_001136|:485877	ref|NC_001136|:485877	ref|NC_001136|:485877	ref|NC_001136|:485877	ref|NC_001136|:485877	ref|NC_001136|:485877	ref|NC_001136|:485877	ref|NC_001136|:485877	ref|NC_001136|:485877	ref|NC_001136|:485877	ref|NC_001136|:485877	ref|NC_001136|:485877	ref|NC_001136|:485877	ref|NC_001136|:485877
ref|NC_001136|:56556	ref|NC_001136|:56556	ref|NC_001136|:56556	ref|NC_001136|:56556	ref|NC_001136|:56556				ref|NC_001136|:56556	ref|NC_001136|:56556	ref|NC_001136|:56556	ref|NC_001136|:56556	ref|NC_001136|:56556	ref|NC_001136|:56556		ref|NC_001136|:56556		ref|NC_001136|:56556	ref|NC_001136|:56556	ref|NC_001136|:56556	ref|NC_001136|:56556		ref|NC_001136|:56556	ref|NC_001136|:56556	ref|NC_001136|:56556				ref|NC_001136|:56556	ref|NC_001136|:56556		ref|NC_001136|:56556		ref|NC_001136|:56556	ref|NC_001136|:56556	ref|NC_001136|:56556	ref|NC_001136|:56556	ref|NC_001136|:56556	ref|NC_001136|:56556	ref|NC_001136|:56556	ref|NC_001136|:56556	ref|NC_001136|:56556	ref|NC_001136|:56556	ref|NC_001136|:56556	ref|NC_001136|:56556	ref|NC_001136|:56556	ref|NC_001136|:56556	ref|NC_001136|:56556	ref|NC_001136|:56556	ref|NC_001136|:56556
ref|NC_001136|:591770	ref|NC_001136|:591770	ref|NC_001136|:591770	ref|NC_001136|:591770	ref|NC_001136|:591770				ref|NC_001136|:591770	ref|NC_001136|:591770	ref|NC_001136|:591770	ref|NC_001136|:591770	ref|NC_001136|:591770	ref|NC_001136|:591770		ref|NC_001136|:591770		ref|NC_001136|:591770	ref|NC_001136|:591770	ref|NC_001136|:591770	ref|NC_001136|:591770		ref|NC_001136|:591770	ref|NC_001136|:591770	ref|NC_001136|:591770				ref|NC_001136|:591770	ref|NC_001136|:591770		ref|NC_001136|:591770		ref|NC_001136|:591770	ref|NC_001136|:591770	ref|NC_001136|:591770	ref|NC_001136|:591770	ref|NC_001136|:591770	ref|NC_001136|:591770	ref|NC_001136|:591770	ref|NC_001136|:591770	ref|NC_001136|:591770	ref|NC_001136|:591770	ref|NC_001136|:591770	ref|NC_001136|:591770	ref|NC_001136|:591770	ref|NC_001136|:591770	ref|NC_001136|:591770	ref|NC_001136|:591770	ref|NC_001136|:591770
ref|NC_001136|:628984	ref|NC_001136|:628984	ref|NC_001136|:628984	ref|NC_001136|:628984	ref|NC_001136|:628984
ref|NC_001136|:667836	ref|NC_001136|:667836	ref|NC_001136|:667836	ref|NC_001136|:667836	ref|NC_001136|:667836				ref|NC_001136|:667836	ref|NC_001136|:667836	ref|NC_001136|:667836	ref|NC_001136|:667836	ref|NC_001136|:667836	ref|NC_001136|:667836		ref|NC_001136|:667836		ref|NC_001136|:667836	ref|NC_001136|:667836	ref|NC_001136|:667836	ref|NC_001136|:667836		ref|NC_001136|:667836	ref|NC_001136|:667836	ref|NC_001136|:667836				ref|NC_001136|:667836	ref|NC_001136|:667836		ref|NC_001136|:667836		ref|NC_001136|:667836	ref|NC_001136|:667836	ref|NC_001136|:667836	ref|NC_001136|:667836	ref|NC_001136|:667836	ref|NC_001136|:667836	ref|NC_001136|:667836	ref|NC_001136|:667836	ref|NC_001136|:667836	ref|NC_001136|:667836	ref|NC_001136|:667836	ref|NC_001136|:667836	ref|NC_001136|:667836	ref|NC_001136|:667836	ref|NC_001136|:667836	ref|NC_001136|:667836	ref|NC_001136|:667836
ref|NC_001136|:707875	ref|NC_001136|:707875	ref|NC_001136|:707875	ref|NC_001136|:707875	ref|NC_001136|:707875				ref|NC_001136|:707875	ref|NC_001136|:707875	ref|NC_001136|:707875	ref|NC_001136|:707875	ref|NC_001136|:707875	ref|NC_001136|:707875		ref|NC_001136|:707875		ref|NC_001136|:707875	ref|NC_001136|:707875	ref|NC_001136|:707875	ref|NC_001136|:707875		ref|NC_001136|:707875	ref|NC_001136|:707875	ref|NC_001136|:707875				ref|NC_001136|:707875	ref|NC_001136|:707875		ref|NC_001136|:707875		ref|NC_001136|:707875	ref|NC_001136|:707875	ref|NC_001136|:707875	ref|NC_001136|:707875	ref|NC_001136|:707875	ref|NC_001136|:707875	ref|NC_001136|:707875	ref|NC_001136|:707875	ref|NC_001136|:707875	ref|NC_001136|:707875	ref|NC_001136|:707875	ref|NC_001136|:707875	ref|NC_001136|:707875	ref|NC_001136|:707875	ref|NC_001136|:707875	ref|NC_001136|:707875	ref|NC_001136|:707875
ref|NC_001136|:741748	ref|NC_001136|:741748	ref|NC_001136|:741748	ref|NC_001136|:741748	ref|NC_001136|:741748
ref|NC_001136|:746146	ref|NC_001136|:746146	ref|NC_001136|:746146	ref|NC_001136|:746146	ref|NC_001136|:746146				ref|NC_001136|:746146	ref|NC_001136|:746146	ref|NC_001136|:746146	ref|NC_001136|:746146	ref|NC_001136|:746146	ref|NC_001136|:746146		ref|NC_001136|:746146		ref|NC_001136|:746146	ref|NC_001136|:746146	ref|NC_001136|:746146	ref|NC_001136|:746146		ref|NC_001136|:746146	ref|NC_001136|:746146	ref|NC_001136|:746146				ref|NC_001136|:746146	ref|NC_001136|:746146		ref|NC_001136|:746146		ref|NC_001136|:746146	ref|NC_001136|:746146	ref|NC_001136|:746146	ref|NC_001136|:746146	ref|NC_001136|:746146	ref|NC_001136|:746146	ref|NC_001136|:746146	ref|NC_001136|:746146	ref|NC_001136|:746146	ref|NC_001136|:746146	ref|NC_001136|:746146	ref|NC_001136|:746146	ref|NC_001136|:746146	ref|NC_001136|:746146	ref|NC_001136|:746146	ref|NC_001136|:746146	ref|NC_001136|:746146
ref|NC_001136|:76427	ref|NC_001136|:76427	ref|NC_001136|:76427	ref|NC_001136|:76427	ref|NC_001136|:76427
ref|NC_001136|:78167	ref|NC_001136|:78167	ref|NC_001136|:78167	ref|NC_001136|:78167	ref|NC_001136|:78167
ref|NC_001136|:793928	ref|NC_001136|:793928	ref|NC_001136|:793928	ref|NC_001136|:793928	ref|NC_001136|:793928
ref|NC_001136|:836873	ref|NC_001136|:836873	ref|NC_001136|:836873	ref|NC_001136|:836873	ref|NC_001136|:836873				ref|NC_001136|:836873	ref|NC_001136|:836873	ref|NC_001136|:836873	ref|NC_001136|:836873	ref|NC_001136|:836873	ref|NC_001136|:836873		ref|NC_001136|:836873		ref|NC_001136|:836873	ref|NC_001136|:836873	ref|NC_001136|:836873	ref|NC_001136|:836873		ref|NC_001136|:836873	ref|NC_001136|:836873	ref|NC_001136|:836873				ref|NC_001136|:836873	ref|NC_001136|:836873		ref|NC_001136|:836873		ref|NC_001136|:836873	ref|NC_001136|:836873	ref|NC_001136|:836873	ref|NC_001136|:836873	ref|NC_001136|:836873	ref|NC_001136|:836873	ref|NC_001136|:836873	ref|NC_001136|:836873	ref|NC_001136|:836873	ref|NC_001136|:836873	ref|NC_001136|:836873	ref|NC_001136|:836873	ref|NC_001136|:836873	ref|NC_001136|:836873	ref|NC_001136|:836873	ref|NC_001136|:836873	ref|NC_001136|:836873
ref|NC_001136|:850951	ref|NC_001136|:850951		ref|NC_001136|:850951					ref|NC_001136|:850951	ref|NC_001136|:850951	ref|NC_001136|:850951	ref|NC_001136|:850951	ref|NC_001136|:850951	ref|NC_001136|:850951				ref|NC_001136|:850951	ref|NC_001136|:850951	ref|NC_001136|:850951	ref|NC_001136|:850951		ref|NC_001136|:850951	ref|NC_001136|:850951	ref|NC_001136|:850951					ref|NC_001136|:850951		ref|NC_001136|:850951		ref|NC_001136|:850951	ref|NC_001136|:850951	ref|NC_001136|:850951	ref|NC_001136|:850951	ref|NC_001136|:850951	ref|NC_001136|:850951	ref|NC_001136|:850951	ref|NC_001136|:850951	ref|NC_001136|:850951	ref|NC_001136|:850951	ref|NC_001136|:850951	ref|NC_001136|:850951	ref|NC_001136|:850951	ref|NC_001136|:850951	ref|NC_001136|:850951	ref|NC_001136|:850951	ref|NC_001136|:850951
ref|NC_001136|:962001	ref|NC_001136|:962001	ref|NC_001136|:962001	ref|NC_001136|:962001	ref|NC_001136|:962001				ref|NC_001136|:962001	ref|NC_001136|:962001	ref|NC_001136|:962001	ref|NC_001136|:962001	ref|NC_001136|:962001	ref|NC_001136|:962001		ref|NC_001136|:962001		ref|NC_001136|:962001	ref|NC_001136|:962001	ref|NC_001136|:962001	ref|NC_001136|:962001		ref|NC_001136|:962001	ref|NC_001136|:962001	ref|NC_001136|:962001				ref|NC_001136|:962001	ref|NC_001136|:962001		ref|NC_001136|:962001		ref|NC_001136|:962001	ref|NC_001136|:962001	ref|NC_001136|:962001	ref|NC_001136|:962001	ref|NC_001136|:962001	ref|NC_001136|:962001	ref|NC_001136|:962001	ref|NC_001136|:962001	ref|NC_001136|:962001	ref|NC_001136|:962001	ref|NC_001136|:962001	ref|NC_001136|:962001	ref|NC_001136|:962001	ref|NC_001136|:962001	ref|NC_001136|:962001	ref|NC_001136|:962001	ref|NC_001136|:962001
ref|NC_001137|:174574	ref|NC_001137|:174574	ref|NC_001137|:174574	ref|NC_001137|:174574	ref|NC_001137|:174574				ref|NC_001137|:174574	ref|NC_001137|:174574	ref|NC_001137|:174574	ref|NC_001137|:174574	ref|NC_001137|:174574	ref|NC_001137|:174574		ref|NC_001137|:174574		ref|NC_001137|:174574	ref|NC_001137|:174574	ref|NC_001137|:174574	ref|NC_001137|:174574		ref|NC_001137|:174574	ref|NC_001137|:174574	ref|NC_001137|:174574				ref|NC_001137|:174574	ref|NC_001137|:174574		ref|NC_001137|:174574		ref|NC_001137|:174574	ref|NC_001137|:174574	ref|NC_001137|:174574	ref|NC_001137|:174574	ref|NC_001137|:174574	ref|NC_001137|:174574	ref|NC_001137|:174574	ref|NC_001137|:174574	ref|NC_001137|:174574	ref|NC_001137|:174574	ref|NC_001137|:174574	ref|NC_001137|:174574	ref|NC_001137|:174574	ref|NC_001137|:174574	ref|NC_001137|:174574	ref|NC_001137|:174574	ref|NC_001137|:174574
ref|NC_001137|:175837	ref|NC_001137|:175837	ref|NC_001137|:175837	ref|NC_001137|:175837	ref|NC_001137|:175837				ref|NC_001137|:175837	ref|NC_001137|:175837	ref|NC_001137|:175837	ref|NC_001137|:175837	ref|NC_001137|:175837	ref|NC_001137|:175837		ref|NC_001137|:175837		ref|NC_001137|:175837	ref|NC_001137|:175837	ref|NC_001137|:175837	ref|NC_001137|:175837		ref|NC_001137|:175837	ref|NC_001137|:175837	ref|NC_001137|:175837				ref|NC_001137|:175837	ref|NC_001137|:175837		ref|NC_001137|:175837		ref|NC_001137|:175837	ref|NC_001137|:175837	ref|NC_001137|:175837	ref|NC_001137|:175837	ref|NC_001137|:175837	ref|NC_001137|:175837	ref|NC_001137|:175837	ref|NC_001137|:175837	ref|NC_001137|:175837	ref|NC_001137|:175837	ref|NC_001137|:175837	ref|NC_001137|:175837	ref|NC_001137|:175837	ref|NC_001137|:175837	ref|NC_001137|:175837	ref|NC_001137|:175837	ref|NC_001137|:175837
ref|NC_001137|:181543	ref|NC_001137|:181543	ref|NC_001137|:181543	ref|NC_001137|:181543	ref|NC_001137|:181543				ref|NC_001137|:181543	ref|NC_001137|:181543	ref|NC_001137|:181543	ref|NC_001137|:181543	ref|NC_001137|:181543	ref|NC_001137|:181543		ref|NC_001137|:181543		ref|NC_001137|:181543	ref|NC_001137|:181543	ref|NC_001137|:181543	ref|NC_001137|:181543		ref|NC_001137|:181543	ref|NC_001137|:181543	ref|NC_001137|:181543				ref|NC_001137|:181543	ref|NC_001137|:181543		ref|NC_001137|:181543		ref|NC_001137|:181543	ref|NC_001137|:181543	ref|NC_001137|:181543	ref|NC_001137|:181543	ref|NC_001137|:181543	ref|NC_001137|:181543	ref|NC_001137|:181543	ref|NC_001137|:181543	ref|NC_001137|:181543	ref|NC_001137|:181543	ref|NC_001137|:181543	ref|NC_001137|:181543	ref|NC_001137|:181543	ref|NC_001137|:181543	ref|NC_001137|:181543	ref|NC_001137|:181543	ref|NC_001137|:181543
ref|NC_001137|:187042	ref|NC_001137|:187042	ref|NC_001137|:187042	ref|NC_001137|:187042	ref|NC_001137|:187042				ref|NC_001137|:187042	ref|NC_001137|:187042	ref|NC_001137|:187042	ref|NC_001137|:187042	ref|NC_001137|:187042	ref|NC_001137|:187042		ref|NC_001137|:187042		ref|NC_001137|:187042	ref|NC_001137|:187042	ref|NC_001137|:187042	ref|NC_001137|:187042		ref|NC_001137|:187042	ref|NC_001137|:187042	ref|NC_001137|:187042				ref|NC_001137|:187042	ref|NC_001137|:187042		ref|NC_001137|:187042		ref|NC_001137|:187042	ref|NC_001137|:187042	ref|NC_001137|:187042	ref|NC_001137|:187042	ref|NC_001137|:187042	ref|NC_001137|:187042	ref|NC_001137|:187042	ref|NC_001137|:187042	ref|NC_001137|:187042	ref|NC_001137|:187042	ref|NC_001137|:187042	ref|NC_001137|:187042	ref|NC_001137|:187042	ref|NC_001137|:187042	ref|NC_001137|:187042	ref|NC_001137|:187042	ref|NC_001137|:187042
ref|NC_001137|:341964	ref|NC_001137|:341964	ref|NC_001137|:341964	ref|NC_001137|:341964	ref|NC_001137|:341964				ref|NC_001137|:341964	ref|NC_001137|:341964	ref|NC_001137|:341964	ref|NC_001137|:341964	ref|NC_001137|:341964	ref|NC_001137|:341964		ref|NC_001137|:341964		ref|NC_001137|:341964	ref|NC_001137|:341964	ref|NC_001137|:341964	ref|NC_001137|:341964		ref|NC_001137|:341964	ref|NC_001137|:341964	ref|NC_001137|:341964				ref|NC_001137|:341964	ref|NC_001137|:341964		ref|NC_001137|:341964		ref|NC_001137|:341964	ref|NC_001137|:341964	ref|NC_001137|:341964	ref|NC_001137|:341964	ref|NC_001137|:341964	ref|NC_001137|:341964	ref|NC_001137|:341964	ref|NC_001137|:341964	ref|NC_001137|:341964	ref|NC_001137|:341964	ref|NC_001137|:341964	ref|NC_001137|:341964	ref|NC_001137|:341964	ref|NC_001137|:341964	ref|NC_001137|:341964	ref|NC_001137|:341964	ref|NC_001137|:341964
ref|NC_001137|:342053	ref|NC_001137|:342053	ref|NC_001137|:342053	ref|NC_001137|:342053	ref|NC_001137|:342053				ref|NC_001137|:342053	ref|NC_001137|:342053	ref|NC_001137|:342053	ref|NC_001137|:342053	ref|NC_001137|:342053	ref|NC_001137|:342053		ref|NC_001137|:342053		ref|NC_001137|:342053	ref|NC_001137|:342053	ref|NC_001137|:342053	ref|NC_001137|:342053		ref|NC_001137|:342053	ref|NC_001137|:342053	ref|NC_001137|:342053				ref|NC_001137|:342053	ref|NC_001137|:342053		ref|NC_001137|:342053		ref|NC_001137|:342053	ref|NC_001137|:342053	ref|NC_001137|:342053	ref|NC_001137|:342053	ref|NC_001137|:342053	ref|NC_001137|:342053	ref|NC_001137|:342053	ref|NC_001137|:342053	ref|NC_001137|:342053	ref|NC_001137|:342053	ref|NC_001137|:342053	ref|NC_001137|:342053	ref|NC_001137|:342053	ref|NC_001137|:342053	ref|NC_001137|:342053	ref|NC_001137|:342053	ref|NC_001137|:342053
ref|NC_001137|:366712	ref|NC_001137|:366712	ref|NC_001137|:366712	ref|NC_001137|:366712	ref|NC_001137|:366712				ref|NC_001137|:366712	ref|NC_001137|:366712	ref|NC_001137|:366712	ref|NC_001137|:366712	ref|NC_001137|:366712	ref|NC_001137|:366712		ref|NC_001137|:366712		ref|NC_001137|:366712	ref|NC_001137|:366712	ref|NC_001137|:366712	ref|NC_001137|:366712		ref|NC_001137|:366712	ref|NC_001137|:366712	ref|NC_001137|:366712				ref|NC_001137|:366712	ref|NC_001137|:366712		ref|NC_001137|:366712		ref|NC_001137|:366712	ref|NC_001137|:366712	ref|NC_001137|:366712	ref|NC_001137|:366712	ref|NC_001137|:366712	ref|NC_001137|:366712	ref|NC_001137|:366712	ref|NC_001137|:366712	ref|NC_001137|:366712	ref|NC_001137|:366712	ref|NC_001137|:366712	ref|NC_001137|:366712	ref|NC_001137|:366712	ref|NC_001137|:366712	ref|NC_001137|:366712	ref|NC_001137|:366712	ref|NC_001137|:366712
ref|NC_001137|:371196	ref|NC_001137|:371196	ref|NC_001137|:371196	ref|NC_001137|:371196	ref|NC_001137|:371196				ref|NC_001137|:371196	ref|NC_001137|:371196	ref|NC_001137|:371196	ref|NC_001137|:371196	ref|NC_001137|:371196	ref|NC_001137|:371196		ref|NC_001137|:371196		ref|NC_001137|:371196	ref|NC_001137|:371196	ref|NC_001137|:371196	ref|NC_001137|:371196		ref|NC_001137|:371196	ref|NC_001137|:371196	ref|NC_001137|:371196				ref|NC_001137|:371196	ref|NC_001137|:371196		ref|NC_001137|:371196		ref|NC_001137|:371196	ref|NC_001137|:371196	ref|NC_001137|:371196	ref|NC_001137|:371196	ref|NC_001137|:371196	ref|NC_001137|:371196	ref|NC_001137|:371196	ref|NC_001137|:371196	ref|NC_001137|:371196	ref|NC_001137|:371196	ref|NC_001137|:371196	ref|NC_001137|:371196	ref|NC_001137|:371196	ref|NC_001137|:371196	ref|NC_001137|:371196	ref|NC_001137|:371196	ref|NC_001137|:371196
ref|NC_001137|:378400	ref|NC_001137|:378400	ref|NC_001137|:378400	ref|NC_001137|:378400	ref|NC_001137|:378400				ref|NC_001137|:378400	ref|NC_001137|:378400	ref|NC_001137|:378400	ref|NC_001137|:378400	ref|NC_001137|:378400	ref|NC_001137|:378400		ref|NC_001137|:378400		ref|NC_001137|:378400	ref|NC_001137|:378400	ref|NC_001137|:378400	ref|NC_001137|:378400		ref|NC_001137|:378400	ref|NC_001137|:378400	ref|NC_001137|:378400				ref|NC_001137|:378400	ref|NC_001137|:378400		ref|NC_001137|:378400		ref|NC_001137|:378400	ref|NC_001137|:378400	ref|NC_001137|:378400	ref|NC_001137|:378400	ref|NC_001137|:378400	ref|NC_001137|:378400	ref|NC_001137|:378400	ref|NC_001137|:378400	ref|NC_001137|:378400	ref|NC_001137|:378400	ref|NC_001137|:378400	ref|NC_001137|:378400	ref|NC_001137|:378400	ref|NC_001137|:378400	ref|NC_001137|:378400	ref|NC_001137|:378400	ref|NC_001137|:378400
ref|NC_001137|:391036	ref|NC_001137|:391036	ref|NC_001137|:391036	ref|NC_001137|:391036	ref|NC_001137|:391036				ref|NC_001137|:391036	ref|NC_001137|:391036	ref|NC_001137|:391036	ref|NC_001137|:391036	ref|NC_001137|:391036	ref|NC_001137|:391036		ref|NC_001137|:391036		ref|NC_001137|:391036	ref|NC_001137|:391036	ref|NC_001137|:391036	ref|NC_001137|:391036		ref|NC_001137|:391036	ref|NC_001137|:391036	ref|NC_001137|:391036				ref|NC_001137|:391036	ref|NC_001137|:391036		ref|NC_001137|:391036		ref|NC_001137|:391036	ref|NC_001137|:391036	ref|NC_001137|:391036	ref|NC_001137|:391036	ref|NC_001137|:391036	ref|NC_001137|:391036	ref|NC_001137|:391036	ref|NC_001137|:391036	ref|NC_001137|:391036	ref|NC_001137|:391036	ref|NC_001137|:391036	ref|NC_001137|:391036	ref|NC_001137|:391036	ref|NC_001137|:391036	ref|NC_001137|:391036	ref|NC_001137|:391036	ref|NC_001137|:391036
ref|NC_001137|:397387	ref|NC_001137|:397387	ref|NC_001137|:397387	ref|NC_001137|:397387	ref|NC_001137|:397387				ref|NC_001137|:397387	ref|NC_001137|:397387	ref|NC_001137|:397387	ref|NC_001137|:397387	ref|NC_001137|:397387	ref|NC_001137|:397387		ref|NC_001137|:397387		ref|NC_001137|:397387	ref|NC_001137|:397387	ref|NC_001137|:397387	ref|NC_001137|:397387		ref|NC_001137|:397387	ref|NC_001137|:397387	ref|NC_001137|:397387				ref|NC_001137|:397387	ref|NC_001137|:397387		ref|NC_001137|:397387		ref|NC_001137|:397387	ref|NC_001137|:397387	ref|NC_001137|:397387	ref|NC_001137|:397387	ref|NC_001137|:397387	ref|NC_001137|:397387	ref|NC_001137|:397387	ref|NC_001137|:397387	ref|NC_001137|:397387	ref|NC_001137|:397387	ref|NC_001137|:397387	ref|NC_001137|:397387	ref|NC_001137|:397387	ref|NC_001137|:397387	ref|NC_001137|:397387	ref|NC_001137|:397387	ref|NC_001137|:397387
ref|NC_001137|:406284	ref|NC_001137|:406284	ref|NC_001137|:406284	ref|NC_001137|:406284	ref|NC_001137|:406284				ref|NC_001137|:406284	ref|NC_001137|:406284	ref|NC_001137|:406284	ref|NC_001137|:406284	ref|NC_001137|:406284	ref|NC_001137|:406284		ref|NC_001137|:406284		ref|NC_001137|:406284	ref|NC_001137|:406284	ref|NC_001137|:406284	ref|NC_001137|:406284		ref|NC_001137|:406284	ref|NC_001137|:406284	ref|NC_001137|:406284				ref|NC_001137|:406284	ref|NC_001137|:406284		ref|NC_001137|:406284		ref|NC_001137|:406284	ref|NC_001137|:406284	ref|NC_001137|:406284	ref|NC_001137|:406284	ref|NC_001137|:406284	ref|NC_001137|:406284	ref|NC_001137|:406284	ref|NC_001137|:406284	ref|NC_001137|:406284	ref|NC_001137|:406284	ref|NC_001137|:406284	ref|NC_001137|:406284	ref|NC_001137|:406284	ref|NC_001137|:406284	ref|NC_001137|:406284	ref|NC_001137|:406284	ref|NC_001137|:406284
ref|NC_001137|:426564	ref|NC_001137|:426564	ref|NC_001137|:426564	ref|NC_001137|:426564	ref|NC_001137|:426564				ref|NC_001137|:426564	ref|NC_001137|:426564	ref|NC_001137|:426564	ref|NC_001137|:426564	ref|NC_001137|:426564	ref|NC_001137|:426564		ref|NC_001137|:426564		ref|NC_001137|:426564	ref|NC_001137|:426564	ref|NC_001137|:426564	ref|NC_001137|:426564		ref|NC_001137|:426564	ref|NC_001137|:426564	ref|NC_001137|:426564				ref|NC_001137|:426564	ref|NC_001137|:426564		ref|NC_001137|:426564		ref|NC_001137|:426564	ref|NC_001137|:426564	ref|NC_001137|:426564	ref|NC_001137|:426564	ref|NC_001137|:426564	ref|NC_001137|:426564	ref|NC_001137|:426564	ref|NC_001137|:426564	ref|NC_001137|:426564	ref|NC_001137|:426564	ref|NC_001137|:426564	ref|NC_001137|:426564	ref|NC_001137|:426564	ref|NC_001137|:426564	ref|NC_001137|:426564	ref|NC_001137|:426564	ref|NC_001137|:426564
ref|NC_001137|:49728	ref|NC_001137|:49728	ref|NC_001137|:49728	ref|NC_001137|:49728	ref|NC_001137|:49728				ref|NC_001137|:49728	ref|NC_001137|:49728	ref|NC_001137|:49728	ref|NC_001137|:49728	ref|NC_001137|:49728	ref|NC_001137|:49728		ref|NC_001137|:49728		ref|NC_001137|:49728	ref|NC_001137|:49728	ref|NC_001137|:49728	ref|NC_001137|:49728		ref|NC_001137|:49728	ref|NC_001137|:49728	ref|NC_001137|:49728				ref|NC_001137|:49728	ref|NC_001137|:49728		ref|NC_001137|:49728		ref|NC_001137|:49728	ref|NC_001137|:49728	ref|NC_001137|:49728	ref|NC_001137|:49728	ref|NC_001137|:49728	ref|NC_001137|:49728	ref|NC_001137|:49728	ref|NC_001137|:49728	ref|NC_001137|:49728	ref|NC_001137|:49728	ref|NC_001137|:49728	ref|NC_001137|:49728	ref|NC_001137|:49728	ref|NC_001137|:49728	ref|NC_001137|:49728	ref|NC_001137|:49728	ref|NC_001137|:49728
ref|NC_001137|:512385	ref|NC_001137|:512385	ref|NC_001137|:512385	ref|NC_001137|:512385	ref|NC_001137|:512385				ref|NC_001137|:512385	ref|NC_001137|:512385	ref|NC_001137|:512385	ref|NC_001137|:512385	ref|NC_001137|:512385	ref|NC_001137|:512385		ref|NC_001137|:512385		ref|NC_001137|:512385	ref|NC_001137|:512385	ref|NC_001137|:512385	ref|NC_001137|:512385		ref|NC_001137|:512385	ref|NC_001137|:512385	ref|NC_001137|:512385				ref|NC_001137|:512385	ref|NC_001137|:512385		ref|NC_001137|:512385		ref|NC_001137|:512385	ref|NC_001137|:512385	ref|NC_001137|:512385	ref|NC_001137|:512385	ref|NC_001137|:512385	ref|NC_001137|:512385	ref|NC_001137|:512385	ref|NC_001137|:512385	ref|NC_001137|:512385	ref|NC_001137|:512385	ref|NC_001137|:512385	ref|NC_001137|:512385	ref|NC_001137|:512385	ref|NC_001137|:512385	ref|NC_001137|:512385	ref|NC_001137|:512385	ref|NC_001137|:512385
ref|NC_001137|:524931	ref|NC_001137|:524931	ref|NC_001137|:524931	ref|NC_001137|:524931	ref|NC_001137|:524931				ref|NC_001137|:524931	ref|NC_001137|:524931	ref|NC_001137|:524931	ref|NC_001137|:524931	ref|NC_001137|:524931	ref|NC_001137|:524931		ref|NC_001137|:524931		ref|NC_001137|:524931	ref|NC_001137|:524931	ref|NC_001137|:524931	ref|NC_001137|:524931		ref|NC_001137|:524931	ref|NC_001137|:524931	ref|NC_001137|:524931				ref|NC_001137|:524931	ref|NC_001137|:524931		ref|NC_001137|:524931		ref|NC_001137|:524931	ref|NC_001137|:524931	ref|NC_001137|:524931	ref|NC_001137|:524931	ref|NC_001137|:524931	ref|NC_001137|:524931	ref|NC_001137|:524931	ref|NC_001137|:524931	ref|NC_001137|:524931	ref|NC_001137|:524931	ref|NC_001137|:524931	ref|NC_001137|:524931	ref|NC_001137|:524931	ref|NC_001137|:524931	ref|NC_001137|:524931	ref|NC_001137|:524931	ref|NC_001137|:524931
ref|NC_001137|:74441	ref|NC_001137|:74441	ref|NC_001137|:74441	ref|NC_001137|:74441	ref|NC_001137|:74441				ref|NC_001137|:74441	ref|NC_001137|:74441	ref|NC_001137|:74441	ref|NC_001137|:74441	ref|NC_001137|:74441	ref|NC_001137|:74441		ref|NC_001137|:74441		ref|NC_001137|:74441	ref|NC_001137|:74441	ref|NC_001137|:74441	ref|NC_001137|:74441		ref|NC_001137|:74441	ref|NC_001137|:74441	ref|NC_001137|:74441				ref|NC_001137|:74441	ref|NC_001137|:74441		ref|NC_001137|:74441		ref|NC_001137|:74441	ref|NC_001137|:74441	ref|NC_001137|:74441	ref|NC_001137|:74441	ref|NC_001137|:74441	ref|NC_001137|:74441	ref|NC_001137|:74441	ref|NC_001137|:74441	ref|NC_001137|:74441	ref|NC_001137|:74441	ref|NC_001137|:74441	ref|NC_001137|:74441	ref|NC_001137|:74441	ref|NC_001137|:74441	ref|NC_001137|:74441	ref|NC_001137|:74441	ref|NC_001137|:74441
ref|NC_001137|:77668	ref|NC_001137|:77668	ref|NC_001137|:77668	ref|NC_001137|:77668	ref|NC_001137|:77668				ref|NC_001137|:77668	ref|NC_001137|:77668	ref|NC_001137|:77668	ref|NC_001137|:77668	ref|NC_001137|:77668	ref|NC_001137|:77668		ref|NC_001137|:77668		ref|NC_001137|:77668	ref|NC_001137|:77668	ref|NC_001137|:77668	ref|NC_001137|:77668		ref|NC_001137|:77668	ref|NC_001137|:77668	ref|NC_001137|:77668				ref|NC_001137|:77668	ref|NC_001137|:77668		ref|NC_001137|:77668		ref|NC_001137|:77668	ref|NC_001137|:77668	ref|NC_001137|:77668	ref|NC_001137|:77668	ref|NC_001137|:77668	ref|NC_001137|:77668	ref|NC_001137|:77668	ref|NC_001137|:77668	ref|NC_001137|:77668	ref|NC_001137|:77668	ref|NC_001137|:77668	ref|NC_001137|:77668	ref|NC_001137|:77668	ref|NC_001137|:77668	ref|NC_001137|:77668	ref|NC_001137|:77668	ref|NC_001137|:77668
ref|NC_001138|:127145	ref|NC_001138|:127145		ref|NC_001138|:127145
ref|NC_001138|:130269	ref|NC_001138|:130269	ref|NC_001138|:130269	ref|NC_001138|:130269	ref|NC_001138|:130269				ref|NC_001138|:130269	ref|NC_001138|:130269	ref|NC_001138|:130269	ref|NC_001138|:130269	ref|NC_001138|:130269	ref|NC_001138|:130269		ref|NC_001138|:130269		ref|NC_001138|:130269	ref|NC_001138|:130269	ref|NC_001138|:130269	ref|NC_001138|:130269		ref|NC_001138|:130269	ref|NC_001138|:130269	ref|NC_001138|:130269				ref|NC_001138|:130269	ref|NC_001138|:130269		ref|NC_001138|:130269		ref|NC_001138|:130269	ref|NC_001138|:130269	ref|NC_001138|:130269	ref|NC_001138|:130269	ref|NC_001138|:130269	ref|NC_001138|:130269	ref|NC_001138|:130269	ref|NC_001138|:130269	ref|NC_001138|:130269	ref|NC_001138|:130269	ref|NC_001138|:130269	ref|NC_001138|:130269	ref|NC_001138|:130269	ref|NC_001138|:130269	ref|NC_001138|:130269	ref|NC_001138|:130269	ref|NC_001138|:130269
ref|NC_001138|:174617	ref|NC_001138|:174617	ref|NC_001138|:174617	ref|NC_001138|:174617	ref|NC_001138|:174617
ref|NC_001138|:175455	ref|NC_001138|:175455	ref|NC_001138|:175455	ref|NC_001138|:175455	ref|NC_001138|:175455				ref|NC_001138|:175455	ref|NC_001138|:175455	ref|NC_001138|:175455	ref|NC_001138|:175455	ref|NC_001138|:175455	ref|NC_001138|:175455		ref|NC_001138|:175455		ref|NC_001138|:175455	ref|NC_001138|:175455	ref|NC_001138|:175455	ref|NC_001138|:175455		ref|NC_001138|:175455	ref|NC_001138|:175455	ref|NC_001138|:175455				ref|NC_001138|:175455	ref|NC_001138|:175455		ref|NC_001138|:175455		ref|NC_001138|:175455	ref|NC_001138|:175455	ref|NC_001138|:175455	ref|NC_001138|:175455	ref|NC_001138|:175455	ref|NC_001138|:175455	ref|NC_001138|:175455	ref|NC_001138|:175455	ref|NC_001138|:175455	ref|NC_001138|:175455	ref|NC_001138|:175455	ref|NC_001138|:175455	ref|NC_001138|:175455	ref|NC_001138|:175455	ref|NC_001138|:175455	ref|NC_001138|:175455	ref|NC_001138|:175455
ref|NC_001138|:232767	ref|NC_001138|:232767	ref|NC_001138|:232767	ref|NC_001138|:232767	ref|NC_001138|:232767				ref|NC_001138|:232767	ref|NC_001138|:232767	ref|NC_001138|:232767	ref|NC_001138|:232767	ref|NC_001138|:232767	ref|NC_001138|:232767		ref|NC_001138|:232767		ref|NC_001138|:232767	ref|NC_001138|:232767	ref|NC_001138|:232767	ref|NC_001138|:232767		ref|NC_001138|:232767	ref|NC_001138|:232767	ref|NC_001138|:232767				ref|NC_001138|:232767	ref|NC_001138|:232767		ref|NC_001138|:232767		ref|NC_001138|:232767	ref|NC_001138|:232767	ref|NC_001138|:232767	ref|NC_001138|:232767	ref|NC_001138|:232767	ref|NC_001138|:232767	ref|NC_001138|:232767	ref|NC_001138|:232767	ref|NC_001138|:232767	ref|NC_001138|:232767	ref|NC_001138|:232767	ref|NC_001138|:232767	ref|NC_001138|:232767	ref|NC_001138|:232767	ref|NC_001138|:232767	ref|NC_001138|:232767	ref|NC_001138|:232767
ref|NC_001138|:258767	ref|NC_001138|:258767	ref|NC_001138|:258767	ref|NC_001138|:258767	ref|NC_001138|:258767				ref|NC_001138|:258767	ref|NC_001138|:258767	ref|NC_001138|:258767	ref|NC_001138|:258767	ref|NC_001138|:258767	ref|NC_001138|:258767		ref|NC_001138|:258767		ref|NC_001138|:258767	ref|NC_001138|:258767	ref|NC_001138|:258767	ref|NC_001138|:258767		ref|NC_001138|:258767	ref|NC_001138|:258767	ref|NC_001138|:258767				ref|NC_001138|:258767	ref|NC_001138|:258767		ref|NC_001138|:258767		ref|NC_001138|:258767	ref|NC_001138|:258767	ref|NC_001138|:258767	ref|NC_001138|:258767	ref|NC_001138|:258767	ref|NC_001138|:258767	ref|NC_001138|:258767	ref|NC_001138|:258767	ref|NC_001138|:258767	ref|NC_001138|:258767	ref|NC_001138|:258767	ref|NC_001138|:258767	ref|NC_001138|:258767	ref|NC_001138|:258767	ref|NC_001138|:258767	ref|NC_001138|:258767	ref|NC_001138|:258767
ref|NC_001138|:264122	ref|NC_001138|:264122	ref|NC_001138|:264122	ref|NC_001138|:264122	ref|NC_001138|:264122				ref|NC_001138|:264122	ref|NC_001138|:264122	ref|NC_001138|:264122	ref|NC_001138|:264122	ref|NC_001138|:264122	ref|NC_001138|:264122		ref|NC_001138|:264122		ref|NC_001138|:264122	ref|NC_001138|:264122	ref|NC_001138|:264122	ref|NC_001138|:264122		ref|NC_001138|:264122	ref|NC_001138|:264122	ref|NC_001138|:264122				ref|NC_001138|:264122	ref|NC_001138|:264122		ref|NC_001138|:264122		ref|NC_001138|:264122	ref|NC_001138|:264122	ref|NC_001138|:264122	ref|NC_001138|:264122	ref|NC_001138|:264122	ref|NC_001138|:264122	ref|NC_001138|:264122	ref|NC_001138|:264122	ref|NC_001138|:264122	ref|NC_001138|:264122	ref|NC_001138|:264122	ref|NC_001138|:264122	ref|NC_001138|:264122	ref|NC_001138|:264122	ref|NC_001138|:264122	ref|NC_001138|:264122	ref|NC_001138|:264122
ref|NC_001138|:35944	ref|NC_001138|:35944	ref|NC_001138|:35944	ref|NC_001138|:35944	ref|NC_001138|:35944				ref|NC_001138|:35944		ref|NC_001138|:35944	ref|NC_001138|:35944	ref|NC_001138|:35944					ref|NC_001138|:35944	ref|NC_001138|:35944	ref|NC_001138|:35944	ref|NC_001138|:35944		ref|NC_001138|:35944	ref|NC_001138|:35944	ref|NC_001138|:35944				ref|NC_001138|:35944	ref|NC_001138|:35944		ref|NC_001138|:35944		ref|NC_001138|:35944	ref|NC_001138|:35944	ref|NC_001138|:35944	ref|NC_001138|:35944	ref|NC_001138|:35944	ref|NC_001138|:35944	ref|NC_001138|:35944	ref|NC_001138|:35944	ref|NC_001138|:35944	ref|NC_001138|:35944	ref|NC_001138|:35944	ref|NC_001138|:35944	ref|NC_001138|:35944	ref|NC_001138|:35944	ref|NC_001138|:35944	ref|NC_001138|:35944	ref|NC_001138|:35944
ref|NC_001138|:80137	ref|NC_001138|:80137	ref|NC_001138|:80137	ref|NC_001138|:80137	ref|NC_001138|:80137
ref|NC_001138|:93186	ref|NC_001138|:93186
ref|NC_001139|:1035424	ref|NC_001139|:1035424	ref|NC_001139|:1035424	ref|NC_001139|:1035424	ref|NC_001139|:1035424				ref|NC_001139|:1035424	ref|NC_001139|:1035424	ref|NC_001139|:1035424	ref|NC_001139|:1035424	ref|NC_001139|:1035424	ref|NC_001139|:1035424		ref|NC_001139|:1035424		ref|NC_001139|:1035424	ref|NC_001139|:1035424	ref|NC_001139|:1035424	ref|NC_001139|:1035424		ref|NC_001139|:1035424	ref|NC_001139|:1035424	ref|NC_001139|:1035424				ref|NC_001139|:1035424	ref|NC_001139|:1035424		ref|NC_001139|:1035424		ref|NC_001139|:1035424	ref|NC_001139|:1035424	ref|NC_001139|:1035424	ref|NC_001139|:1035424	ref|NC_001139|:1035424	ref|NC_001139|:1035424	ref|NC_001139|:1035424	ref|NC_001139|:1035424	ref|NC_001139|:1035424	ref|NC_001139|:1035424	ref|NC_001139|:1035424	ref|NC_001139|:1035424	ref|NC_001139|:1035424	ref|NC_001139|:1035424	ref|NC_001139|:1035424	ref|NC_001139|:1035424	ref|NC_001139|:1035424
ref|NC_001139|:1051895	ref|NC_001139|:1051895		ref|NC_001139|:1051895
ref|NC_001139|:107826	ref|NC_001139|:107826	ref|NC_001139|:107826	ref|NC_001139|:107826	ref|NC_001139|:107826				ref|NC_001139|:107826	ref|NC_001139|:107826	ref|NC_001139|:107826	ref|NC_001139|:107826	ref|NC_001139|:107826	ref|NC_001139|:107826		ref|NC_001139|:107826		ref|NC_001139|:107826	ref|NC_001139|:107826	ref|NC_001139|:107826	ref|NC_001139|:107826		ref|NC_001139|:107826	ref|NC_001139|:107826	ref|NC_001139|:107826				ref|NC_001139|:107826	ref|NC_001139|:107826		ref|NC_001139|:107826		ref|NC_001139|:107826	ref|NC_001139|:107826	ref|NC_001139|:107826	ref|NC_001139|:107826	ref|NC_001139|:107826	ref|NC_001139|:107826	ref|NC_001139|:107826	ref|NC_001139|:107826	ref|NC_001139|:107826	ref|NC_001139|:107826	ref|NC_001139|:107826	ref|NC_001139|:107826	ref|NC_001139|:107826	ref|NC_001139|:107826	ref|NC_001139|:107826	ref|NC_001139|:107826	ref|NC_001139|:107826
ref|NC_001139|:164706	ref|NC_001139|:164706	ref|NC_001139|:164706	ref|NC_001139|:164706	ref|NC_001139|:164706				ref|NC_001139|:164706	ref|NC_001139|:164706	ref|NC_001139|:164706	ref|NC_001139|:164706	ref|NC_001139|:164706	ref|NC_001139|:164706		ref|NC_001139|:164706		ref|NC_001139|:164706	ref|NC_001139|:164706	ref|NC_001139|:164706	ref|NC_001139|:164706		ref|NC_001139|:164706	ref|NC_001139|:164706	ref|NC_001139|:164706				ref|NC_001139|:164706	ref|NC_001139|:164706		ref|NC_001139|:164706		ref|NC_001139|:164706	ref|NC_001139|:164706	ref|NC_001139|:164706	ref|NC_001139|:164706	ref|NC_001139|:164706	ref|NC_001139|:164706	ref|NC_001139|:164706	ref|NC_001139|:164706	ref|NC_001139|:164706	ref|NC_001139|:164706	ref|NC_001139|:164706	ref|NC_001139|:164706	ref|NC_001139|:164706	ref|NC_001139|:164706	ref|NC_001139|:164706	ref|NC_001139|:164706	ref|NC_001139|:164706
ref|NC_001139|:182117	ref|NC_001139|:182117	ref|NC_001139|:182117	ref|NC_001139|:182117	ref|NC_001139|:182117				ref|NC_001139|:182117	ref|NC_001139|:182117	ref|NC_001139|:182117	ref|NC_001139|:182117	ref|NC_001139|:182117	ref|NC_001139|:182117		ref|NC_001139|:182117		ref|NC_001139|:182117	ref|NC_001139|:182117	ref|NC_001139|:182117	ref|NC_001139|:182117		ref|NC_001139|:182117	ref|NC_001139|:182117	ref|NC_001139|:182117				ref|NC_001139|:182117	ref|NC_001139|:182117		ref|NC_001139|:182117		ref|NC_001139|:182117	ref|NC_001139|:182117	ref|NC_001139|:182117	ref|NC_001139|:182117	ref|NC_001139|:182117	ref|NC_001139|:182117	ref|NC_001139|:182117	ref|NC_001139|:182117	ref|NC_001139|:182117	ref|NC_001139|:182117	ref|NC_001139|:182117	ref|NC_001139|:182117	ref|NC_001139|:182117	ref|NC_001139|:182117	ref|NC_001139|:182117	ref|NC_001139|:182117	ref|NC_001139|:182117
ref|NC_001139|:187316	ref|NC_001139|:187316	ref|NC_001139|:187316	ref|NC_001139|:187316	ref|NC_001139|:187316				ref|NC_001139|:187316	ref|NC_001139|:187316	ref|NC_001139|:187316	ref|NC_001139|:187316	ref|NC_001139|:187316	ref|NC_001139|:187316		ref|NC_001139|:187316		ref|NC_001139|:187316	ref|NC_001139|:187316	ref|NC_001139|:187316	ref|NC_001139|:187316		ref|NC_001139|:187316	ref|NC_001139|:187316	ref|NC_001139|:187316				ref|NC_001139|:187316	ref|NC_001139|:187316		ref|NC_001139|:187316		ref|NC_001139|:187316	ref|NC_001139|:187316	ref|NC_001139|:187316	ref|NC_001139|:187316	ref|NC_001139|:187316	ref|NC_001139|:187316	ref|NC_001139|:187316	ref|NC_001139|:187316	ref|NC_001139|:187316	ref|NC_001139|:187316	ref|NC_001139|:187316	ref|NC_001139|:187316	ref|NC_001139|:187316	ref|NC_001139|:187316	ref|NC_001139|:187316	ref|NC_001139|:187316	ref|NC_001139|:187316
ref|NC_001139|:211493	ref|NC_001139|:211493	ref|NC_001139|:211493	ref|NC_001139|:211493	ref|NC_001139|:211493				ref|NC_001139|:211493	ref|NC_001139|:211493	ref|NC_001139|:211493	ref|NC_001139|:211493	ref|NC_001139|:211493	ref|NC_001139|:211493		ref|NC_001139|:211493		ref|NC_001139|:211493	ref|NC_001139|:211493	ref|NC_001139|:211493	ref|NC_001139|:211493		ref|NC_001139|:211493	ref|NC_001139|:211493	ref|NC_001139|:211493				ref|NC_001139|:211493	ref|NC_001139|:211493		ref|NC_001139|:211493		ref|NC_001139|:211493	ref|NC_001139|:211493	ref|NC_001139|:211493	ref|NC_001139|:211493	ref|NC_001139|:211493	ref|NC_001139|:211493	ref|NC_001139|:211493	ref|NC_001139|:211493	ref|NC_001139|:211493	ref|NC_001139|:211493	ref|NC_001139|:211493	ref|NC_001139|:211493	ref|NC_001139|:211493	ref|NC_001139|:211493	ref|NC_001139|:211493	ref|NC_001139|:211493	ref|NC_001139|:211493
ref|NC_001139|:252496	ref|NC_001139|:252496	ref|NC_001139|:252496	ref|NC_001139|:252496	ref|NC_001139|:252496				ref|NC_001139|:252496	ref|NC_001139|:252496	ref|NC_001139|:252496	ref|NC_001139|:252496	ref|NC_001139|:252496	ref|NC_001139|:252496		ref|NC_001139|:252496		ref|NC_001139|:252496	ref|NC_001139|:252496	ref|NC_001139|:252496	ref|NC_001139|:252496		ref|NC_001139|:252496	ref|NC_001139|:252496	ref|NC_001139|:252496				ref|NC_001139|:252496	ref|NC_001139|:252496		ref|NC_001139|:252496		ref|NC_001139|:252496	ref|NC_001139|:252496	ref|NC_001139|:252496	ref|NC_001139|:252496	ref|NC_001139|:252496	ref|NC_001139|:252496	ref|NC_001139|:252496	ref|NC_001139|:252496	ref|NC_001139|:252496	ref|NC_001139|:252496	ref|NC_001139|:252496	ref|NC_001139|:252496	ref|NC_001139|:252496	ref|NC_001139|:252496	ref|NC_001139|:252496	ref|NC_001139|:252496	ref|NC_001139|:252496
ref|NC_001139|:341414	ref|NC_001139|:341414	ref|NC_001139|:341414	ref|NC_001139|:341414	ref|NC_001139|:341414
ref|NC_001139|:365350	ref|NC_001139|:365350	ref|NC_001139|:365350	ref|NC_001139|:365350	ref|NC_001139|:365350				ref|NC_001139|:365350	ref|NC_001139|:365350	ref|NC_001139|:365350	ref|NC_001139|:365350	ref|NC_001139|:365350	ref|NC_001139|:365350		ref|NC_001139|:365350		ref|NC_001139|:365350	ref|NC_001139|:365350	ref|NC_001139|:365350	ref|NC_001139|:365350		ref|NC_001139|:365350	ref|NC_001139|:365350	ref|NC_001139|:365350				ref|NC_001139|:365350	ref|NC_001139|:365350		ref|NC_001139|:365350		ref|NC_001139|:365350	ref|NC_001139|:365350	ref|NC_001139|:365350	ref|NC_001139|:365350	ref|NC_001139|:365350	ref|NC_001139|:365350	ref|NC_001139|:365350	ref|NC_001139|:365350	ref|NC_001139|:365350	ref|NC_001139|:365350	ref|NC_001139|:365350	ref|NC_001139|:365350	ref|NC_001139|:365350	ref|NC_001139|:365350	ref|NC_001139|:365350	ref|NC_001139|:365350	ref|NC_001139|:365350
ref|NC_001139|:423062	ref|NC_001139|:423062	ref|NC_001139|:423062	ref|NC_001139|:423062	ref|NC_001139|:423062				ref|NC_001139|:423062	ref|NC_001139|:423062	ref|NC_001139|:423062	ref|NC_001139|:423062	ref|NC_001139|:423062	ref|NC_001139|:423062		ref|NC_001139|:423062		ref|NC_001139|:423062	ref|NC_001139|:423062	ref|NC_001139|:423062	ref|NC_001139|:423062		ref|NC_001139|:423062	ref|NC_001139|:423062	ref|NC_001139|:423062				ref|NC_001139|:423062	ref|NC_001139|:423062		ref|NC_001139|:423062		ref|NC_001139|:423062	ref|NC_001139|:423062	ref|NC_001139|:423062	ref|NC_001139|:423062	ref|NC_001139|:423062	ref|NC_001139|:423062	ref|NC_001139|:423062	ref|NC_001139|:423062	ref|NC_001139|:423062	ref|NC_001139|:423062	ref|NC_001139|:423062	ref|NC_001139|:423062	ref|NC_001139|:423062	ref|NC_001139|:423062	ref|NC_001139|:423062	ref|NC_001139|:423062	ref|NC_001139|:423062
ref|NC_001139|:478685	ref|NC_001139|:478685	ref|NC_001139|:478685	ref|NC_001139|:478685	ref|NC_001139|:478685				ref|NC_001139|:478685	ref|NC_001139|:478685	ref|NC_001139|:478685	ref|NC_001139|:478685	ref|NC_001139|:478685	ref|NC_001139|:478685		ref|NC_001139|:478685		ref|NC_001139|:478685	ref|NC_001139|:478685	ref|NC_001139|:478685	ref|NC_001139|:478685		ref|NC_001139|:478685	ref|NC_001139|:478685	ref|NC_001139|:478685				ref|NC_001139|:478685	ref|NC_001139|:478685		ref|NC_001139|:478685		ref|NC_001139|:478685	ref|NC_001139|:478685	ref|NC_001139|:478685	ref|NC_001139|:478685	ref|NC_001139|:478685	ref|NC_001139|:478685	ref|NC_001139|:478685	ref|NC_001139|:478685	ref|NC_001139|:478685	ref|NC_001139|:478685	ref|NC_001139|:478685	ref|NC_001139|:478685	ref|NC_001139|:478685	ref|NC_001139|:478685	ref|NC_001139|:478685	ref|NC_001139|:478685	ref|NC_001139|:478685
ref|NC_001139|:545912	ref|NC_001139|:545912	ref|NC_001139|:545912	ref|NC_001139|:545912	ref|NC_001139|:545912
ref|NC_001139|:557791	ref|NC_001139|:557791		ref|NC_001139|:557791
ref|NC_001139|:620559	ref|NC_001139|:620559	ref|NC_001139|:620559	ref|NC_001139|:620559	ref|NC_001139|:620559				ref|NC_001139|:620559	ref|NC_001139|:620559	ref|NC_001139|:620559	ref|NC_001139|:620559	ref|NC_001139|:620559	ref|NC_001139|:620559		ref|NC_001139|:620559		ref|NC_001139|:620559	ref|NC_001139|:620559	ref|NC_001139|:620559	ref|NC_001139|:620559		ref|NC_001139|:620559	ref|NC_001139|:620559	ref|NC_001139|:620559				ref|NC_001139|:620559	ref|NC_001139|:620559		ref|NC_001139|:620559		ref|NC_001139|:620559	ref|NC_001139|:620559	ref|NC_001139|:620559	ref|NC_001139|:620559	ref|NC_001139|:620559	ref|NC_001139|:620559	ref|NC_001139|:620559	ref|NC_001139|:620559	ref|NC_001139|:620559	ref|NC_001139|:620559	ref|NC_001139|:620559	ref|NC_001139|:620559	ref|NC_001139|:620559	ref|NC_001139|:620559	ref|NC_001139|:620559	ref|NC_001139|:620559	ref|NC_001139|:620559
ref|NC_001139|:626219	ref|NC_001139|:626219	ref|NC_001139|:626219	ref|NC_001139|:626219	ref|NC_001139|:626219
ref|NC_001139|:629685	ref|NC_001139|:629685	ref|NC_001139|:629685	ref|NC_001139|:629685	ref|NC_001139|:629685				ref|NC_001139|:629685	ref|NC_001139|:629685	ref|NC_001139|:629685	ref|NC_001139|:629685	ref|NC_001139|:629685	ref|NC_001139|:629685		ref|NC_001139|:629685		ref|NC_001139|:629685	ref|NC_001139|:629685	ref|NC_001139|:629685	ref|NC_001139|:629685		ref|NC_001139|:629685	ref|NC_001139|:629685	ref|NC_001139|:629685				ref|NC_001139|:629685	ref|NC_001139|:629685		ref|NC_001139|:629685		ref|NC_001139|:629685	ref|NC_001139|:629685	ref|NC_001139|:629685	ref|NC_001139|:629685	ref|NC_001139|:629685	ref|NC_001139|:629685	ref|NC_001139|:629685	ref|NC_001139|:629685	ref|NC_001139|:629685	ref|NC_001139|:629685	ref|NC_001139|:629685	ref|NC_001139|:629685	ref|NC_001139|:629685	ref|NC_001139|:629685	ref|NC_001139|:629685	ref|NC_001139|:629685	ref|NC_001139|:629685
ref|NC_001139|:632077	ref|NC_001139|:632077	ref|NC_001139|:632077	ref|NC_001139|:632077	ref|NC_001139|:632077
ref|NC_001139|:634583	ref|NC_001139|:634583	ref|NC_001139|:634583	ref|NC_001139|:634583	ref|NC_001139|:634583				ref|NC_001139|:634583	ref|NC_001139|:634583	ref|NC_001139|:634583	ref|NC_001139|:634583	ref|NC_001139|:634583	ref|NC_001139|:634583		ref|NC_001139|:634583		ref|NC_001139|:634583	ref|NC_001139|:634583	ref|NC_001139|:634583	ref|NC_001139|:634583		ref|NC_001139|:634583	ref|NC_001139|:634583	ref|NC_001139|:634583				ref|NC_001139|:634583	ref|NC_001139|:634583		ref|NC_001139|:634583		ref|NC_001139|:634583	ref|NC_001139|:634583	ref|NC_001139|:634583	ref|NC_001139|:634583	ref|NC_001139|:634583	ref|NC_001139|:634583	ref|NC_001139|:634583	ref|NC_001139|:634583	ref|NC_001139|:634583	ref|NC_001139|:634583	ref|NC_001139|:634583	ref|NC_001139|:634583	ref|NC_001139|:634583	ref|NC_001139|:634583	ref|NC_001139|:634583	ref|NC_001139|:634583	ref|NC_001139|:634583
ref|NC_001139|:635916	ref|NC_001139|:635916	ref|NC_001139|:635916	ref|NC_001139|:635916	ref|NC_001139|:635916				ref|NC_001139|:635916	ref|NC_001139|:635916	ref|NC_001139|:635916	ref|NC_001139|:635916	ref|NC_001139|:635916	ref|NC_001139|:635916		ref|NC_001139|:635916		ref|NC_001139|:635916	ref|NC_001139|:635916	ref|NC_001139|:635916	ref|NC_001139|:635916		ref|NC_001139|:635916	ref|NC_001139|:635916	ref|NC_001139|:635916				ref|NC_001139|:635916	ref|NC_001139|:635916		ref|NC_001139|:635916		ref|NC_001139|:635916	ref|NC_001139|:635916	ref|NC_001139|:635916	ref|NC_001139|:635916	ref|NC_001139|:635916	ref|NC_001139|:635916	ref|NC_001139|:635916	ref|NC_001139|:635916	ref|NC_001139|:635916	ref|NC_001139|:635916	ref|NC_001139|:635916	ref|NC_001139|:635916	ref|NC_001139|:635916	ref|NC_001139|:635916	ref|NC_001139|:635916	ref|NC_001139|:635916	ref|NC_001139|:635916
ref|NC_001139|:657805	ref|NC_001139|:657805		ref|NC_001139|:657805
ref|NC_001139|:734432	ref|NC_001139|:734432	ref|NC_001139|:734432	ref|NC_001139|:734432	ref|NC_001139|:734432				ref|NC_001139|:734432	ref|NC_001139|:734432	ref|NC_001139|:734432	ref|NC_001139|:734432	ref|NC_001139|:734432	ref|NC_001139|:734432		ref|NC_001139|:734432		ref|NC_001139|:734432	ref|NC_001139|:734432	ref|NC_001139|:734432	ref|NC_001139|:734432		ref|NC_001139|:734432	ref|NC_001139|:734432	ref|NC_001139|:734432				ref|NC_001139|:734432	ref|NC_001139|:734432		ref|NC_001139|:734432		ref|NC_001139|:734432	ref|NC_001139|:734432	ref|NC_001139|:734432	ref|NC_001139|:734432	ref|NC_001139|:734432	ref|NC_001139|:734432	ref|NC_001139|:734432	ref|NC_001139|:734432	ref|NC_001139|:734432	ref|NC_001139|:734432	ref|NC_001139|:734432	ref|NC_001139|:734432	ref|NC_001139|:734432	ref|NC_001139|:734432	ref|NC_001139|:734432	ref|NC_001139|:734432	ref|NC_001139|:734432
ref|NC_001139|:743831	ref|NC_001139|:743831	ref|NC_001139|:743831	ref|NC_001139|:743831	ref|NC_001139|:743831				ref|NC_001139|:743831	ref|NC_001139|:743831	ref|NC_001139|:743831	ref|NC_001139|:743831	ref|NC_001139|:743831	ref|NC_001139|:743831		ref|NC_001139|:743831		ref|NC_001139|:743831	ref|NC_001139|:743831	ref|NC_001139|:743831	ref|NC_001139|:743831		ref|NC_001139|:743831	ref|NC_001139|:743831	ref|NC_001139|:743831				ref|NC_001139|:743831	ref|NC_001139|:743831		ref|NC_001139|:743831		ref|NC_001139|:743831	ref|NC_001139|:743831	ref|NC_001139|:743831	ref|NC_001139|:743831	ref|NC_001139|:743831	ref|NC_001139|:743831	ref|NC_001139|:743831	ref|NC_001139|:743831	ref|NC_001139|:743831	ref|NC_001139|:743831	ref|NC_001139|:743831	ref|NC_001139|:743831	ref|NC_001139|:743831	ref|NC_001139|:743831	ref|NC_001139|:743831	ref|NC_001139|:743831	ref|NC_001139|:743831
ref|NC_001139|:750102	ref|NC_001139|:750102	ref|NC_001139|:750102	ref|NC_001139|:750102	ref|NC_001139|:750102				ref|NC_001139|:750102	ref|NC_001139|:750102	ref|NC_001139|:750102	ref|NC_001139|:750102	ref|NC_001139|:750102	ref|NC_001139|:750102		ref|NC_001139|:750102		ref|NC_001139|:750102	ref|NC_001139|:750102	ref|NC_001139|:750102	ref|NC_001139|:750102		ref|NC_001139|:750102	ref|NC_001139|:750102	ref|NC_001139|:750102				ref|NC_001139|:750102	ref|NC_001139|:750102		ref|NC_001139|:750102		ref|NC_001139|:750102	ref|NC_001139|:750102	ref|NC_001139|:750102	ref|NC_001139|:750102	ref|NC_001139|:750102	ref|NC_001139|:750102	ref|NC_001139|:750102	ref|NC_001139|:750102	ref|NC_001139|:750102	ref|NC_001139|:750102	ref|NC_001139|:750102	ref|NC_001139|:750102	ref|NC_001139|:750102	ref|NC_001139|:750102	ref|NC_001139|:750102	ref|NC_001139|:750102	ref|NC_001139|:750102
ref|NC_001139|:83297	ref|NC_001139|:83297	ref|NC_001139|:83297	ref|NC_001139|:83297	ref|NC_001139|:83297				ref|NC_001139|:83297	ref|NC_001139|:83297	ref|NC_001139|:83297	ref|NC_001139|:83297	ref|NC_001139|:83297	ref|NC_001139|:83297		ref|NC_001139|:83297		ref|NC_001139|:83297	ref|NC_001139|:83297	ref|NC_001139|:83297	ref|NC_001139|:83297		ref|NC_001139|:83297	ref|NC_001139|:83297	ref|NC_001139|:83297				ref|NC_001139|:83297	ref|NC_001139|:83297		ref|NC_001139|:83297		ref|NC_001139|:83297	ref|NC_001139|:83297	ref|NC_001139|:83297	ref|NC_001139|:83297	ref|NC_001139|:83297	ref|NC_001139|:83297	ref|NC_001139|:83297	ref|NC_001139|:83297	ref|NC_001139|:83297	ref|NC_001139|:83297	ref|NC_001139|:83297	ref|NC_001139|:83297	ref|NC_001139|:83297	ref|NC_001139|:83297	ref|NC_001139|:83297	ref|NC_001139|:83297	ref|NC_001139|:83297
ref|NC_001139|:83456	ref|NC_001139|:83456	ref|NC_001139|:83456	ref|NC_001139|:83456	ref|NC_001139|:83456				ref|NC_001139|:83456	ref|NC_001139|:83456	ref|NC_001139|:83456	ref|NC_001139|:83456	ref|NC_001139|:83456	ref|NC_001139|:83456		ref|NC_001139|:83456		ref|NC_001139|:83456	ref|NC_001139|:83456	ref|NC_001139|:83456	ref|NC_001139|:83456		ref|NC_001139|:83456	ref|NC_001139|:83456	ref|NC_001139|:83456				ref|NC_001139|:83456	ref|NC_001139|:83456		ref|NC_001139|:83456		ref|NC_001139|:83456	ref|NC_001139|:83456	ref|NC_001139|:83456	ref|NC_001139|:83456	ref|NC_001139|:83456	ref|NC_001139|:83456	ref|NC_001139|:83456	ref|NC_001139|:83456	ref|NC_001139|:83456	ref|NC_001139|:83456	ref|NC_001139|:83456	ref|NC_001139|:83456	ref|NC_001139|:83456	ref|NC_001139|:83456	ref|NC_001139|:83456	ref|NC_001139|:83456	ref|NC_001139|:83456
ref|NC_001139|:884068	ref|NC_001139|:884068	ref|NC_001139|:884068	ref|NC_001139|:884068	ref|NC_001139|:884068				ref|NC_001139|:884068	ref|NC_001139|:884068	ref|NC_001139|:884068	ref|NC_001139|:884068	ref|NC_001139|:884068	ref|NC_001139|:884068		ref|NC_001139|:884068		ref|NC_001139|:884068	ref|NC_001139|:884068	ref|NC_001139|:884068	ref|NC_001139|:884068		ref|NC_001139|:884068	ref|NC_001139|:884068	ref|NC_001139|:884068				ref|NC_001139|:884068	ref|NC_001139|:884068		ref|NC_001139|:884068		ref|NC_001139|:884068	ref|NC_001139|:884068	ref|NC_001139|:884068	ref|NC_001139|:884068	ref|NC_001139|:884068	ref|NC_001139|:884068	ref|NC_001139|:884068	ref|NC_001139|:884068	ref|NC_001139|:884068	ref|NC_001139|:884068	ref|NC_001139|:884068	ref|NC_001139|:884068	ref|NC_001139|:884068	ref|NC_001139|:884068	ref|NC_001139|:884068	ref|NC_001139|:884068	ref|NC_001139|:884068
ref|NC_001139|:88721	ref|NC_001139|:88721		ref|NC_001139|:88721
ref|NC_001139|:900382	ref|NC_001139|:900382		ref|NC_001139|:900382
ref|NC_001139|:909810	ref|NC_001139|:909810	ref|NC_001139|:909810	ref|NC_001139|:909810	ref|NC_001139|:909810				ref|NC_001139|:909810	ref|NC_001139|:909810	ref|NC_001139|:909810	ref|NC_001139|:909810	ref|NC_001139|:909810	ref|NC_001139|:909810		ref|NC_001139|:909810		ref|NC_001139|:909810	ref|NC_001139|:909810	ref|NC_001139|:909810	ref|NC_001139|:909810		ref|NC_001139|:909810	ref|NC_001139|:909810	ref|NC_001139|:909810				ref|NC_001139|:909810	ref|NC_001139|:909810		ref|NC_001139|:909810		ref|NC_001139|:909810	ref|NC_001139|:909810	ref|NC_001139|:909810	ref|NC_001139|:909810	ref|NC_001139|:909810	ref|NC_001139|:909810	ref|NC_001139|:909810	ref|NC_001139|:909810	ref|NC_001139|:909810	ref|NC_001139|:909810	ref|NC_001139|:909810	ref|NC_001139|:909810	ref|NC_001139|:909810	ref|NC_001139|:909810	ref|NC_001139|:909810	ref|NC_001139|:909810	ref|NC_001139|:909810
ref|NC_001139|:921177	ref|NC_001139|:921177	ref|NC_001139|:921177	ref|NC_001139|:921177	ref|NC_001139|:921177				ref|NC_001139|:921177	ref|NC_001139|:921177	ref|NC_001139|:921177	ref|NC_001139|:921177	ref|NC_001139|:921177	ref|NC_001139|:921177		ref|NC_001139|:921177		ref|NC_001139|:921177	ref|NC_001139|:921177	ref|NC_001139|:921177	ref|NC_001139|:921177		ref|NC_001139|:921177	ref|NC_001139|:921177	ref|NC_001139|:921177				ref|NC_001139|:921177	ref|NC_001139|:921177		ref|NC_001139|:921177		ref|NC_001139|:921177	ref|NC_001139|:921177	ref|NC_001139|:921177	ref|NC_001139|:921177	ref|NC_001139|:921177	ref|NC_001139|:921177	ref|NC_001139|:921177	ref|NC_001139|:921177	ref|NC_001139|:921177	ref|NC_001139|:921177	ref|NC_001139|:921177	ref|NC_001139|:921177	ref|NC_001139|:921177	ref|NC_001139|:921177	ref|NC_001139|:921177	ref|NC_001139|:921177	ref|NC_001139|:921177
ref|NC_001139|:950103	ref|NC_001139|:950103	ref|NC_001139|:950103	ref|NC_001139|:950103	ref|NC_001139|:950103				ref|NC_001139|:950103	ref|NC_001139|:950103	ref|NC_001139|:950103	ref|NC_001139|:950103	ref|NC_001139|:950103	ref|NC_001139|:950103		ref|NC_001139|:950103		ref|NC_001139|:950103	ref|NC_001139|:950103	ref|NC_001139|:950103	ref|NC_001139|:950103		ref|NC_001139|:950103	ref|NC_001139|:950103	ref|NC_001139|:950103				ref|NC_001139|:950103	ref|NC_001139|:950103		ref|NC_001139|:950103		ref|NC_001139|:950103	ref|NC_001139|:950103	ref|NC_001139|:950103	ref|NC_001139|:950103	ref|NC_001139|:950103	ref|NC_001139|:950103	ref|NC_001139|:950103	ref|NC_001139|:950103	ref|NC_001139|:950103	ref|NC_001139|:950103	ref|NC_001139|:950103	ref|NC_001139|:950103	ref|NC_001139|:950103	ref|NC_001139|:950103	ref|NC_001139|:950103	ref|NC_001139|:950103	ref|NC_001139|:950103
ref|NC_001139|:958386	ref|NC_001139|:958386		ref|NC_001139|:958386
ref|NC_001139|:992756	ref|NC_001139|:992756	ref|NC_001139|:992756	ref|NC_001139|:992756	ref|NC_001139|:992756				ref|NC_001139|:992756	ref|NC_001139|:992756	ref|NC_001139|:992756	ref|NC_001139|:992756	ref|NC_001139|:992756	ref|NC_001139|:992756		ref|NC_001139|:992756		ref|NC_001139|:992756	ref|NC_001139|:992756	ref|NC_001139|:992756	ref|NC_001139|:992756		ref|NC_001139|:992756	ref|NC_001139|:992756	ref|NC_001139|:992756				ref|NC_001139|:992756	ref|NC_001139|:992756		ref|NC_001139|:992756		ref|NC_001139|:992756	ref|NC_001139|:992756	ref|NC_001139|:992756	ref|NC_001139|:992756	ref|NC_001139|:992756	ref|NC_001139|:992756	ref|NC_001139|:992756	ref|NC_001139|:992756	ref|NC_001139|:992756	ref|NC_001139|:992756	ref|NC_001139|:992756	ref|NC_001139|:992756	ref|NC_001139|:992756	ref|NC_001139|:992756	ref|NC_001139|:992756	ref|NC_001139|:992756	ref|NC_001139|:992756
ref|NC_001140|:108420	ref|NC_001140|:108420	ref|NC_001140|:108420	ref|NC_001140|:108420	ref|NC_001140|:108420				ref|NC_001140|:108420	ref|NC_001140|:108420	ref|NC_001140|:108420	ref|NC_001140|:108420	ref|NC_001140|:108420	ref|NC_001140|:108420		ref|NC_001140|:108420		ref|NC_001140|:108420	ref|NC_001140|:108420	ref|NC_001140|:108420	ref|NC_001140|:108420		ref|NC_001140|:108420	ref|NC_001140|:108420	ref|NC_001140|:108420				ref|NC_001140|:108420	ref|NC_001140|:108420		ref|NC_001140|:108420		ref|NC_001140|:108420	ref|NC_001140|:108420	ref|NC_001140|:108420	ref|NC_001140|:108420	ref|NC_001140|:108420	ref|NC_001140|:108420	ref|NC_001140|:108420	ref|NC_001140|:108420	ref|NC_001140|:108420	ref|NC_001140|:108420	ref|NC_001140|:108420	ref|NC_001140|:108420	ref|NC_001140|:108420	ref|NC_001140|:108420	ref|NC_001140|:108420	ref|NC_001140|:108420	ref|NC_001140|:108420
ref|NC_001140|:13496	ref|NC_001140|:13496	ref|NC_001140|:13496	ref|NC_001140|:13496	ref|NC_001140|:13496				ref|NC_001140|:13496	ref|NC_001140|:13496	ref|NC_001140|:13496	ref|NC_001140|:13496	ref|NC_001140|:13496	ref|NC_001140|:13496		ref|NC_001140|:13496		ref|NC_001140|:13496	ref|NC_001140|:13496	ref|NC_001140|:13496	ref|NC_001140|:13496		ref|NC_001140|:13496	ref|NC_001140|:13496	ref|NC_001140|:13496				ref|NC_001140|:13496	ref|NC_001140|:13496		ref|NC_001140|:13496		ref|NC_001140|:13496	ref|NC_001140|:13496	ref|NC_001140|:13496	ref|NC_001140|:13496	ref|NC_001140|:13496	ref|NC_001140|:13496	ref|NC_001140|:13496	ref|NC_001140|:13496	ref|NC_001140|:13496	ref|NC_001140|:13496	ref|NC_001140|:13496	ref|NC_001140|:13496	ref|NC_001140|:13496	ref|NC_001140|:13496	ref|NC_001140|:13496	ref|NC_001140|:13496	ref|NC_001140|:13496
ref|NC_001140|:142456	ref|NC_001140|:142456		ref|NC_001140|:142456
ref|NC_001140|:163312	ref|NC_001140|:163312
ref|NC_001140|:220791	ref|NC_001140|:220791	ref|NC_001140|:220791	ref|NC_001140|:220791	ref|NC_001140|:220791				ref|NC_001140|:220791	ref|NC_001140|:220791	ref|NC_001140|:220791	ref|NC_001140|:220791	ref|NC_001140|:220791	ref|NC_001140|:220791		ref|NC_001140|:220791		ref|NC_001140|:220791	ref|NC_001140|:220791	ref|NC_001140|:220791	ref|NC_001140|:220791		ref|NC_001140|:220791	ref|NC_001140|:220791	ref|NC_001140|:220791				ref|NC_001140|:220791	ref|NC_001140|:220791		ref|NC_001140|:220791		ref|NC_001140|:220791	ref|NC_001140|:220791	ref|NC_001140|:220791	ref|NC_001140|:220791	ref|NC_001140|:220791	ref|NC_001140|:220791	ref|NC_001140|:220791	ref|NC_001140|:220791	ref|NC_001140|:220791	ref|NC_001140|:220791	ref|NC_001140|:220791	ref|NC_001140|:220791	ref|NC_001140|:220791	ref|NC_001140|:220791	ref|NC_001140|:220791	ref|NC_001140|:220791	ref|NC_001140|:220791
ref|NC_001140|:240152	ref|NC_001140|:240152	ref|NC_001140|:240152	ref|NC_001140|:240152	ref|NC_001140|:240152				ref|NC_001140|:240152	ref|NC_001140|:240152	ref|NC_001140|:240152	ref|NC_001140|:240152	ref|NC_001140|:240152	ref|NC_001140|:240152		ref|NC_001140|:240152		ref|NC_001140|:240152	ref|NC_001140|:240152	ref|NC_001140|:240152	ref|NC_001140|:240152		ref|NC_001140|:240152	ref|NC_001140|:240152	ref|NC_001140|:240152				ref|NC_001140|:240152	ref|NC_001140|:240152		ref|NC_001140|:240152		ref|NC_001140|:240152	ref|NC_001140|:240152	ref|NC_001140|:240152	ref|NC_001140|:240152	ref|NC_001140|:240152	ref|NC_001140|:240152	ref|NC_001140|:240152	ref|NC_001140|:240152	ref|NC_001140|:240152	ref|NC_001140|:240152	ref|NC_001140|:240152	ref|NC_001140|:240152	ref|NC_001140|:240152	ref|NC_001140|:240152	ref|NC_001140|:240152	ref|NC_001140|:240152	ref|NC_001140|:240152
ref|NC_001140|:241025	ref|NC_001140|:241025
ref|NC_001140|:260353	ref|NC_001140|:260353	ref|NC_001140|:260353	ref|NC_001140|:260353	ref|NC_001140|:260353				ref|NC_001140|:260353	ref|NC_001140|:260353	ref|NC_001140|:260353	ref|NC_001140|:260353	ref|NC_001140|:260353	ref|NC_001140|:260353		ref|NC_001140|:260353		ref|NC_001140|:260353	ref|NC_001140|:260353	ref|NC_001140|:260353	ref|NC_001140|:260353		ref|NC_001140|:260353	ref|NC_001140|:260353	ref|NC_001140|:260353				ref|NC_001140|:260353	ref|NC_001140|:260353		ref|NC_001140|:260353		ref|NC_001140|:260353	ref|NC_001140|:260353	ref|NC_001140|:260353	ref|NC_001140|:260353	ref|NC_001140|:260353	ref|NC_001140|:260353	ref|NC_001140|:260353	ref|NC_001140|:260353	ref|NC_001140|:260353	ref|NC_001140|:260353	ref|NC_001140|:260353	ref|NC_001140|:260353	ref|NC_001140|:260353	ref|NC_001140|:260353	ref|NC_001140|:260353	ref|NC_001140|:260353	ref|NC_001140|:260353
ref|NC_001140|:37377	ref|NC_001140|:37377	ref|NC_001140|:37377	ref|NC_001140|:37377	ref|NC_001140|:37377				ref|NC_001140|:37377	ref|NC_001140|:37377	ref|NC_001140|:37377	ref|NC_001140|:37377	ref|NC_001140|:37377	ref|NC_001140|:37377		ref|NC_001140|:37377		ref|NC_001140|:37377	ref|NC_001140|:37377	ref|NC_001140|:37377	ref|NC_001140|:37377		ref|NC_001140|:37377	ref|NC_001140|:37377	ref|NC_001140|:37377				ref|NC_001140|:37377	ref|NC_001140|:37377		ref|NC_001140|:37377		ref|NC_001140|:37377	ref|NC_001140|:37377	ref|NC_001140|:37377	ref|NC_001140|:37377	ref|NC_001140|:37377	ref|NC_001140|:37377	ref|NC_001140|:37377	ref|NC_001140|:37377	ref|NC_001140|:37377	ref|NC_001140|:37377	ref|NC_001140|:37377	ref|NC_001140|:37377	ref|NC_001140|:37377	ref|NC_001140|:37377	ref|NC_001140|:37377	ref|NC_001140|:37377	ref|NC_001140|:37377
ref|NC_001140|:37588	ref|NC_001140|:37588	ref|NC_001140|:37588	ref|NC_001140|:37588	ref|NC_001140|:37588				ref|NC_001140|:37588	ref|NC_001140|:37588	ref|NC_001140|:37588	ref|NC_001140|:37588	ref|NC_001140|:37588	ref|NC_001140|:37588		ref|NC_001140|:37588		ref|NC_001140|:37588	ref|NC_001140|:37588	ref|NC_001140|:37588	ref|NC_001140|:37588		ref|NC_001140|:37588	ref|NC_001140|:37588	ref|NC_001140|:37588				ref|NC_001140|:37588	ref|NC_001140|:37588		ref|NC_001140|:37588		ref|NC_001140|:37588	ref|NC_001140|:37588	ref|NC_001140|:37588	ref|NC_001140|:37588	ref|NC_001140|:37588	ref|NC_001140|:37588	ref|NC_001140|:37588	ref|NC_001140|:37588	ref|NC_001140|:37588	ref|NC_001140|:37588	ref|NC_001140|:37588	ref|NC_001140|:37588	ref|NC_001140|:37588	ref|NC_001140|:37588	ref|NC_001140|:37588	ref|NC_001140|:37588	ref|NC_001140|:37588
ref|NC_001140|:382630	ref|NC_001140|:382630	ref|NC_001140|:382630	ref|NC_001140|:382630	ref|NC_001140|:382630				ref|NC_001140|:382630	ref|NC_001140|:382630	ref|NC_001140|:382630	ref|NC_001140|:382630	ref|NC_001140|:382630	ref|NC_001140|:382630		ref|NC_001140|:382630		ref|NC_001140|:382630	ref|NC_001140|:382630	ref|NC_001140|:382630	ref|NC_001140|:382630		ref|NC_001140|:382630	ref|NC_001140|:382630	ref|NC_001140|:382630				ref|NC_001140|:382630	ref|NC_001140|:382630		ref|NC_001140|:382630		ref|NC_001140|:382630	ref|NC_001140|:382630	ref|NC_001140|:382630	ref|NC_001140|:382630	ref|NC_001140|:382630	ref|NC_001140|:382630	ref|NC_001140|:382630	ref|NC_001140|:382630	ref|NC_001140|:382630	ref|NC_001140|:382630	ref|NC_001140|:382630	ref|NC_001140|:382630	ref|NC_001140|:382630	ref|NC_001140|:382630	ref|NC_001140|:382630	ref|NC_001140|:382630	ref|NC_001140|:382630
ref|NC_001140|:439081	ref|NC_001140|:439081	ref|NC_001140|:439081	ref|NC_001140|:439081	ref|NC_001140|:439081				ref|NC_001140|:439081	ref|NC_001140|:439081	ref|NC_001140|:439081	ref|NC_001140|:439081	ref|NC_001140|:439081	ref|NC_001140|:439081		ref|NC_001140|:439081		ref|NC_001140|:439081	ref|NC_001140|:439081	ref|NC_001140|:439081	ref|NC_001140|:439081		ref|NC_001140|:439081	ref|NC_001140|:439081	ref|NC_001140|:439081				ref|NC_001140|:439081	ref|NC_001140|:439081		ref|NC_001140|:439081		ref|NC_001140|:439081	ref|NC_001140|:439081	ref|NC_001140|:439081	ref|NC_001140|:439081	ref|NC_001140|:439081	ref|NC_001140|:439081	ref|NC_001140|:439081	ref|NC_001140|:439081	ref|NC_001140|:439081	ref|NC_001140|:439081	ref|NC_001140|:439081	ref|NC_001140|:439081	ref|NC_001140|:439081	ref|NC_001140|:439081	ref|NC_001140|:439081	ref|NC_001140|:439081	ref|NC_001140|:439081
ref|NC_001140|:441547	ref|NC_001140|:441547	ref|NC_001140|:441547	ref|NC_001140|:441547	ref|NC_001140|:441547
ref|NC_001140|:465082	ref|NC_001140|:465082		ref|NC_001140|:465082
ref|NC_001140|:487955	ref|NC_001140|:487955	ref|NC_001140|:487955	ref|NC_001140|:487955	ref|NC_001140|:487955				ref|NC_001140|:487955	ref|NC_001140|:487955	ref|NC_001140|:487955	ref|NC_001140|:487955	ref|NC_001140|:487955	ref|NC_001140|:487955		ref|NC_001140|:487955		ref|NC_001140|:487955	ref|NC_001140|:487955	ref|NC_001140|:487955	ref|NC_001140|:487955		ref|NC_001140|:487955	ref|NC_001140|:487955	ref|NC_001140|:487955				ref|NC_001140|:487955	ref|NC_001140|:487955		ref|NC_001140|:487955		ref|NC_001140|:487955	ref|NC_001140|:487955	ref|NC_001140|:487955	ref|NC_001140|:487955	ref|NC_001140|:487955	ref|NC_001140|:487955	ref|NC_001140|:487955	ref|NC_001140|:487955	ref|NC_001140|:487955	ref|NC_001140|:487955	ref|NC_001140|:487955	ref|NC_001140|:487955	ref|NC_001140|:487955	ref|NC_001140|:487955	ref|NC_001140|:487955	ref|NC_001140|:487955	ref|NC_001140|:487955
ref|NC_001140|:494976	ref|NC_001140|:494976	ref|NC_001140|:494976	ref|NC_001140|:494976	ref|NC_001140|:494976				ref|NC_001140|:494976	ref|NC_001140|:494976	ref|NC_001140|:494976	ref|NC_001140|:494976	ref|NC_001140|:494976	ref|NC_001140|:494976		ref|NC_001140|:494976		ref|NC_001140|:494976	ref|NC_001140|:494976	ref|NC_001140|:494976	ref|NC_001140|:494976		ref|NC_001140|:494976	ref|NC_001140|:494976	ref|NC_001140|:494976				ref|NC_001140|:494976	ref|NC_001140|:494976		ref|NC_001140|:494976		ref|NC_001140|:494976	ref|NC_001140|:494976	ref|NC_001140|:494976	ref|NC_001140|:494976	ref|NC_001140|:494976	ref|NC_001140|:494976	ref|NC_001140|:494976	ref|NC_001140|:494976	ref|NC_001140|:494976	ref|NC_001140|:494976	ref|NC_001140|:494976	ref|NC_001140|:494976	ref|NC_001140|:494976	ref|NC_001140|:494976	ref|NC_001140|:494976	ref|NC_001140|:494976	ref|NC_001140|:494976
ref|NC_001140|:562440	ref|NC_001140|:562440	ref|NC_001140|:562440	ref|NC_001140|:562440	ref|NC_001140|:562440				ref|NC_001140|:562440	ref|NC_001140|:562440	ref|NC_001140|:562440	ref|NC_001140|:562440	ref|NC_001140|:562440	ref|NC_001140|:562440		ref|NC_001140|:562440		ref|NC_001140|:562440	ref|NC_001140|:562440	ref|NC_001140|:562440	ref|NC_001140|:562440		ref|NC_001140|:562440	ref|NC_001140|:562440	ref|NC_001140|:562440				ref|NC_001140|:562440	ref|NC_001140|:562440		ref|NC_001140|:562440		ref|NC_001140|:562440	ref|NC_001140|:562440	ref|NC_001140|:562440	ref|NC_001140|:562440	ref|NC_001140|:562440	ref|NC_001140|:562440	ref|NC_001140|:562440	ref|NC_001140|:562440	ref|NC_001140|:562440	ref|NC_001140|:562440	ref|NC_001140|:562440	ref|NC_001140|:562440	ref|NC_001140|:562440	ref|NC_001140|:562440	ref|NC_001140|:562440	ref|NC_001140|:562440	ref|NC_001140|:562440
ref|NC_001140|:562443	ref|NC_001140|:562443	ref|NC_001140|:562443	ref|NC_001140|:562443	ref|NC_001140|:562443				ref|NC_001140|:562443	ref|NC_001140|:562443	ref|NC_001140|:562443	ref|NC_001140|:562443	ref|NC_001140|:562443	ref|NC_001140|:562443		ref|NC_001140|:562443		ref|NC_001140|:562443	ref|NC_001140|:562443	ref|NC_001140|:562443	ref|NC_001140|:562443		ref|NC_001140|:562443	ref|NC_001140|:562443	ref|NC_001140|:562443				ref|NC_001140|:562443	ref|NC_001140|:562443		ref|NC_001140|:562443		ref|NC_001140|:562443	ref|NC_001140|:562443	ref|NC_001140|:562443	ref|NC_001140|:562443	ref|NC_001140|:562443	ref|NC_001140|:562443	ref|NC_001140|:562443	ref|NC_001140|:562443	ref|NC_001140|:562443	ref|NC_001140|:562443	ref|NC_001140|:562443	ref|NC_001140|:562443	ref|NC_001140|:562443	ref|NC_001140|:562443	ref|NC_001140|:562443	ref|NC_001140|:562443	ref|NC_001140|:562443
ref|NC_001140|:94698	ref|NC_001140|:94698	ref|NC_001140|:94698	ref|NC_001140|:94698	ref|NC_001140|:94698				ref|NC_001140|:94698	ref|NC_001140|:94698	ref|NC_001140|:94698	ref|NC_001140|:94698	ref|NC_001140|:94698	ref|NC_001140|:94698		ref|NC_001140|:94698		ref|NC_001140|:94698	ref|NC_001140|:94698	ref|NC_001140|:94698	ref|NC_001140|:94698		ref|NC_001140|:94698	ref|NC_001140|:94698	ref|NC_001140|:94698				ref|NC_001140|:94698	ref|NC_001140|:94698		ref|NC_001140|:94698		ref|NC_001140|:94698	ref|NC_001140|:94698	ref|NC_001140|:94698	ref|NC_001140|:94698	ref|NC_001140|:94698	ref|NC_001140|:94698	ref|NC_001140|:94698	ref|NC_001140|:94698	ref|NC_001140|:94698	ref|NC_001140|:94698	ref|NC_001140|:94698	ref|NC_001140|:94698	ref|NC_001140|:94698	ref|NC_001140|:94698	ref|NC_001140|:94698	ref|NC_001140|:94698	ref|NC_001140|:94698
ref|NC_001141|:127573	ref|NC_001141|:127573	ref|NC_001141|:127573	ref|NC_001141|:127573	ref|NC_001141|:127573				ref|NC_001141|:127573	ref|NC_001141|:127573	ref|NC_001141|:127573	ref|NC_001141|:127573	ref|NC_001141|:127573	ref|NC_001141|:127573		ref|NC_001141|:127573		ref|NC_001141|:127573	ref|NC_001141|:127573	ref|NC_001141|:127573	ref|NC_001141|:127573		ref|NC_001141|:127573	ref|NC_001141|:127573	ref|NC_001141|:127573				ref|NC_001141|:127573	ref|NC_001141|:127573		ref|NC_001141|:127573		ref|NC_001141|:127573	ref|NC_001141|:127573	ref|NC_001141|:127573	ref|NC_001141|:127573	ref|NC_001141|:127573	ref|NC_001141|:127573	ref|NC_001141|:127573	ref|NC_001141|:127573	ref|NC_001141|:127573	ref|NC_001141|:127573	ref|NC_001141|:127573	ref|NC_001141|:127573	ref|NC_001141|:127573	ref|NC_001141|:127573	ref|NC_001141|:127573	ref|NC_001141|:127573	ref|NC_001141|:127573
ref|NC_001141|:150893	ref|NC_001141|:150893	ref|NC_001141|:150893	ref|NC_001141|:150893	ref|NC_001141|:150893				ref|NC_001141|:150893	ref|NC_001141|:150893	ref|NC_001141|:150893	ref|NC_001141|:150893	ref|NC_001141|:150893	ref|NC_001141|:150893		ref|NC_001141|:150893		ref|NC_001141|:150893	ref|NC_001141|:150893	ref|NC_001141|:150893	ref|NC_001141|:150893		ref|NC_001141|:150893	ref|NC_001141|:150893	ref|NC_001141|:150893				ref|NC_001141|:150893	ref|NC_001141|:150893		ref|NC_001141|:150893		ref|NC_001141|:150893	ref|NC_001141|:150893	ref|NC_001141|:150893	ref|NC_001141|:150893	ref|NC_001141|:150893	ref|NC_001141|:150893	ref|NC_001141|:150893	ref|NC_001141|:150893	ref|NC_001141|:150893	ref|NC_001141|:150893	ref|NC_001141|:150893	ref|NC_001141|:150893	ref|NC_001141|:150893	ref|NC_001141|:150893	ref|NC_001141|:150893	ref|NC_001141|:150893	ref|NC_001141|:150893
ref|NC_001141|:174177	ref|NC_001141|:174177	ref|NC_001141|:174177	ref|NC_001141|:174177	ref|NC_001141|:174177
ref|NC_001141|:188374	ref|NC_001141|:188374	ref|NC_001141|:188374	ref|NC_001141|:188374	ref|NC_001141|:188374
ref|NC_001141|:194732	ref|NC_001141|:194732	ref|NC_001141|:194732	ref|NC_001141|:194732	ref|NC_001141|:194732				ref|NC_001141|:194732	ref|NC_001141|:194732	ref|NC_001141|:194732	ref|NC_001141|:194732	ref|NC_001141|:194732	ref|NC_001141|:194732		ref|NC_001141|:194732		ref|NC_001141|:194732	ref|NC_001141|:194732	ref|NC_001141|:194732	ref|NC_001141|:194732		ref|NC_001141|:194732	ref|NC_001141|:194732	ref|NC_001141|:194732				ref|NC_001141|:194732	ref|NC_001141|:194732		ref|NC_001141|:194732		ref|NC_001141|:194732	ref|NC_001141|:194732	ref|NC_001141|:194732	ref|NC_001141|:194732	ref|NC_001141|:194732	ref|NC_001141|:194732	ref|NC_001141|:194732	ref|NC_001141|:194732	ref|NC_001141|:194732	ref|NC_001141|:194732	ref|NC_001141|:194732	ref|NC_001141|:194732	ref|NC_001141|:194732	ref|NC_001141|:194732	ref|NC_001141|:194732	ref|NC_001141|:194732	ref|NC_001141|:194732
ref|NC_001141|:204080	ref|NC_001141|:204080	ref|NC_001141|:204080	ref|NC_001141|:204080	ref|NC_001141|:204080
ref|NC_001141|:219595	ref|NC_001141|:219595	ref|NC_001141|:219595	ref|NC_001141|:219595	ref|NC_001141|:219595				ref|NC_001141|:219595	ref|NC_001141|:219595	ref|NC_001141|:219595	ref|NC_001141|:219595	ref|NC_001141|:219595	ref|NC_001141|:219595		ref|NC_001141|:219595		ref|NC_001141|:219595	ref|NC_001141|:219595	ref|NC_001141|:219595	ref|NC_001141|:219595		ref|NC_001141|:219595	ref|NC_001141|:219595	ref|NC_001141|:219595				ref|NC_001141|:219595	ref|NC_001141|:219595		ref|NC_001141|:219595		ref|NC_001141|:219595	ref|NC_001141|:219595	ref|NC_001141|:219595	ref|NC_001141|:219595	ref|NC_001141|:219595	ref|NC_001141|:219595	ref|NC_001141|:219595	ref|NC_001141|:219595	ref|NC_001141|:219595	ref|NC_001141|:219595	ref|NC_001141|:219595	ref|NC_001141|:219595	ref|NC_001141|:219595	ref|NC_001141|:219595	ref|NC_001141|:219595	ref|NC_001141|:219595	ref|NC_001141|:219595
ref|NC_001141|:221301	ref|NC_001141|:221301	ref|NC_001141|:221301	ref|NC_001141|:221301	ref|NC_001141|:221301				ref|NC_001141|:221301	ref|NC_001141|:221301	ref|NC_001141|:221301	ref|NC_001141|:221301	ref|NC_001141|:221301	ref|NC_001141|:221301		ref|NC_001141|:221301		ref|NC_001141|:221301	ref|NC_001141|:221301	ref|NC_001141|:221301	ref|NC_001141|:221301		ref|NC_001141|:221301	ref|NC_001141|:221301	ref|NC_001141|:221301				ref|NC_001141|:221301	ref|NC_001141|:221301		ref|NC_001141|:221301		ref|NC_001141|:221301	ref|NC_001141|:221301	ref|NC_001141|:221301	ref|NC_001141|:221301	ref|NC_001141|:221301	ref|NC_001141|:221301	ref|NC_001141|:221301	ref|NC_001141|:221301	ref|NC_001141|:221301	ref|NC_001141|:221301	ref|NC_001141|:221301	ref|NC_001141|:221301	ref|NC_001141|:221301	ref|NC_001141|:221301	ref|NC_001141|:221301	ref|NC_001141|:221301	ref|NC_001141|:221301
ref|NC_001141|:228512	ref|NC_001141|:228512		ref|NC_001141|:228512
ref|NC_001141|:267560	ref|NC_001141|:267560	ref|NC_001141|:267560	ref|NC_001141|:267560	ref|NC_001141|:267560
ref|NC_001141|:373230	ref|NC_001141|:373230	ref|NC_001141|:373230	ref|NC_001141|:373230	ref|NC_001141|:373230				ref|NC_001141|:373230	ref|NC_001141|:373230	ref|NC_001141|:373230	ref|NC_001141|:373230	ref|NC_001141|:373230	ref|NC_001141|:373230		ref|NC_001141|:373230		ref|NC_001141|:373230	ref|NC_001141|:373230	ref|NC_001141|:373230	ref|NC_001141|:373230		ref|NC_001141|:373230	ref|NC_001141|:373230	ref|NC_001141|:373230				ref|NC_001141|:373230	ref|NC_001141|:373230		ref|NC_001141|:373230		ref|NC_001141|:373230	ref|NC_001141|:373230	ref|NC_001141|:373230	ref|NC_001141|:373230	ref|NC_001141|:373230	ref|NC_001141|:373230	ref|NC_001141|:373230	ref|NC_001141|:373230	ref|NC_001141|:373230	ref|NC_001141|:373230	ref|NC_001141|:373230	ref|NC_001141|:373230	ref|NC_001141|:373230	ref|NC_001141|:373230	ref|NC_001141|:373230	ref|NC_001141|:373230	ref|NC_001141|:373230
ref|NC_001141|:41006	ref|NC_001141|:41006	ref|NC_001141|:41006	ref|NC_001141|:41006	ref|NC_001141|:41006
ref|NC_001141|:413950	ref|NC_001141|:413950	ref|NC_001141|:413950	ref|NC_001141|:413950	ref|NC_001141|:413950
ref|NC_001141|:414725	ref|NC_001141|:414725	ref|NC_001141|:414725	ref|NC_001141|:414725	ref|NC_001141|:414725
ref|NC_001141|:420303	ref|NC_001141|:420303	ref|NC_001141|:420303	ref|NC_001141|:420303	ref|NC_001141|:420303
ref|NC_001141|:43072	ref|NC_001141|:43072	ref|NC_001141|:43072	ref|NC_001141|:43072	ref|NC_001141|:43072					ref|NC_001141|:43072	ref|NC_001141|:43072	ref|NC_001141|:43072	ref|NC_001141|:43072	ref|NC_001141|:43072		ref|NC_001141|:43072		ref|NC_001141|:43072	ref|NC_001141|:43072	ref|NC_001141|:43072	ref|NC_001141|:43072		ref|NC_001141|:43072	ref|NC_001141|:43072	ref|NC_001141|:43072				ref|NC_001141|:43072	ref|NC_001141|:43072		ref|NC_001141|:43072		ref|NC_001141|:43072	ref|NC_001141|:43072	ref|NC_001141|:43072	ref|NC_001141|:43072	ref|NC_001141|:43072	ref|NC_001141|:43072	ref|NC_001141|:43072	ref|NC_001141|:43072	ref|NC_001141|:43072	ref|NC_001141|:43072	ref|NC_001141|:43072	ref|NC_001141|:43072	ref|NC_001141|:43072	ref|NC_001141|:43072	ref|NC_001141|:43072	ref|NC_001141|:43072	ref|NC_001141|:43072
ref|NC_001141|:78393	ref|NC_001141|:78393	ref|NC_001141|:78393	ref|NC_001141|:78393	ref|NC_001141|:78393
ref|NC_001142|:109415	ref|NC_001142|:109415	ref|NC_001142|:109415	ref|NC_001142|:109415	ref|NC_001142|:109415				ref|NC_001142|:109415	ref|NC_001142|:109415	ref|NC_001142|:109415	ref|NC_001142|:109415	ref|NC_001142|:109415	ref|NC_001142|:109415		ref|NC_001142|:109415		ref|NC_001142|:109415	ref|NC_001142|:109415	ref|NC_001142|:109415	ref|NC_001142|:109415		ref|NC_001142|:109415	ref|NC_001142|:109415	ref|NC_001142|:109415				ref|NC_001142|:109415	ref|NC_001142|:109415		ref|NC_001142|:109415		ref|NC_001142|:109415	ref|NC_001142|:109415	ref|NC_001142|:109415	ref|NC_001142|:109415	ref|NC_001142|:109415	ref|NC_001142|:109415	ref|NC_001142|:109415	ref|NC_001142|:109415	ref|NC_001142|:109415	ref|NC_001142|:109415	ref|NC_001142|:109415	ref|NC_001142|:109415	ref|NC_001142|:109415	ref|NC_001142|:109415	ref|NC_001142|:109415	ref|NC_001142|:109415	ref|NC_001142|:109415
ref|NC_001142|:115527	ref|NC_001142|:115527	ref|NC_001142|:115527	ref|NC_001142|:115527	ref|NC_001142|:115527
ref|NC_001142|:122479	ref|NC_001142|:122479	ref|NC_001142|:122479	ref|NC_001142|:122479	ref|NC_001142|:122479				ref|NC_001142|:122479	ref|NC_001142|:122479	ref|NC_001142|:122479	ref|NC_001142|:122479	ref|NC_001142|:122479	ref|NC_001142|:122479		ref|NC_001142|:122479		ref|NC_001142|:122479	ref|NC_001142|:122479	ref|NC_001142|:122479	ref|NC_001142|:122479		ref|NC_001142|:122479	ref|NC_001142|:122479	ref|NC_001142|:122479				ref|NC_001142|:122479	ref|NC_001142|:122479		ref|NC_001142|:122479		ref|NC_001142|:122479	ref|NC_001142|:122479	ref|NC_001142|:122479	ref|NC_001142|:122479	ref|NC_001142|:122479	ref|NC_001142|:122479	ref|NC_001142|:122479	ref|NC_001142|:122479	ref|NC_001142|:122479	ref|NC_001142|:122479	ref|NC_001142|:122479	ref|NC_001142|:122479	ref|NC_001142|:122479	ref|NC_001142|:122479	ref|NC_001142|:122479	ref|NC_001142|:122479	ref|NC_001142|:122479
ref|NC_001142|:153098	ref|NC_001142|:153098	ref|NC_001142|:153098	ref|NC_001142|:153098	ref|NC_001142|:153098				ref|NC_001142|:153098	ref|NC_001142|:153098	ref|NC_001142|:153098	ref|NC_001142|:153098	ref|NC_001142|:153098	ref|NC_001142|:153098		ref|NC_001142|:153098		ref|NC_001142|:153098	ref|NC_001142|:153098	ref|NC_001142|:153098	ref|NC_001142|:153098		ref|NC_001142|:153098	ref|NC_001142|:153098	ref|NC_001142|:153098				ref|NC_001142|:153098	ref|NC_001142|:153098		ref|NC_001142|:153098		ref|NC_001142|:153098	ref|NC_001142|:153098	ref|NC_001142|:153098	ref|NC_001142|:153098	ref|NC_001142|:153098	ref|NC_001142|:153098	ref|NC_001142|:153098	ref|NC_001142|:153098	ref|NC_001142|:153098	ref|NC_001142|:153098	ref|NC_001142|:153098	ref|NC_001142|:153098	ref|NC_001142|:153098	ref|NC_001142|:153098	ref|NC_001142|:153098	ref|NC_001142|:153098	ref|NC_001142|:153098
ref|NC_001142|:161563	ref|NC_001142|:161563		ref|NC_001142|:161563
ref|NC_001142|:174969	ref|NC_001142|:174969	ref|NC_001142|:174969	ref|NC_001142|:174969	ref|NC_001142|:174969
ref|NC_001142|:246041	ref|NC_001142|:246041		ref|NC_001142|:246041
ref|NC_001142|:248798	ref|NC_001142|:248798	ref|NC_001142|:248798	ref|NC_001142|:248798	ref|NC_001142|:248798				ref|NC_001142|:248798	ref|NC_001142|:248798	ref|NC_001142|:248798	ref|NC_001142|:248798	ref|NC_001142|:248798	ref|NC_001142|:248798		ref|NC_001142|:248798		ref|NC_001142|:248798	ref|NC_001142|:248798	ref|NC_001142|:248798	ref|NC_001142|:248798		ref|NC_001142|:248798	ref|NC_001142|:248798	ref|NC_001142|:248798				ref|NC_001142|:248798	ref|NC_001142|:248798		ref|NC_001142|:248798		ref|NC_001142|:248798	ref|NC_001142|:248798	ref|NC_001142|:248798	ref|NC_001142|:248798	ref|NC_001142|:248798	ref|NC_001142|:248798	ref|NC_001142|:248798	ref|NC_001142|:248798	ref|NC_001142|:248798	ref|NC_001142|:248798	ref|NC_001142|:248798	ref|NC_001142|:248798	ref|NC_001142|:248798	ref|NC_001142|:248798	ref|NC_001142|:248798	ref|NC_001142|:248798	ref|NC_001142|:248798
ref|NC_001142|:250242	ref|NC_001142|:250242		ref|NC_001142|:250242
ref|NC_001142|:251142	ref|NC_001142|:251142	ref|NC_001142|:251142	ref|NC_001142|:251142	ref|NC_001142|:251142				ref|NC_001142|:251142	ref|NC_001142|:251142	ref|NC_001142|:251142	ref|NC_001142|:251142	ref|NC_001142|:251142	ref|NC_001142|:251142		ref|NC_001142|:251142		ref|NC_001142|:251142	ref|NC_001142|:251142	ref|NC_001142|:251142	ref|NC_001142|:251142		ref|NC_001142|:251142	ref|NC_001142|:251142	ref|NC_001142|:251142				ref|NC_001142|:251142	ref|NC_001142|:251142		ref|NC_001142|:251142		ref|NC_001142|:251142	ref|NC_001142|:251142	ref|NC_001142|:251142	ref|NC_001142|:251142	ref|NC_001142|:251142	ref|NC_001142|:251142	ref|NC_001142|:251142	ref|NC_001142|:251142	ref|NC_001142|:251142	ref|NC_001142|:251142	ref|NC_001142|:251142	ref|NC_001142|:251142	ref|NC_001142|:251142	ref|NC_001142|:251142	ref|NC_001142|:251142	ref|NC_001142|:251142	ref|NC_001142|:251142
ref|NC_001142|:302188	ref|NC_001142|:302188	ref|NC_001142|:302188	ref|NC_001142|:302188	ref|NC_001142|:302188
ref|NC_001142|:313264	ref|NC_001142|:313264	ref|NC_001142|:313264	ref|NC_001142|:313264	ref|NC_001142|:313264
ref|NC_001142|:36248	ref|NC_001142|:36248	ref|NC_001142|:36248	ref|NC_001142|:36248	ref|NC_001142|:36248
ref|NC_001142|:378389	ref|NC_001142|:378389	ref|NC_001142|:378389	ref|NC_001142|:378389	ref|NC_001142|:378389				ref|NC_001142|:378389	ref|NC_001142|:378389	ref|NC_001142|:378389	ref|NC_001142|:378389	ref|NC_001142|:378389	ref|NC_001142|:378389		ref|NC_001142|:378389		ref|NC_001142|:378389	ref|NC_001142|:378389	ref|NC_001142|:378389	ref|NC_001142|:378389		ref|NC_001142|:378389	ref|NC_001142|:378389	ref|NC_001142|:378389				ref|NC_001142|:378389	ref|NC_001142|:378389		ref|NC_001142|:378389		ref|NC_001142|:378389	ref|NC_001142|:378389	ref|NC_001142|:378389	ref|NC_001142|:378389	ref|NC_001142|:378389	ref|NC_001142|:378389	ref|NC_001142|:378389	ref|NC_001142|:378389	ref|NC_001142|:378389	ref|NC_001142|:378389	ref|NC_001142|:378389	ref|NC_001142|:378389	ref|NC_001142|:378389	ref|NC_001142|:378389	ref|NC_001142|:378389	ref|NC_001142|:378389	ref|NC_001142|:378389
ref|NC_001142|:391943	ref|NC_001142|:391943	ref|NC_001142|:391943	ref|NC_001142|:391943	ref|NC_001142|:391943	ref|NC_001142|:391943	ref|NC_001142|:391943	ref|NC_001142|:391943	ref|NC_001142|:391943	ref|NC_001142|:391943	ref|NC_001142|:391943	ref|NC_001142|:391943	ref|NC_001142|:391943	ref|NC_001142|:391943	ref|NC_001142|:391943	ref|NC_001142|:391943	ref|NC_001142|:391943	ref|NC_001142|:391943	ref|NC_001142|:391943	ref|NC_001142|:391943	ref|NC_001142|:391943	ref|NC_001142|:391943	ref|NC_001142|:391943	ref|NC_001142|:391943	ref|NC_001142|:391943	ref|NC_001142|:391943	ref|NC_001142|:391943	ref|NC_001142|:391943	ref|NC_001142|:391943	ref|NC_001142|:391943	ref|NC_001142|:391943	ref|NC_001142|:391943	ref|NC_001142|:391943	ref|NC_001142|:391943	ref|NC_001142|:391943	ref|NC_001142|:391943	ref|NC_001142|:391943	ref|NC_001142|:391943	ref|NC_001142|:391943	ref|NC_001142|:391943	ref|NC_001142|:391943	ref|NC_001142|:391943	ref|NC_001142|:391943	ref|NC_001142|:391943	ref|NC_001142|:391943	ref|NC_001142|:391943	ref|NC_001142|:391943	ref|NC_001142|:391943	ref|NC_001142|:391943	ref|NC_001142|:391943
ref|NC_001142|:410333	ref|NC_001142|:410333		ref|NC_001142|:410333
ref|NC_001142|:468654	ref|NC_001142|:468654		ref|NC_001142|:468654
ref|NC_001142|:49035	ref|NC_001142|:49035
ref|NC_001142|:534757	ref|NC_001142|:534757		ref|NC_001142|:534757
ref|NC_001142|:541760	ref|NC_001142|:541760	ref|NC_001142|:541760	ref|NC_001142|:541760	ref|NC_001142|:541760
ref|NC_001142|:552842	ref|NC_001142|:552842		ref|NC_001142|:552842
ref|NC_001142|:569421	ref|NC_001142|:569421	ref|NC_001142|:569421	ref|NC_001142|:569421	ref|NC_001142|:569421				ref|NC_001142|:569421	ref|NC_001142|:569421	ref|NC_001142|:569421	ref|NC_001142|:569421	ref|NC_001142|:569421	ref|NC_001142|:569421		ref|NC_001142|:569421		ref|NC_001142|:569421	ref|NC_001142|:569421	ref|NC_001142|:569421	ref|NC_001142|:569421		ref|NC_001142|:569421	ref|NC_001142|:569421	ref|NC_001142|:569421				ref|NC_001142|:569421	ref|NC_001142|:569421		ref|NC_001142|:569421		ref|NC_001142|:569421	ref|NC_001142|:569421	ref|NC_001142|:569421	ref|NC_001142|:569421	ref|NC_001142|:569421	ref|NC_001142|:569421	ref|NC_001142|:569421	ref|NC_001142|:569421	ref|NC_001142|:569421	ref|NC_001142|:569421	ref|NC_001142|:569421	ref|NC_001142|:569421	ref|NC_001142|:569421	ref|NC_001142|:569421	ref|NC_001142|:569421	ref|NC_001142|:569421	ref|NC_001142|:569421
ref|NC_001142|:58701	ref|NC_001142|:58701	ref|NC_001142|:58701	ref|NC_001142|:58701	ref|NC_001142|:58701				ref|NC_001142|:58701	ref|NC_001142|:58701	ref|NC_001142|:58701	ref|NC_001142|:58701	ref|NC_001142|:58701	ref|NC_001142|:58701		ref|NC_001142|:58701		ref|NC_001142|:58701	ref|NC_001142|:58701	ref|NC_001142|:58701	ref|NC_001142|:58701		ref|NC_001142|:58701	ref|NC_001142|:58701	ref|NC_001142|:58701				ref|NC_001142|:58701	ref|NC_001142|:58701		ref|NC_001142|:58701		ref|NC_001142|:58701	ref|NC_001142|:58701	ref|NC_001142|:58701	ref|NC_001142|:58701	ref|NC_001142|:58701	ref|NC_001142|:58701	ref|NC_001142|:58701	ref|NC_001142|:58701	ref|NC_001142|:58701	ref|NC_001142|:58701	ref|NC_001142|:58701	ref|NC_001142|:58701	ref|NC_001142|:58701	ref|NC_001142|:58701	ref|NC_001142|:58701	ref|NC_001142|:58701	ref|NC_001142|:58701
ref|NC_001142|:594815	ref|NC_001142|:594815		ref|NC_001142|:594815
ref|NC_001142|:597464	ref|NC_001142|:597464	ref|NC_001142|:597464	ref|NC_001142|:597464	ref|NC_001142|:597464				ref|NC_001142|:597464	ref|NC_001142|:597464	ref|NC_001142|:597464	ref|NC_001142|:597464	ref|NC_001142|:597464	ref|NC_001142|:597464		ref|NC_001142|:597464		ref|NC_001142|:597464	ref|NC_001142|:597464	ref|NC_001142|:597464	ref|NC_001142|:597464		ref|NC_001142|:597464	ref|NC_001142|:597464	ref|NC_001142|:597464				ref|NC_001142|:597464	ref|NC_001142|:597464		ref|NC_001142|:597464		ref|NC_001142|:597464	ref|NC_001142|:597464	ref|NC_001142|:597464	ref|NC_001142|:597464	ref|NC_001142|:597464	ref|NC_001142|:597464	ref|NC_001142|:597464	ref|NC_001142|:597464	ref|NC_001142|:597464	ref|NC_001142|:597464	ref|NC_001142|:597464	ref|NC_001142|:597464	ref|NC_001142|:597464	ref|NC_001142|:597464	ref|NC_001142|:597464	ref|NC_001142|:597464	ref|NC_001142|:597464
ref|NC_001142|:622211	ref|NC_001142|:622211	ref|NC_001142|:622211	ref|NC_001142|:622211	ref|NC_001142|:622211				ref|NC_001142|:622211	ref|NC_001142|:622211	ref|NC_001142|:622211	ref|NC_001142|:622211	ref|NC_001142|:622211	ref|NC_001142|:622211		ref|NC_001142|:622211		ref|NC_001142|:622211	ref|NC_001142|:622211	ref|NC_001142|:622211	ref|NC_001142|:622211		ref|NC_001142|:622211	ref|NC_001142|:622211	ref|NC_001142|:622211				ref|NC_001142|:622211	ref|NC_001142|:622211		ref|NC_001142|:622211		ref|NC_001142|:622211	ref|NC_001142|:622211	ref|NC_001142|:622211	ref|NC_001142|:622211	ref|NC_001142|:622211	ref|NC_001142|:622211	ref|NC_001142|:622211	ref|NC_001142|:622211	ref|NC_001142|:622211	ref|NC_001142|:622211	ref|NC_001142|:622211	ref|NC_001142|:622211	ref|NC_001142|:622211	ref|NC_001142|:622211	ref|NC_001142|:622211	ref|NC_001142|:622211	ref|NC_001142|:622211
ref|NC_001142|:632289	ref|NC_001142|:632289	ref|NC_001142|:632289	ref|NC_001142|:632289	ref|NC_001142|:632289				ref|NC_001142|:632289	ref|NC_001142|:632289	ref|NC_001142|:632289	ref|NC_001142|:632289	ref|NC_001142|:632289	ref|NC_001142|:632289		ref|NC_001142|:632289		ref|NC_001142|:632289	ref|NC_001142|:632289	ref|NC_001142|:632289	ref|NC_001142|:632289		ref|NC_001142|:632289	ref|NC_001142|:632289	ref|NC_001142|:632289				ref|NC_001142|:632289	ref|NC_001142|:632289		ref|NC_001142|:632289		ref|NC_001142|:632289	ref|NC_001142|:632289	ref|NC_001142|:632289	ref|NC_001142|:632289	ref|NC_001142|:632289	ref|NC_001142|:632289	ref|NC_001142|:632289	ref|NC_001142|:632289	ref|NC_001142|:632289	ref|NC_001142|:632289	ref|NC_001142|:632289	ref|NC_001142|:632289	ref|NC_001142|:632289	ref|NC_001142|:632289	ref|NC_001142|:632289	ref|NC_001142|:632289	ref|NC_001142|:632289
ref|NC_001142|:671803	ref|NC_001142|:671803	ref|NC_001142|:671803	ref|NC_001142|:671803	ref|NC_001142|:671803				ref|NC_001142|:671803	ref|NC_001142|:671803	ref|NC_001142|:671803	ref|NC_001142|:671803	ref|NC_001142|:671803	ref|NC_001142|:671803		ref|NC_001142|:671803		ref|NC_001142|:671803	ref|NC_001142|:671803	ref|NC_001142|:671803	ref|NC_001142|:671803		ref|NC_001142|:671803	ref|NC_001142|:671803	ref|NC_001142|:671803				ref|NC_001142|:671803	ref|NC_001142|:671803		ref|NC_001142|:671803		ref|NC_001142|:671803	ref|NC_001142|:671803	ref|NC_001142|:671803	ref|NC_001142|:671803	ref|NC_001142|:671803	ref|NC_001142|:671803	ref|NC_001142|:671803	ref|NC_001142|:671803	ref|NC_001142|:671803	ref|NC_001142|:671803	ref|NC_001142|:671803	ref|NC_001142|:671803	ref|NC_001142|:671803	ref|NC_001142|:671803	ref|NC_001142|:671803	ref|NC_001142|:671803	ref|NC_001142|:671803
ref|NC_001142|:671825	ref|NC_001142|:671825		ref|NC_001142|:671825
ref|NC_001142|:68592	ref|NC_001142|:68592	ref|NC_001142|:68592	ref|NC_001142|:68592	ref|NC_001142|:68592				ref|NC_001142|:68592	ref|NC_001142|:68592	ref|NC_001142|:68592	ref|NC_001142|:68592	ref|NC_001142|:68592	ref|NC_001142|:68592		ref|NC_001142|:68592		ref|NC_001142|:68592	ref|NC_001142|:68592	ref|NC_001142|:68592	ref|NC_001142|:68592		ref|NC_001142|:68592	ref|NC_001142|:68592	ref|NC_001142|:68592				ref|NC_001142|:68592	ref|NC_001142|:68592		ref|NC_001142|:68592		ref|NC_001142|:68592	ref|NC_001142|:68592	ref|NC_001142|:68592	ref|NC_001142|:68592	ref|NC_001142|:68592	ref|NC_001142|:68592	ref|NC_001142|:68592	ref|NC_001142|:68592	ref|NC_001142|:68592	ref|NC_001142|:68592	ref|NC_001142|:68592	ref|NC_001142|:68592	ref|NC_001142|:68592	ref|NC_001142|:68592	ref|NC_001142|:68592	ref|NC_001142|:68592	ref|NC_001142|:68592
ref|NC_001142|:713828	ref|NC_001142|:713828		ref|NC_001142|:713828
ref|NC_001142|:78263	ref|NC_001142|:78263		ref|NC_001142|:78263
ref|NC_001142|:97543	ref|NC_001142|:97543	ref|NC_001142|:97543	ref|NC_001142|:97543	ref|NC_001142|:97543				ref|NC_001142|:97543	ref|NC_001142|:97543	ref|NC_001142|:97543	ref|NC_001142|:97543	ref|NC_001142|:97543	ref|NC_001142|:97543		ref|NC_001142|:97543		ref|NC_001142|:97543	ref|NC_001142|:97543	ref|NC_001142|:97543	ref|NC_001142|:97543		ref|NC_001142|:97543	ref|NC_001142|:97543	ref|NC_001142|:97543				ref|NC_001142|:97543	ref|NC_001142|:97543		ref|NC_001142|:97543		ref|NC_001142|:97543	ref|NC_001142|:97543	ref|NC_001142|:97543	ref|NC_001142|:97543	ref|NC_001142|:97543	ref|NC_001142|:97543	ref|NC_001142|:97543	ref|NC_001142|:97543	ref|NC_001142|:97543	ref|NC_001142|:97543	ref|NC_001142|:97543	ref|NC_001142|:97543	ref|NC_001142|:97543	ref|NC_001142|:97543	ref|NC_001142|:97543	ref|NC_001142|:97543	ref|NC_001142|:97543
ref|NC_001143|:105884	ref|NC_001143|:105884	ref|NC_001143|:105884	ref|NC_001143|:105884	ref|NC_001143|:105884				ref|NC_001143|:105884	ref|NC_001143|:105884	ref|NC_001143|:105884	ref|NC_001143|:105884	ref|NC_001143|:105884	ref|NC_001143|:105884		ref|NC_001143|:105884		ref|NC_001143|:105884	ref|NC_001143|:105884	ref|NC_001143|:105884	ref|NC_001143|:105884		ref|NC_001143|:105884	ref|NC_001143|:105884	ref|NC_001143|:105884				ref|NC_001143|:105884	ref|NC_001143|:105884		ref|NC_001143|:105884		ref|NC_001143|:105884	ref|NC_001143|:105884	ref|NC_001143|:105884	ref|NC_001143|:105884	ref|NC_001143|:105884	ref|NC_001143|:105884	ref|NC_001143|:105884	ref|NC_001143|:105884	ref|NC_001143|:105884	ref|NC_001143|:105884	ref|NC_001143|:105884	ref|NC_001143|:105884	ref|NC_001143|:105884	ref|NC_001143|:105884	ref|NC_001143|:105884	ref|NC_001143|:105884	ref|NC_001143|:105884
ref|NC_001143|:128690	ref|NC_001143|:128690	ref|NC_001143|:128690	ref|NC_001143|:128690	ref|NC_001143|:128690				ref|NC_001143|:128690	ref|NC_001143|:128690	ref|NC_001143|:128690	ref|NC_001143|:128690	ref|NC_001143|:128690	ref|NC_001143|:128690		ref|NC_001143|:128690		ref|NC_001143|:128690	ref|NC_001143|:128690	ref|NC_001143|:128690	ref|NC_001143|:128690		ref|NC_001143|:128690	ref|NC_001143|:128690	ref|NC_001143|:128690				ref|NC_001143|:128690	ref|NC_001143|:128690		ref|NC_001143|:128690		ref|NC_001143|:128690	ref|NC_001143|:128690	ref|NC_001143|:128690	ref|NC_001143|:128690	ref|NC_001143|:128690	ref|NC_001143|:128690	ref|NC_001143|:128690	ref|NC_001143|:128690	ref|NC_001143|:128690	ref|NC_001143|:128690	ref|NC_001143|:128690	ref|NC_001143|:128690	ref|NC_001143|:128690	ref|NC_001143|:128690	ref|NC_001143|:128690	ref|NC_001143|:128690	ref|NC_001143|:128690
ref|NC_001143|:132814	ref|NC_001143|:132814	ref|NC_001143|:132814	ref|NC_001143|:132814	ref|NC_001143|:132814				ref|NC_001143|:132814	ref|NC_001143|:132814	ref|NC_001143|:132814	ref|NC_001143|:132814	ref|NC_001143|:132814	ref|NC_001143|:132814		ref|NC_001143|:132814		ref|NC_001143|:132814	ref|NC_001143|:132814	ref|NC_001143|:132814	ref|NC_001143|:132814		ref|NC_001143|:132814	ref|NC_001143|:132814	ref|NC_001143|:132814				ref|NC_001143|:132814	ref|NC_001143|:132814		ref|NC_001143|:132814		ref|NC_001143|:132814	ref|NC_001143|:132814	ref|NC_001143|:132814	ref|NC_001143|:132814	ref|NC_001143|:132814	ref|NC_001143|:132814	ref|NC_001143|:132814	ref|NC_001143|:132814	ref|NC_001143|:132814	ref|NC_001143|:132814	ref|NC_001143|:132814	ref|NC_001143|:132814	ref|NC_001143|:132814	ref|NC_001143|:132814	ref|NC_001143|:132814	ref|NC_001143|:132814	ref|NC_001143|:132814
ref|NC_001143|:166375	ref|NC_001143|:166375	ref|NC_001143|:166375	ref|NC_001143|:166375	ref|NC_001143|:166375				ref|NC_001143|:166375	ref|NC_001143|:166375	ref|NC_001143|:166375	ref|NC_001143|:166375	ref|NC_001143|:166375	ref|NC_001143|:166375		ref|NC_001143|:166375		ref|NC_001143|:166375	ref|NC_001143|:166375	ref|NC_001143|:166375	ref|NC_001143|:166375		ref|NC_001143|:166375	ref|NC_001143|:166375	ref|NC_001143|:166375				ref|NC_001143|:166375	ref|NC_001143|:166375		ref|NC_001143|:166375		ref|NC_001143|:166375	ref|NC_001143|:166375	ref|NC_001143|:166375	ref|NC_001143|:166375	ref|NC_001143|:166375	ref|NC_001143|:166375	ref|NC_001143|:166375	ref|NC_001143|:166375	ref|NC_001143|:166375	ref|NC_001143|:166375	ref|NC_001143|:166375	ref|NC_001143|:166375	ref|NC_001143|:166375	ref|NC_001143|:166375	ref|NC_001143|:166375	ref|NC_001143|:166375	ref|NC_001143|:166375
ref|NC_001143|:188570	ref|NC_001143|:188570	ref|NC_001143|:188570	ref|NC_001143|:188570	ref|NC_001143|:188570				ref|NC_001143|:188570	ref|NC_001143|:188570	ref|NC_001143|:188570	ref|NC_001143|:188570	ref|NC_001143|:188570	ref|NC_001143|:188570		ref|NC_001143|:188570		ref|NC_001143|:188570	ref|NC_001143|:188570	ref|NC_001143|:188570	ref|NC_001143|:188570		ref|NC_001143|:188570	ref|NC_001143|:188570	ref|NC_001143|:188570				ref|NC_001143|:188570	ref|NC_001143|:188570		ref|NC_001143|:188570		ref|NC_001143|:188570	ref|NC_001143|:188570	ref|NC_001143|:188570	ref|NC_001143|:188570	ref|NC_001143|:188570	ref|NC_001143|:188570	ref|NC_001143|:188570	ref|NC_001143|:188570	ref|NC_001143|:188570	ref|NC_001143|:188570	ref|NC_001143|:188570	ref|NC_001143|:188570	ref|NC_001143|:188570	ref|NC_001143|:188570	ref|NC_001143|:188570	ref|NC_001143|:188570	ref|NC_001143|:188570
ref|NC_001143|:200236	ref|NC_001143|:200236	ref|NC_001143|:200236	ref|NC_001143|:200236	ref|NC_001143|:200236
ref|NC_001143|:248987	ref|NC_001143|:248987	ref|NC_001143|:248987	ref|NC_001143|:248987	ref|NC_001143|:248987				ref|NC_001143|:248987	ref|NC_001143|:248987	ref|NC_001143|:248987	ref|NC_001143|:248987	ref|NC_001143|:248987	ref|NC_001143|:248987		ref|NC_001143|:248987		ref|NC_001143|:248987	ref|NC_001143|:248987	ref|NC_001143|:248987	ref|NC_001143|:248987		ref|NC_001143|:248987	ref|NC_001143|:248987	ref|NC_001143|:248987				ref|NC_001143|:248987	ref|NC_001143|:248987		ref|NC_001143|:248987		ref|NC_001143|:248987	ref|NC_001143|:248987	ref|NC_001143|:248987	ref|NC_001143|:248987	ref|NC_001143|:248987	ref|NC_001143|:248987	ref|NC_001143|:248987	ref|NC_001143|:248987	ref|NC_001143|:248987	ref|NC_001143|:248987	ref|NC_001143|:248987	ref|NC_001143|:248987	ref|NC_001143|:248987	ref|NC_001143|:248987	ref|NC_001143|:248987	ref|NC_001143|:248987	ref|NC_001143|:248987
ref|NC_001143|:304424	ref|NC_001143|:304424	ref|NC_001143|:304424	ref|NC_001143|:304424	ref|NC_001143|:304424				ref|NC_001143|:304424	ref|NC_001143|:304424	ref|NC_001143|:304424	ref|NC_001143|:304424	ref|NC_001143|:304424	ref|NC_001143|:304424		ref|NC_001143|:304424		ref|NC_001143|:304424	ref|NC_001143|:304424	ref|NC_001143|:304424	ref|NC_001143|:304424		ref|NC_001143|:304424	ref|NC_001143|:304424	ref|NC_001143|:304424				ref|NC_001143|:304424	ref|NC_001143|:304424		ref|NC_001143|:304424		ref|NC_001143|:304424	ref|NC_001143|:304424	ref|NC_001143|:304424	ref|NC_001143|:304424	ref|NC_001143|:304424	ref|NC_001143|:304424	ref|NC_001143|:304424	ref|NC_001143|:304424	ref|NC_001143|:304424	ref|NC_001143|:304424	ref|NC_001143|:304424	ref|NC_001143|:304424	ref|NC_001143|:304424	ref|NC_001143|:304424	ref|NC_001143|:304424	ref|NC_001143|:304424	ref|NC_001143|:304424
ref|NC_001143|:313203	ref|NC_001143|:313203	ref|NC_001143|:313203	ref|NC_001143|:313203	ref|NC_001143|:313203				ref|NC_001143|:313203	ref|NC_001143|:313203	ref|NC_001143|:313203	ref|NC_001143|:313203	ref|NC_001143|:313203	ref|NC_001143|:313203		ref|NC_001143|:313203		ref|NC_001143|:313203	ref|NC_001143|:313203	ref|NC_001143|:313203	ref|NC_001143|:313203		ref|NC_001143|:313203	ref|NC_001143|:313203	ref|NC_001143|:313203				ref|NC_001143|:313203	ref|NC_001143|:313203		ref|NC_001143|:313203		ref|NC_001143|:313203	ref|NC_001143|:313203	ref|NC_001143|:313203	ref|NC_001143|:313203	ref|NC_001143|:313203	ref|NC_001143|:313203	ref|NC_001143|:313203	ref|NC_001143|:313203	ref|NC_001143|:313203	ref|NC_001143|:313203	ref|NC_001143|:313203	ref|NC_001143|:313203	ref|NC_001143|:313203	ref|NC_001143|:313203	ref|NC_001143|:313203	ref|NC_001143|:313203	ref|NC_001143|:313203
ref|NC_001143|:328337	ref|NC_001143|:328337	ref|NC_001143|:328337	ref|NC_001143|:328337	ref|NC_001143|:328337				ref|NC_001143|:328337	ref|NC_001143|:328337	ref|NC_001143|:328337	ref|NC_001143|:328337	ref|NC_001143|:328337			ref|NC_001143|:328337					ref|NC_001143|:328337		ref|NC_001143|:328337	ref|NC_001143|:328337	ref|NC_001143|:328337				ref|NC_001143|:328337	ref|NC_001143|:328337		ref|NC_001143|:328337		ref|NC_001143|:328337	ref|NC_001143|:328337	ref|NC_001143|:328337	ref|NC_001143|:328337	ref|NC_001143|:328337	ref|NC_001143|:328337	ref|NC_001143|:328337	ref|NC_001143|:328337	ref|NC_001143|:328337	ref|NC_001143|:328337	ref|NC_001143|:328337	ref|NC_001143|:328337	ref|NC_001143|:328337	ref|NC_001143|:328337	ref|NC_001143|:328337	ref|NC_001143|:328337	ref|NC_001143|:328337
ref|NC_001143|:431504	ref|NC_001143|:431504	ref|NC_001143|:431504	ref|NC_001143|:431504	ref|NC_001143|:431504
ref|NC_001143|:434696	ref|NC_001143|:434696	ref|NC_001143|:434696	ref|NC_001143|:434696	ref|NC_001143|:434696				ref|NC_001143|:434696	ref|NC_001143|:434696	ref|NC_001143|:434696	ref|NC_001143|:434696	ref|NC_001143|:434696	ref|NC_001143|:434696		ref|NC_001143|:434696		ref|NC_001143|:434696	ref|NC_001143|:434696	ref|NC_001143|:434696	ref|NC_001143|:434696		ref|NC_001143|:434696	ref|NC_001143|:434696	ref|NC_001143|:434696				ref|NC_001143|:434696	ref|NC_001143|:434696		ref|NC_001143|:434696		ref|NC_001143|:434696	ref|NC_001143|:434696	ref|NC_001143|:434696	ref|NC_001143|:434696	ref|NC_001143|:434696	ref|NC_001143|:434696	ref|NC_001143|:434696	ref|NC_001143|:434696	ref|NC_001143|:434696	ref|NC_001143|:434696	ref|NC_001143|:434696	ref|NC_001143|:434696	ref|NC_001143|:434696	ref|NC_001143|:434696	ref|NC_001143|:434696	ref|NC_001143|:434696	ref|NC_001143|:434696
[truncated: 13,484 more rows]
[truncated: 19 more columns]

## Sheet: Lineage 156
	d2_d3	d2_gd2-1	d2_gd2-2	gd2-1_ggd2-1	d3_d4	d3_gd3-1	d3_gd3-2	gd3-1_ggd3-1	d4_d5	d4_gd4-1	d4_gd4-2	gd4-1_ggd4-1	d5_d6	d5_gd5-1	d5_gd5-2	gd5-1_ggd5-1	d6_d7	d6_gd6-1	d6_gd6-2	gd6-1_ggd6-1	d7_d8	d7_gd7-1	d7_gd7-2	gd7-1_ggd7-1	d8_d9	d8_gd8-1	d8_gd8-2	gd8-1_ggd8-1	d9_d10	d9_gd9-1	d10_d11	d10_gd10-1	d10_gd10-2	gd10-1_ggd10-1	d11_d12	d11_gd11-1	d11_gd11-2	gd11-1_ggd11-1	d12_d13	d12_gd12-1	d12_gd12-2	gd12-1_ggd12-1	d13_d14	d13_gd13-1	d14_d15	d15_d16	d16_d17
[truncated: 17,138 more rows]
[truncated: 3 more columns]

## Sheet: Lineage 157
	d2_d3	d2_gd2-1	d2_gd2-2	gd2-1_ggd2-1	d3_d4	d3_gd3-1	d3_gd3-2	gd3-1_ggd3-1	d4_d5	d4_gd4-1	d4_gd4-2	gd4-1_ggd4-1	d5_d6	d5_gd5-1	d5_gd5-2	gd5-1_ggd5-1	d6_d7	d6_gd6-1	d6_gd6-2	gd6-1_ggd6-1	d7_d8	d7_gd7-1	d7_gd7-2	gd7-1_ggd7-1	d8_d9	d8_gd8-1	d8_gd8-2	gd8-1_ggd8-1	d9_d10	d9_gd9-1	d9_gd9-2	gd9-1_ggd9-1	d10_d11	d10_gd10-1	d10_gd10-2	gd10-1_ggd10-1	d11_d12	d11_gd11-1	d11_gd11-2	gd11-1_ggd11-1	d12_d13	d12_gd12-1	d12_gd12-2	gd12-1_ggd12-1	Notes
[truncated: 10,820 more rows]

[truncated: 3 more sheets: Lineage 158, Lineage 160, Lineage 162]
